# Supplementary material for: Rheumatoid arthritis and stroke risk: a systematic review and meta-analysis
Source: PeerJ. 2026 Jan 29;14:e20568. doi: 10.7717/peerj.20568 (PMC12861136; doi:10.7717/peerj.20568)
Supplement: Supplemental Information 2 [file peerj-14-20568-s002.zip]

Archive with 5 entries (4 files):
- Data extraction and analysis.xlsx
- Database Bibliography/
- Database Bibliography/ciochrane -export (1).ris
- Database Bibliography/embase.ris
- Database Bibliography/pubmed-StrokeMesh-set.txt
