# Supplementary material for: Rheumatoid arthritis and stroke risk: a systematic review and meta-analysis
Source: PeerJ. 2026 Jan 29;14:e20568. doi: 10.7717/peerj.20568 (PMC12861136; doi:10.7717/peerj.20568)
Supplement: Supplemental Information 2 [file peerj-14-20568-s002.zip › Database Bibliography/ciochrane -export (1).ris]

Record #1 of 119
Provider: John Wiley & Sons, Ltd.
Content: text/plain; charset="UTF-8"

TY  -  JOUR
AN  -  CN-02036634
AU  -  NCT01969604,
TI  -  Reduction of Daily Sitting Time in Patients With Rheumatoid Arthritis
JA  -  https://clinicaltrials.gov/show/NCT01969604
PY  -  2013
CC  -  Hypertension
C3  -  CTgov NCT01969604
M3  -  Trial registry record
KW  -  Arthritis
KW  -  Arthritis, Rheumatoid
AB  -  Background and rationale: Physical inactivity is an established risk factor for chronic disease and premature death. In addition to physical inactivity sedentary behaviour has been recognised as a distinct and independent risk factor for cardio metabolic morbidity and mortality in an increasing number of population‐based observational studies. Patients with rheumatoid arthritis (RA) have an increased risk for cardio metabolic disease and pre‐mature death. The increased risk is, partly caused by the chronic autoimmune rheumatic disease itself and partly to traditional risk factors e.g. hyperlipidemia and hypertension, but can also be attributed to physical inactivity. In Denmark 67 % of patients with RA do not comply with public health recommendations for daily moderate and vigorous physical activity (MVPA), and equivalent proportions are found in Germany (68 %) and the United Kingdom (67 %). Everyday life of patients suffering from RA is periodically influenced by high disease activity (flares) with symptoms such as swelling and stiffness of the joints accompanied by intense pain, leading to severe limitations in physical functioning and potential progressive joint destruction. Intervention studies in patients with RA have documented a positive effect of exercise on pain and physical functioning. However, studies have also demonstrated that exercise and increased activity levels are difficult to maintain over time. Pain has been identified as a main barrier against adaptation and maintenance of a physically activity lifestyle. Sedentary behaviour can be defined as low metabolic cost activities performed in sitting or reclining positions during waking hours. Sedentary behaviour has become increasingly prevalent in modern society, and recent population studies using self‐reported questionnaires estimate daily sitting time of 8‐9 hours per day, corresponding to 50‐60 % of waking hours in adult general population samples. Likewise, an American population‐based study among 4.757 adults, found an objectively measured daily sitting time of 8.44 hours. A few studies have monitored objectively measured sitting time in patients with chronic disease and mobility disability, and these studies generally find that higher proportions of the day are spent sitting among people with various types of mobility disability, i.e. stroke (86‐88 % of waking hours), multiple sclerosis (75‐85 % of waking hours) and Parkinson's disease (76 % of waking hours). However, to our knowledge no studies have reported objectively measured sitting time in patients with RA. A review from 2011 suggests that aiming to increase PA levels among patients with mobility disability should not solely focus on increasing MVPA, but should also target reduction of sedentary time and increase of light intensity activity, as this approach may prove feasible for improving health and well‐being among sedentary patients with chronic disease and mobility limitation. A few short term intervention studies in older people, and in overweight or obese adults have demonstrated that sedentary behaviour can be reduced through behavioural intervention and that physical activity energy expenditure may be increased by reduction of TV‐viewing time. All studies applied objective measures of sitting time. Objectives: Design: Study setting: Recruitment, screening and participants: Sample size: Randomization and blinding: Intervention: 2. Individual SMS reminders ‐ Hello X. Raise from your table stand‐up and allow gravity to assist your lunch to digest. Bonus: You burn more energy when you stand. ‐ Hi X. Regard vacuum cleaning as a free fitness hour. Put music in your ears and do not stop until both the list and the cleaning is done. ‐ Hi X. You have some truly privileged colleagues who in this afternoon will be able to see you stand by your table. Show them how to do it, and they might follow your good example. We hypothesize that sedentary behaviour can be reduced in patients with RA through behavioural lifestyle change. The primary objective of the present randomised trial is to investigate the effect of an individually tailored, theory‐based motivational counselling intervention on daily sitting time in patients with rheumatoid arthritis and with sitting time more than 5 hours a day. The secondary objectives are to explore whether a reduction in daily sitting time is related to reduction in pain and fatigue, improved health‐related quality of life (HRQOL), self‐reported physical function and self‐efficacy and improved cardiovascular biomarker levels, and to assess the cost‐effectiveness of the intervention. The 'Joint Resources' sedentary behaviour intervention study (JR‐Sedentary Behaviour) is a randomised, controlled, observer‐blinded trial with two parallel groups and a primary endpoint of changes in objectively measured daily sitting time. Patients will be recruited from lists of patients with RA from the rheumatology outpatient clinic at Copenhagen University Hospital, Glostrup, the Capital Region of Denmark (approximately 2000 patients annually). The patients' medical records will be screened for diagnosis code and the latest HAQ‐score. Potentially eligible patients will receive a letter with an invitation together with written information about the study and a folder with basic information about trials and personal rights in accordance with the guidelines of the Danish Scientific Ethical Committees. A few days later the daily project leader will call them and ask about their interest in participating in the study. If they are interested they must answer two "screening questions" on 1) self‐reported daily sitting time during leisure and work, and 2) self‐reported participation in vigorous physical activity (both questions are from The Physical Activity Scale (PAS 2.1)). If eligible the patients will be invited to an information session with the project leader. It will be possible for the patients to sign the consent form immediately following the session or alternatively during the following two days. Calculation of sample size was based on data from a completed feasibility study (publication under preparation) in which the total daily time in patients with RA was objectively measured with ActivePAL. The daily average sitting time was 10.13±1.7 hours (mean±SD). In the present intervention study we expect a reduction in average daily sitting time of 50 minutes in the intervention group. This estimate is based on an American pilot study from 2012 on obese office workers who reduced their daily sitting time by 48 minutes as a result of the intervention. Based on results from that study, a significance level α = 5%, and a power of 80% we need to include 62 patients in each of the groups. To compensate for attrition we aim to recruit 75 patients in each group. Immediately following the baseline measurements randomization to either (A) intervention group (N = 75) or (B) control group (N = 75 ) will be performed via computer‐generated "random numbers" for each of the two groups (blocks of 10 patients). Patients will be informed by the project leader about their group allocation one week after baseline measurements. All measurements are conducted by two occupational therapists who will be blinded to group allocation. ‐ Hey X. Put the remote control next to the TV if you turn on the television today. Every time you change the channel your entire body gets some exercise. Control group: The control group will be encouraged to maintain their usual lifestyle during the 16‐week intervention period. Participant timeline: The trial will last 22 months including a 16‐week intervention and an 18 months follow‐up. Data collection: The intervention will include 1) Individual motivational counselling including handouts of four key messages regarding in reduction of daily sitting time in combination with 2) Individual Short Text Message (SMS) reminders. Based on the patients' own individually goals the patients decide how many weekly SMS reminders they want to receive during the 16‐week intervention period and at what time of the day. Examples of SMS text messages are shown below: Measurements will be done four times during the 22 months 1) at baseline; 2) by end of the intervention (16 weeks after intervention start); 3) six months after the intervention ends and finally (4) 18 months after the intervention ends. At each time patients fill in self‐complete questionnaires regarding demographics, lifestyle, sitting time at work and in leisure time, physical activity, physical function, pain, fatigue, health‐related quality of life (HRQoL) and self‐efficacy. Subsequently, blood pressure, height, weight, waist circumference are measured by two occupational therapists. Blood sampling tests will be taken at Department of Diagnostics, Division of Clinical Biochemistry, Copenhagen University Hospital, Glostrup and store the tests. Baseline demographic characteristics of patients are collected via self‐reported questionnaire (using iPad). The two occupational therapists also put on an ActivPAL monitor, which objectively measures the participants' physical activity level for a period of seven days. One week (7 days) after baseline measurements the participant will return to the hospital for removal of the ActivPAL. At the same time they will be informed by TT about the group allocation. One week after each of the follow up measurement the patients will return the ActivPAL in a closed envelope. During each 7 day‐period with ActivPal the patients fill in a diary about their non‐wear‐and sleep time in order to isolate their sitting time from non‐wear and sleeping. The patients will be recruited from the DANBIO database, a nationwide registry that has included > 25,000 patients with inflammatory arthritis in a longitudinal observational cohort. At each medical visit in the outpatient clinic, the treating rheumatologist registers information in DANBIO including data regarding disease characteristics (e.g. patient‐reported outcomes, disease activity, functional status, disease course) and medical treatment. Data management: Since all data will be supplied directly by the patients and the assessors through an online interface via an iPad, there is no risk of data loss or data distortion along the way. Data will be stored encrypted and in unidentifiable form (using participant‐numbers) in the server at Glostrup Hospital. Standard missing data analysis will determine if unexpected missing data due to participant drop‐out are random or not. Analysis: Descriptive statistics and regression analyzes will be conducted. Data analyses will be based on intention‐to‐treat principle . The scoring of the standardized questionnaires will be made according to the guidelines from instrument developers. A cost analysis will report the resource use and cost of the intervention. For both the intervention and control group survey and registry based data on resource use including services provided in the health care sector (primary and secondary care) and pharmaceuticals will be aggregated for each individual in intervals determined by the time of data collection. Cost data will be interpolated to total cost for the whole observation period (18 months). The aggregated cost data will be analyzed as costs attributable to the intervention (i.e. difference in difference) and reported as mean values with 95% (bootstrap) confidence intervals. Due to the non‐normal distribution of cost data generalized linear models will be employed with appropriate choice of link function. 1. Individual motivational counselling The intervention consists of three individual motivational counselling (60‐90 minutes) sessions, conducted by one of four nurses or occupational therapists, who are trained to conduct this specific intervention. The first counselling will take place immediately after randomization and allocation to the intervention group, the second counselling two weeks after, and the third counselling ten weeks after the first counselling. Contents of motivational counselling The intervention will focus on individual goal setting and self‐efficacy, where participants describe their everyday life in terms of sitting time and decide how to reduce their daily sitting time, how to overcome barriers and what goal, in terms of reducing sitting time, they aim for. Motivational counselling techniques will be used. First, project staff will introduce the patients to the possible benefits of reducing their daily sitting time. Secondly, project staff will ask the patients to describe their typical day in order to identify resources and barriers for reduction of daily sitting time and discuss possible solutions to overcome barriers and use resources. Thirdly, the patients set their own goals for reduction of daily sitting time using a "catalogue of ideas", which contains proposals to reduce and create breaks in sitting time. Specific proposals to reduce daily sitting time are for example to stand up during phone conversations or TV‐watching, get up frequently to go to the printer, get up at least once every half hour and walk around, get up to change the TV channel, make one cup of coffee each time. During the motivational counselling session number two and three patients own goals will be evaluated, new goals will be set and possible solution strategies will be addressed. The patients' motivation and confidence in their own ability to change will be in focus in the last two sessions. The intervention program focuses on 4 key messages or themes, including ideas and suggestions for reduction of sitting time, which are written in booklets that will be handed to the patients at each session. The four key messages are: 1) Reduce daily TV‐viewing, 2) Substitute sitting with standing when possible ‐ at work and/or at home, 3) Break up prolonged sitting ‐ by standing up frequently and 4) Maximum 30 minutes of sitting per episode. The analysis of cost‐effectiveness will compare the observed gain in QALY (HRQOL over 18 months) with the observed incremental cost (over 18 months) by estimating incremental cost‐effectiveness ratios (ICER). To express statistical uncertainty in the ICER estimates acceptability curves will be developed to express the likelihood of the intervention being cost‐effective at various QALY threshold values. The regression model will allow controlling for the baseline value of the study endpoints and other confounding variables that may impact changes in sedentary behavior (e.g. age, gender). In addition, a drop‐out analysis will be conducted. Treatment outcomes will be examined using mixed effect models, Bonferroni‐correcting for multiple comparisons. All analysis will be carried out with SAS statistical software 9.3. Ethics, confidentiality and dissemination: The trial will be performed in accordance with the Helsinki Declaration. The project has been reviewed by the Regional Committee on Biomedical Research Ethics September 2012 as registry based research. The study was approved by the Danish Data Protection Agency. All formal rules and safety rules in the process from data collected for publication are observed (Danish Data Protection Agency, Research Ethics Committee, Clinicaltrial.gov, IT issues, etc.). Anyone who has access to the full relevant data sets (Chief Executive, all supervisors, project staff) are familiar with the formal and safety rules. All information collected during the course of the study will be kept strictly confidential in accordance with Danish Data Protection Agency rules; operationally, this will include consent from the patients. It is planned to publish at least four scientific papers in peer reviewed journals based on the trial . In addition, following sources are included in the communication plan: ‐ Papers (scientific and popular science) ‐ Presentations at conferences or similar (International and National) ‐ Collaboration with The Danish Rheumatism Association both members and groups of employees Access to data: The project group will have access to data as well as DanBio . Data generated in the trial belong to Copenhagen University Hospital, Glostrup. The steering group to "Joint Resources" will be involved in the case of query about access to data. Trial status: Recruitment for the trial is planned to start in April 2013, and will end in December 2014. Funding: The study is supported by grants from the Danish Rheumatism Association, the Novo Nordic Foundation, the Lundbeck Foundation, the Research Foundation of the Capital Region of Denmark, the Bevica Foundation, Maersk McKinney Møller Foundation, the Tryg Foundation (external scientific review process), Glostrup Hospital, and Capital Region of Denmark. The funders had no role in the design or management of the study.
UR  -  https://cochrane.66557.net/central/doi/10.1002/central/CN-02036634/full
ER  -  


Record #2 of 119
Provider: John Wiley & Sons, Ltd.
Content: text/plain; charset="UTF-8"

TY  -  JOUR
AN  -  CN-01495874
AU  -  NCT03254589,
TI  -  Methotrexate, Blood Pressure and Arterial Function in Rheumatoid Arthritis
JA  -  https://clinicaltrials.gov/show/NCT03254589
PY  -  2017
CC  -  Hypertension
C3  -  CTgov NCT03254589
M3  -  Trial registry record
KW  -  Arthritis
KW  -  Arthritis, Rheumatoid
KW  -  Methotrexate
KW  -  Sulfasalazine
AB  -  Patients with rheumatoid arthritis have an increased risk of stroke and heart attack when compared to the rest of the population. Recent studies have shown that methotrexate, a disease‐modifying antirheumatic drug (DMARDs) commonly prescribed for rheumatoid arthritis, reduces this risk. However, the mechanisms responsible for the protective effects of methotrexate on the heart and the brain are unknown. The investigators have recently completed an observational study in participants with rheumatoid arthritis treated with either methotrexate or with other DMARDs. Participants on methotrexate had lower blood pressure and 'healthier' blood vessels than participants treated with other DMARDs. These differences were maintained over a period of 8 months. These results suggest that methotrexate lowers blood pressure and exerts salutary effects on blood vessels, which might explain the reduced risk of stroke and heart attack with this drug. However, the observational nature of this study does not allow establishing a clear cause‐effect relationship between methotrexate treatment and the observed changes in blood pressure and blood vessels. In order to address this issue, the investigators will recruit participants that have been recently diagnosed with rheumatoid arthritis and are about to start treatment with either methotrexate (Group 1) or another DMARD (Group 2). Then, the investigators will assess their blood pressure and blood vessels for 6 months. The investigators will use an injectable (subcutaneous) form of methotrexate because this might provide better effects on blood pressure and blood vessels. The investigators will also study a third group (Group 3) of rheumatoid arthritis participants already on treatment (> 1 year) with oral methotrexate, with or without other DMARDs. They will be switched to subcutaneous methotrexate, but continuing all their other medications, for 6 months to see whether the subcutaneous form can further reduce blood pressure and provide additional salutary effects on blood vessels. Finally, the investigators will study a fourth group (Group 4) of participants with rheumatoid arthritis already on treatment (> 1 year) with DMADRs other than methotrexate who will continue with the same medications for 6 months, to assess possible fluctuations in blood pressure and blood vessel markers over time. Each participant will attend three study visits (baseline, 1 and 6 months), each lasting between 60 and 90 min.
UR  -  https://cochrane.66557.net/central/doi/10.1002/central/CN-01495874/full
ER  -  


Record #3 of 119
Provider: John Wiley & Sons, Ltd.
Content: text/plain; charset="UTF-8"

TY  -  JOUR
AN  -  CN-02020011
AU  -  NCT00356473,
TI  -  Effects of Atorvastatin on Disease Activity and HDL Cholesterol Function in Patients With Rheumatoid Arthritis
JA  -  https://clinicaltrials.gov/show/NCT00356473
PY  -  2006
C3  -  CTgov NCT00356473
M3  -  Trial registry record
KW  -  Anti‐Inflammatory Agents
KW  -  Arthritis
KW  -  Arthritis, Rheumatoid
KW  -  Atorvastatin
AB  -  Heart attacks are the leading cause of death in patients with rheumatoid arthritis (RA). Cardiovascular events occur more frequently than would be expected in patients with RA and traditional heart risk factors do not explain this increased risk. Further research is needed to pursue ways of reducing heart disease mortality and improving outcome in patients with RA. There is reason to believe that a class of cholesterol‐lowering medications called statins, beneficial in cardiovascular disease prevention, may be able to reduce the irritation of the joints ("inflammation") associated with RA. Statins have been shown to reduce manifestations of inflammation in the blood of patients at increased risk for heart disease, and in the process reduce the risk of heart attack, stroke, and sudden death. Some similarities in the nature of both RA and heart disease may suggest potential benefits of statin therapy in both conditions. In addition to inflammation, another factor which may contribute to coronary heart disease (CHD) risk in RA patients is dysfunctional high‐density lipoprotein cholesterol (HDL‐C, sometimes referred to as "good cholesterol"). Normally, HDL‐C acts to counter a type of damage called "oxidation" within LDL‐C which is a critical step in the development and progression of heart disease. Data from patients with RA and system lupus erythematosus (SLE) suggests that patients with active rheumatic diseases such as RA and SLE may have increased amounts of dysfunctional HDL‐C, and therefore they may be at increased risk of heart disease. A blood test developed by Dr. Navab and colleagues at UCLA rapidly assesses this HDL‐C function. This study will investigate both the level of HDL‐C antioxidant function in patients with active RA as well as whether abnormal HDL function can be improved by statin use in this population. This research also evaluates the effects of atorvastatin on arthritis activity. We hypothesize that atorvastatin may improve both joint inflammation and the anti‐inflammatory properties of HDL cholesterol.
UR  -  https://cochrane.66557.net/central/doi/10.1002/central/CN-02020011/full
ER  -  


Record #4 of 119
Provider: John Wiley & Sons, Ltd.
Content: text/plain; charset="UTF-8"

TY  -  JOUR
AN  -  CN-01512385
AU  -  NCT00250445,
TI  -  A Study to Evaluate the Safety of an Investigational Drug (Etoricoxib) in Patients With Osteoarthritis (OA) or Rheumatoid Arthritis (RA)(0663-066)
JA  -  https://clinicaltrials.gov/show/NCT00250445
PY  -  2005
C3  -  CTgov NCT00250445
M3  -  Trial registry record
KW  -  Arthritis
KW  -  Arthritis, Rheumatoid
KW  -  Diclofenac
KW  -  Etoricoxib
KW  -  Osteoarthritis
AB  -  The study is designed to compare the risk of cardiovascular events (heart attacks, strokes) in patients receiving either etoricoxib or diclofenac. It will also compare the gastrointestinal tolerability of the two medicines. The study will be conducted in patients with either rheumatoid or osteo‐arthritis.
UR  -  https://cochrane.66557.net/central/doi/10.1002/central/CN-01512385/full
ER  -  


Record #5 of 119
Provider: John Wiley & Sons, Ltd.
Content: text/plain; charset="UTF-8"

TY  -  JOUR
AN  -  CN-02025977
AU  -  NCT01132118,
TI  -  Hydroxychloroquine to Improve Insulin Sensitivity in Rheumatoid Arthritis
JA  -  https://clinicaltrials.gov/show/NCT01132118
PY  -  2010
C3  -  CTgov NCT01132118
M3  -  Trial registry record
KW  -  Arthritis
KW  -  Arthritis, Rheumatoid
KW  -  Hydroxychloroquine
KW  -  Insulin
KW  -  Insulin Resistance
AB  -  Our ability to better control the pain and disability of rheumatoid arthritis (RA) now focuses attention on reducing the impact of RA‐associated comorbidities. The most common cause of death in RA is cardiovascular (CV) disease, and the risk of myocardial infarction and stroke are approximately doubled in RA. The determinants of CV risk in RA include traditional CV risk factors as well as aspects of the inflammatory process defining RA. It is likely that RA‐associated inflammation accelerates atherosclerosis through direct effects on the endothelium as well as indirect effects on insulin metabolism. Several studies report an increased prevalence of insulin resistance among persons with RA. However, it is not clear whether the inflammation of RA causes insulin resistance. Corticosteroids and abnormalities in the hypothalamic‐pituitary axis may also contribute to abnormal glucose metabolism. Little information is available to guide management of a pre‐diabetic insulin resistance state in RA. Hydroxychloroquine (HCQ), a commonly used medicine early in RA, may play a role in improving insulin resistance. Several previous trials demonstrated the ability of HCQ to reduce blood glucose levels in diabetics, and a large epidemiologic study found that subjects with RA using HCQ were less likely to develop diabetes. In animal models, anti‐malarials lower blood glucose through slowing insulin metabolism. With CV disease a major comorbidity in RA and insulin resistance possibly a major determinant of CV risk, intervention studies need to begin to translate prior work into clinical therapeutics. Relevance: If this study demonstrates a beneficial effect of HCQ on insulin resistance among the randomized subjects, this would provide strong evidence that HCQ has benefits beyond RA and SLE disease activity. Currently, HCQ is stopped in many patients as they "step‐up" to more aggressive DMARD treatments, or HCQ may never be tried in some patients who present with RA carrying with poor prognosis. If HCQ improves insulin sensitivity, there may be rationale for continuing HCQ chronically in patients with RA. As well, a larger clinical endpoint study would be strongly considered.
UR  -  https://cochrane.66557.net/central/doi/10.1002/central/CN-02025977/full
ER  -  


Record #6 of 119
Provider: John Wiley & Sons, Ltd.
Content: text/plain; charset="UTF-8"

TY  -  JOUR
AN  -  CN-01986531
AU  -  Giles, JT
AU  -  Sattar, N
AU  -  Gabriel, S
AU  -  Ridker, PM
AU  -  Gay, S
AU  -  Warne, C
AU  -  Musselman, D
AU  -  Brockwell, L
AU  -  Shittu, E
AU  -  Klearman, M
AU  -  et al.
TI  -  Cardiovascular Safety of Tocilizumab Versus Etanercept in Rheumatoid Arthritis: a Randomized Controlled Trial
JA  -  Arthritis & rheumatology
PY  -  2020
VL  -  72
IS  -  1
SP  -  31‐40
C3  -  PUBMED 31469238,EMBASE 629200904
M3  -  Journal article
KW  -  *drug safety
KW  -  *rheumatoid arthritis
KW  -  Adult
KW  -  Adverse drug reaction
KW  -  Aged
KW  -  Antibodies, Monoclonal, Humanized [*therapeutic use]
KW  -  Antirheumatic Agents [*therapeutic use]
KW  -  Arthritis, Rheumatoid [*drug therapy]
KW  -  Article
KW  -  Cardiovascular Diseases [*mortality]
KW  -  Controlled study
KW  -  Digestive system perforation
KW  -  Drug therapy
KW  -  Etanercept [*therapeutic use]
KW  -  Female
KW  -  Follow up
KW  -  Human
KW  -  Human tissue
KW  -  Humans
KW  -  Major adverse cardiac event
KW  -  Major clinical study
KW  -  Male
KW  -  Middle Aged
KW  -  Myocardial Infarction [*epidemiology]
KW  -  Pharmacokinetics
KW  -  Proportional Hazards Models
KW  -  Randomized controlled trial
KW  -  Risk Factors
KW  -  Risk factor
KW  -  Sensitivity analysis
KW  -  Side effect
KW  -  Stroke [*epidemiology]
KW  -  Triacylglycerol level
KW  -  Tumor Necrosis Factor Inhibitors [*therapeutic use]
DO  -  10.1002/art.41095
AB  -  OBJECTIVE: To assess the risk of major adverse cardiovascular events (MACE) in patients with rheumatoid arthritis (RA) treated with tocilizumab compared to those treated with the tumor necrosis factor inhibitor etanercept. METHODS: This randomized, open‐label, parallel‐group trial enrolled patients with active seropositive RA (n = 3,080) who had an inadequate response to conventional synthetic disease‐modifying antirheumatic drugs and who had at least 1 cardiovascular (CV) risk factor. Patients were randomly assigned 1:1 to receive open‐label tocilizumab at 8 mg/kg/month or etanercept at 50 mg/week. All patients were followed up for a mean of 3.2 years. The primary end point was comparison of time to first occurrence of MACE. The trial was powered to exclude a relative hazard ratio for MACE of 1.8 or higher in the tocilizumab group compared to the etanercept group. RESULTS: By week 4 of treatment, the serum low‐density lipoprotein cholesterol, high‐density lipoprotein cholesterol, and triglyceride levels were a median 11.1%, 5.7%, and 13.6% higher, respectively, in patients receiving tocilizumab compared to those receiving etanercept (each P < 0.001). During follow‐up, 83 MACE occurred in the tocilizumab group compared to 78 MACE in the etanercept group. The estimated hazard ratio for occurrence of MACE in the tocilizumab group relative to the etanercept group was 1.05 (95% confidence interval 0.77‐1.43). Results were similar in sensitivity analyses and in the on‐treatment population analysis. Adverse events occurred more frequently in the tocilizumab group, including serious infection and gastrointestinal perforation. CONCLUSION: The results of this trial, which provide insights into the CV safety of tocilizumab as compared to etanercept, ruled out a risk for occurrence of MACE of 1.43 or higher in patients treated with tocilizumab. This result should be interpreted in the context of the clinical efficacy and non‐CV safety of tocilizumab.
UR  -  https://cochrane.66557.net/central/doi/10.1002/central/CN-01986531/full
ER  -  


Record #7 of 119
Provider: John Wiley & Sons, Ltd.
Content: text/plain; charset="UTF-8"

TY  -  JOUR
AN  -  CN-01208237
AU  -  Vassilopoulos, D
AU  -  Delicha, EM
AU  -  Settas, L
AU  -  Andrianakos, A
AU  -  Aslanidis, S
AU  -  Boura, P
AU  -  Katsounaros, M
AU  -  Athanassiou, P
AU  -  Tempos, K
AU  -  Skarantavos, G
AU  -  et al.
TI  -  Safety profile of repeated rituximab cycles in unselected rheumatoid arthritis patients: a long-term, prospective real-life study
JA  -  Clinical and experimental rheumatology
PY  -  2016
VL  -  34
IS  -  5
SP  -  893‐900
C3  -  PUBMED 27383049,EMBASE 612302128
M3  -  Journal article
KW  -  *disease modifying antirheumatic drug
KW  -  *drug safety
KW  -  *rheumatoid arthritis
KW  -  *rheumatoid arthritis/dt [Drug Therapy]
KW  -  *rituximab
KW  -  *rituximab/ae [Adverse Drug Reaction]
KW  -  *rituximab/dt [Drug Therapy]
KW  -  *safety
KW  -  Adult
KW  -  Adverse drug reaction
KW  -  Age Factors
KW  -  Age distribution
KW  -  Aged
KW  -  Anaphylaxis/si [Side Effect]
KW  -  Antirheumatic Agents [*administration & dosage, adverse effects]
KW  -  Arthritis, Rheumatoid [diagnosis, *drug therapy]
KW  -  Article
KW  -  Cerebrovascular accident/si [Side Effect]
KW  -  Chronic hepatitis B
KW  -  Clinical evaluation
KW  -  Clinical trial
KW  -  Controlled clinical trial
KW  -  Controlled study
KW  -  DAS28
KW  -  Death
KW  -  Disease duration
KW  -  Disease severity
KW  -  Drug Administration Schedule
KW  -  Drug Therapy, Combination
KW  -  Drug efficacy
KW  -  Drug fatality/si [Side Effect]
KW  -  Drug response
KW  -  Drug retention
KW  -  Drug surveillance program
KW  -  Drug therapy
KW  -  Drug withdrawal
KW  -  Endogenous compound
KW  -  Entecavir
KW  -  Female
KW  -  Follow up
KW  -  Greece
KW  -  Hepatitis B virus
KW  -  Hepatitis B/dt [Drug Therapy]
KW  -  Human
KW  -  Humans
KW  -  Immunoglobulin G/ec [Endogenous Compound]
KW  -  Immunoglobulin blood level
KW  -  Incidence
KW  -  Infection rate
KW  -  Infection/si [Side Effect]
KW  -  Infusion related reaction/si [Side Effect]
KW  -  Joint swelling
KW  -  Kaplan‐Meier Estimate
KW  -  Lamivudine/dt [Drug Therapy]
KW  -  Major clinical study
KW  -  Male
KW  -  Methotrexate
KW  -  Middle Aged
KW  -  Middle aged
KW  -  Multicenter study
KW  -  Multivariate Analysis
KW  -  Multivariate analysis
KW  -  Nonhuman
KW  -  Pharmacokinetics
KW  -  Pharmacovigilance
KW  -  Priority journal
KW  -  Proportional Hazards Models
KW  -  Prospective Studies
KW  -  Prospective study
KW  -  Respiratory tract infection/si [Side Effect]
KW  -  Rheumatoid arthritis/dt [Drug Therapy]
KW  -  Rheumatology
KW  -  Risk Assessment
KW  -  Risk Factors
KW  -  Risk assessment
KW  -  Risk factor
KW  -  Rituximab [*administration & dosage, adverse effects]
KW  -  Severity of Illness Index
KW  -  Side effect
KW  -  Tenofovir/dt [Drug Therapy]
KW  -  Time Factors
KW  -  Treatment Outcome
KW  -  Treatment outcome
KW  -  Tumor necrosis factor
KW  -  Tumor necrosis factor inhibitor
KW  -  Urinary tract infection/si [Side Effect]
KW  -  Virus reactivation
AB  -  OBJECTIVES: To evaluate the long‐term safety of rituximab (RTX) in rheumatoid arthritis (RA) patients in daily clinical practice. METHODS: This was a multicentre (17 Greek Rheumatology sites), prospective, long‐term, pharmacovigilance study of patients with moderate to severe RA and an inadequate response or intolerance to ≥1 anti‐tumour necrosis factor (TNF) agents. Adverse events (AEs) were recorded and collected prospectively every 2‐6 months. RESULTS: 234 patients (mean age: 59±12.5, 79.5% women, mean DAS28: 5.35±1.32) were included and followed for 27.7 months (median). The overall AEs, serious AE (SAEs) and serious infection (SIEs) rate were 48.36, 6.68 and 2.53/100 patient‐years, respectively. Three cases of hepatitis B virus (HBV) reactivation were recorded (two in chronic and one in past HBV infection). Withdrawals due to AEs (5.6%) occurred more frequently during the first cycles of RTX therapy while repeated RTX cycles were not associated with an increased risk of AEs. There were 3 deaths with an incidence rate of 0.69/100 patient‐years. Age ≥65 years was associated with a higher incidence rate ratio of AEs and SAEs as compared to <65 years (1.53, p=0.002 and 2.88, p=0.005, respectively). Drug retention rate during 434.28 patient‐years of follow‐up was 57.3%. Factors associated with drug discontinuation by multivariate analysis included age, baseline swollen joint count and no use of concomitant methotrexate therapy. CONCLUSIONS: Long‐term RTX therapy in a real‐life RA cohort, did not reveal any new safety issues. Advanced age was associated with increased risk of AEs and premature drug discontinuation.
UR  -  https://cochrane.66557.net/central/doi/10.1002/central/CN-01208237/full
ER  -  


Record #8 of 119
Provider: John Wiley & Sons, Ltd.
Content: text/plain; charset="UTF-8"

TY  -  JOUR
AN  -  CN-02259601
AU  -  Yuan, S
AU  -  Xiong, Y
AU  -  Michaelsson, M
AU  -  Michaelsson, K
AU  -  Larsson, SC
TI  -  Genetically predicted education attainment in relation to somatic and mental health
JA  -  Scientific reports
PY  -  2021
VL  -  11
IS  -  1
SP  -  4296
C3  -  PUBMED 33619316,EMBASE 634395304
M3  -  Journal article
KW  -  *education
KW  -  *intelligence
KW  -  *mental disease
KW  -  Anorexia nervosa
KW  -  Anxiety disorder
KW  -  Article
KW  -  Bipolar disorder
KW  -  Body Mass Index
KW  -  Breast cancer
KW  -  Cerebrovascular accident
KW  -  Controlled study
KW  -  Coronary artery disease
KW  -  Educational Status
KW  -  Female
KW  -  Genetic Background
KW  -  Genetic Predisposition to Disease
KW  -  Genome‐Wide Association Study [methods]
KW  -  Health Status
KW  -  Heart failure
KW  -  Human
KW  -  Humans
KW  -  Insomnia
KW  -  Intelligence
KW  -  Lung cancer
KW  -  Major depression
KW  -  Male
KW  -  Mendelian Randomization Analysis [methods]
KW  -  Mendelian randomization analysis
KW  -  Mental Health
KW  -  Non insulin dependent diabetes mellitus
KW  -  Obesity
KW  -  Obsessive compulsive disorder
KW  -  Odds Ratio
KW  -  Prostate cancer
KW  -  Randomized controlled trial
KW  -  Rheumatoid arthritis
KW  -  Risk Factors
KW  -  Smoking
KW  -  Suicide attempt
DO  -  10.1038/s41598-021-83801-0
AB  -  A deeper understanding of the causal links from education level to health outcomes may shed a light for disease prevention. In the present Mendelian randomization study, we found that genetically higher education level was associated with lower risk of major mental disorders and most somatic diseases, independent of intelligence. Higher education level adjusted for intelligence was associated with lower risk of suicide attempts, insomnia, major depressive disorder, heart failure, stroke, coronary artery disease, lung cancer, breast cancer, type 2 diabetes and rheumatoid arthritis but with higher risk of obsessive‐compulsive disorder, anorexia nervosa, anxiety, bipolar disorder and prostate cancer. Higher education level was associated with reduced obesity and smoking, which mediated quite an extent of the associations between education level and health outcomes. These findings emphasize the importance of education to reduce the burden of common diseases.
UR  -  https://cochrane.66557.net/central/doi/10.1002/central/CN-02259601/full
ER  -  


Record #9 of 119
Provider: John Wiley & Sons, Ltd.
Content: text/plain; charset="UTF-8"

TY  -  JOUR
AN  -  CN-01768597
AU  -  Lanza, FL
AU  -  Chan, FK
AU  -  Quigley, EM
TI  -  Guidelines for prevention of NSAID-related ulcer complications
JA  -  American journal of gastroenterology
PY  -  2009
VL  -  104
IS  -  3
SP  -  728‐738
C3  -  PUBMED 19240698,EMBASE 354290802
M3  -  Journal article
KW  -  *peptic ulcer /drug therapy /prevention
KW  -  *stomach ulcer /side effect /drug therapy /prevention /side effect
KW  -  Abdominal cramp /side effect
KW  -  Anticoagulants [adverse effects]
KW  -  Anti‐Inflammatory Agents, Non‐Steroidal [*adverse effects]
KW  -  Anti‐Ulcer Agents [therapeutic use]
KW  -  Aspirin [adverse effects]
KW  -  Cerebrovascular accident /side effect
KW  -  Clinical practice
KW  -  Clinical trial
KW  -  Controlled clinical trial
KW  -  Cyclooxygenase 2 Inhibitors [therapeutic use]
KW  -  Diarrhea /side effect
KW  -  Digestive system perforation /side effect
KW  -  Drug fatality /side effect
KW  -  Drug megadose
KW  -  Duodenum ulcer /side effect
KW  -  Epidermolysis /side effect
KW  -  Gastrointestinal hemorrhage /side effect
KW  -  Gastrointestinal obstruction /side effect
KW  -  Heart infarction /side effect
KW  -  Helicobacter Infections [complications]
KW  -  Helicobacter infection /drug therapy
KW  -  Helicobacter pylori
KW  -  Histamine H2 Antagonists [therapeutic use]
KW  -  Human
KW  -  Humans
KW  -  Medical research
KW  -  Misoprostol [therapeutic use]
KW  -  Osteoarthritis /drug therapy
KW  -  Peptic Ulcer Hemorrhage [chemically induced, prevention & control]
KW  -  Peptic Ulcer [*chemically induced, complications, prevention & control]
KW  -  Peptic ulcer bleeding
KW  -  Plasma half life
KW  -  Practice guideline
KW  -  Priority journal
KW  -  Proton Pump Inhibitors [therapeutic use]
KW  -  Randomized controlled trial
KW  -  Review
KW  -  Rheumatoid arthritis /drug therapy
KW  -  Risk Factors
KW  -  Risk factor
KW  -  Side effect /side effect
KW  -  Sudden death
DO  -  10.1038/ajg.2009.115
AB  -  Guidelines for clinical practice are intended to indicate preferred approaches to medical problems as established by scientifically valid research. Double‐blind, placebo‐controlled studies are preferable, but compassionate use reports and expert review articles are used in a thorough review of the literature conducted through Medline with the National Library of Medicine. Only when data that will not withstand objective scrutiny are available is a recommendation identified as a consensus of experts. Guidelines are applicable to all physicians who address the subject, without regard to specialty training or interests, and are intended to indicate the preferable, but not necessarily the only, acceptable approach to a specific problem. Guidelines are intended to be flexible and must be distinguished from standards of care, which are inflexible and rarely violated. Given the wide range of specifics in any health‐care problem, the physician must always choose the course best suited to the individual patient and the variables in existence at the moment of decision. These guidelines were developed under the auspices of the American College of Gastroenterology by a committee of experts in the field, reviewed by its Practice Parameters Committee, and approved by the Board of Trustees. The recommendations of these guidelines are therefore considered valid at the time of production based on the data available. New developments in medical research and practice pertinent to each guideline will be reviewed at an established time and indicated at publication to assure continued validity. Owing to the volume of new data on the subject of non‐steroidal anti‐inflammatory drug (NSAID)‐related injury to the upper gastrointestinal tract, i.e., the advent of cyclooxygenase (COX)‐2 inhibitors, new data on interactions between these agents, as well as traditional NSAIDs, with aspirin and H. pylori, it was elected by the Committee to confine these guidelines to upper gastrointestinal (GI) injury and to leave post‐duodenal injury as the subject of a separate guideline.
UR  -  https://cochrane.66557.net/central/doi/10.1002/central/CN-01768597/full
ER  -  


Record #10 of 119
Provider: John Wiley & Sons, Ltd.
Content: text/plain; charset="UTF-8"

TY  -  JOUR
AN  -  CN-01265755
AU  -  Genovese, MC
AU  -  Kremer, J
AU  -  Zamani, O
AU  -  Ludivico, C
AU  -  Krogulec, M
AU  -  Xie, L
AU  -  Beattie, SD
AU  -  Koch, AE
AU  -  Cardillo, TE
AU  -  Rooney, TP
AU  -  et al.
TI  -  Baricitinib in patients with refractory rheumatoid arthritis
JA  -  New England journal of medicine
PY  -  2016
VL  -  374
IS  -  13
SP  -  1243‐1252
C3  -  PUBMED 27028914,EMBASE 609640694
M3  -  Journal article
KW  -  *baricitinib
KW  -  *baricitinib/ae [Adverse Drug Reaction]
KW  -  *baricitinib/cm [Drug Comparison]
KW  -  *baricitinib/ct [Clinical Trial]
KW  -  *baricitinib/dt [Drug Therapy]
KW  -  *rheumatoid arthritis
KW  -  *rheumatoid arthritis/dt [Drug Therapy]
KW  -  Adult
KW  -  Aged
KW  -  Alanine aminotransferase blood level
KW  -  Alanine aminotransferase/ec [Endogenous Compound]
KW  -  Analgesic agent/dt [Drug Therapy]
KW  -  Antirheumatic Agents [adverse effects, *therapeutic use]
KW  -  Arthritis, Rheumatoid [*drug therapy]
KW  -  Article
KW  -  Azetidines [adverse effects, *therapeutic use]
KW  -  C reactive protein
KW  -  C reactive protein/ec [Endogenous Compound]
KW  -  Cardiovascular disease/si [Side Effect]
KW  -  Cerebrovascular accident
KW  -  Cerebrovascular accident/si [Side Effect]
KW  -  Clinical trial
KW  -  College
KW  -  Controlled clinical trial
KW  -  Controlled study
KW  -  Creatine kinase blood level
KW  -  Creatine kinase/ec [Endogenous Compound]
KW  -  Creatinine blood level
KW  -  Creatinine/ec [Endogenous Compound]
KW  -  DAS28
KW  -  Digestive system perforation/si [Side Effect]
KW  -  Disease activity score
KW  -  Disease modifying antirheumatic drug
KW  -  Disease modifying antirheumatic drug/dt [Drug Therapy]
KW  -  Drug dosage form
KW  -  Drug withdrawal
KW  -  Female
KW  -  Gene expression
KW  -  Glomerulus filtration rate
KW  -  Health Assessment Questionnaire
KW  -  Health Assessment Questionnaire disability index
KW  -  Heart disease
KW  -  Hemoglobin blood level
KW  -  Hemoglobin/ec [Endogenous Compound]
KW  -  Herpes zoster/si [Side Effect]
KW  -  High density lipoprotein cholesterol/ec [Endogenous Compound]
KW  -  Human
KW  -  Human tissue
KW  -  Humans
KW  -  Infection
KW  -  Janus Kinase 1 [antagonists & inhibitors]
KW  -  Janus Kinase 2 [antagonists & inhibitors]
KW  -  Janus kinase 1
KW  -  Janus kinase 2
KW  -  Lipoprotein blood level
KW  -  Logistic Models
KW  -  Low density lipoprotein cholesterol
KW  -  Low density lipoprotein cholesterol/ec [Endogenous Compound]
KW  -  Lymphocyte count
KW  -  Major clinical study
KW  -  Male
KW  -  Middle Aged
KW  -  Neutrophil
KW  -  Neutrophil count
KW  -  Non melanoma skin cancer
KW  -  Non melanoma skin cancer/si [Side Effect]
KW  -  Nonsteroid antiinflammatory agent/dt [Drug Therapy]
KW  -  Phase 2 clinical trial
KW  -  Phase 2 clinical trial (topic)
KW  -  Phase 3 clinical trial
KW  -  Phase 3 clinical trial (topic)
KW  -  Placebo
KW  -  Prednisone/dt [Drug Therapy]
KW  -  Priority journal
KW  -  Protein Kinase Inhibitors [adverse effects, *therapeutic use]
KW  -  Protein blood level
KW  -  Purines
KW  -  Pyrazoles
KW  -  Randomized controlled trial (topic)
KW  -  Remission
KW  -  Rheumatoid arthritis/dt [Drug Therapy]
KW  -  Rheumatology
KW  -  Severity of Illness Index
KW  -  Side effect
KW  -  Side effect/si [Side Effect]
KW  -  Simplified Disease Activity Index
KW  -  Sulfonamides [adverse effects, *therapeutic use]
KW  -  Thrombocyte count
KW  -  Treatment duration
KW  -  Treatment response
KW  -  Treatment withdrawal
KW  -  Tumor necrosis factor inhibitor
KW  -  Tumor necrosis factor inhibitor/dt [Drug Therapy]
DO  -  10.1056/NEJMoa1507247
AB  -  BACKGROUND: In phase 2 studies, baricitinib, an oral Janus kinase 1 and 2 inhibitor, reduced disease activity in patients with rheumatoid arthritis who had not previously received treatment with biologic disease‐modifying antirheumatic drugs (DMARDs). METHODS: In this phase 3 study involving 527 patients with an inadequate response to or unacceptable side effects associated with one or more tumor necrosis factor inhibitors, other biologic DMARDs, or both, we randomly assigned the patients in a 1:1:1 ratio to baricitinib at a dose of 2 or 4 mg daily or placebo for 24 weeks. End points, tested hierarchically at week 12 to control type 1 error, were the American College of Rheumatology 20% (ACR20) response (primary end point), the Health Assessment Questionnaire‐Disability Index (HAQ‐DI) score, the 28‐joint Disease Activity Score based on C‐reactive protein level (DAS28‐CRP), and a Simplified Disease Activity Index (SDAI) score of 3.3 or less (on a scale of 0.1 to 86.0, with a score of 3.3 or less indicating remission). Comparisons with placebo were made first with the 4‐mg dose of baricitinib and then with the 2‐mg dose. RESULTS: Significantly more patients receiving baricitinib at the 4‐mg dose than those receiving placebo had an ACR20 response at week 12 (55% vs. 27%, P<0.001). Differences between the higher‐dose baricitinib group and the placebo group were also significant for the HAQ‐DI score and the DAS28‐CRP but not for an SDAI score of 3.3 or less. Adverse‐event rates through 24 weeks were higher for patients receiving the 2‐mg dose of baricitinib and those receiving the 4‐mg dose than for patients receiving placebo (71% and 77%, respectively, vs. 64%), including infections (44% and 40%, vs. 31%). The rates of serious adverse events were 4%, 10%, and 7% in the three groups, respectively. Two nonmelanoma skin cancers and two major adverse cardiovascular events, including a fatal stroke, occurred in the higher‐dose group. Baricitinib was associated with a small reduction in neutrophil levels and increases in serum creatinine and low‐density lipoprotein cholesterol levels. CONCLUSIONS: In patients with rheumatoid arthritis and an inadequate response to biologic DMARDs, baricitinib at a daily dose of 4 mg was associated with clinical improvement at 12 weeks. (Funded by Eli Lilly and Incyte; ClinicalTrials.gov number, NCT01721044.).
UR  -  https://cochrane.66557.net/central/doi/10.1002/central/CN-01265755/full
ER  -  


Record #11 of 119
Provider: John Wiley & Sons, Ltd.
Content: text/plain; charset="UTF-8"

TY  -  JOUR
AN  -  CN-01139614
AU  -  Genovese, MC
AU  -  Kremer, J
AU  -  Zamani, O
AU  -  Ludivico, C
AU  -  Krogulec, M
AU  -  Xie, L
AU  -  Beattie, SD
AU  -  Koch, AE
AU  -  Cardillo, TE
AU  -  Rooney, TP
AU  -  et al.
TI  -  Baricitinib in Patients with Refractory Rheumatoid Arthritis
JA  -  New England journal of medicine
PY  -  2016
VL  -  374
IS  -  13
SP  -  1243‐1252
C3  -  PUBMED 27028914
M3  -  Journal article
KW  -  Aged
KW  -  Antirheumatic Agents [adverse effects, *therapeutic use]
KW  -  Arthritis, Rheumatoid [*drug therapy]
KW  -  Azetidines [adverse effects, *therapeutic use]
KW  -  Female
KW  -  Humans
KW  -  Janus Kinase 1 [antagonists & inhibitors]
KW  -  Janus Kinase 2 [antagonists & inhibitors]
KW  -  Logistic Models
KW  -  Male
KW  -  Middle Aged
KW  -  Protein Kinase Inhibitors [adverse effects, *therapeutic use]
KW  -  Purines
KW  -  Pyrazoles
KW  -  Severity of Illness Index
KW  -  Sulfonamides [adverse effects, *therapeutic use]
DO  -  10.1056/NEJMoa1507247
AB  -  BACKGROUND: In phase 2 studies, baricitinib, an oral Janus kinase 1 and 2 inhibitor, reduced disease activity in patients with rheumatoid arthritis who had not previously received treatment with biologic disease‐modifying antirheumatic drugs (DMARDs). METHODS: In this phase 3 study involving 527 patients with an inadequate response to or unacceptable side effects associated with one or more tumor necrosis factor inhibitors, other biologic DMARDs, or both, we randomly assigned the patients in a 1:1:1 ratio to baricitinib at a dose of 2 or 4 mg daily or placebo for 24 weeks. End points, tested hierarchically at week 12 to control type 1 error, were the American College of Rheumatology 20% (ACR20) response (primary end point), the Health Assessment Questionnaire‐Disability Index (HAQ‐DI) score, the 28‐joint Disease Activity Score based on C‐reactive protein level (DAS28‐CRP), and a Simplified Disease Activity Index (SDAI) score of 3.3 or less (on a scale of 0.1 to 86.0, with a score of 3.3 or less indicating remission). Comparisons with placebo were made first with the 4‐mg dose of baricitinib and then with the 2‐mg dose. RESULTS: Significantly more patients receiving baricitinib at the 4‐mg dose than those receiving placebo had an ACR20 response at week 12 (55% vs. 27%, P<0.001). Differences between the higher‐dose baricitinib group and the placebo group were also significant for the HAQ‐DI score and the DAS28‐CRP but not for an SDAI score of 3.3 or less. Adverse‐event rates through 24 weeks were higher for patients receiving the 2‐mg dose of baricitinib and those receiving the 4‐mg dose than for patients receiving placebo (71% and 77%, respectively, vs. 64%), including infections (44% and 40%, vs. 31%). The rates of serious adverse events were 4%, 10%, and 7% in the three groups, respectively. Two nonmelanoma skin cancers and two major adverse cardiovascular events, including a fatal stroke, occurred in the higher‐dose group. Baricitinib was associated with a small reduction in neutrophil levels and increases in serum creatinine and low‐density lipoprotein cholesterol levels. CONCLUSIONS: In patients with rheumatoid arthritis and an inadequate response to biologic DMARDs, baricitinib at a daily dose of 4 mg was associated with clinical improvement at 12 weeks. (Funded by Eli Lilly and Incyte; ClinicalTrials.gov number, NCT01721044.).
UR  -  https://cochrane.66557.net/central/doi/10.1002/central/CN-01139614/full
ER  -  


Record #12 of 119
Provider: John Wiley & Sons, Ltd.
Content: text/plain; charset="UTF-8"

TY  -  JOUR
AN  -  CN-00612849
AU  -  Cannon, CP
AU  -  Curtis, SP
AU  -  Bolognese, JA
AU  -  Laine, L
TI  -  Clinical trial design and patient demographics of the Multinational Etoricoxib and Diclofenac Arthritis Long-term (MEDAL) Study Program: cardiovascular outcomes with etoricoxib versus diclofenac in patients with osteoarthritis and rheumatoid arthritis
JA  -  American heart journal
PY  -  2006
VL  -  152
IS  -  2
SP  -  237‐245
C3  -  PUBMED 16875903,EMBASE 44109832
M3  -  Journal article
KW  -  *Research Design
KW  -  *diclofenac/ae [Adverse Drug Reaction]
KW  -  *diclofenac/cm [Drug Comparison]
KW  -  *diclofenac/ct [Clinical Trial]
KW  -  *diclofenac/dt [Drug Therapy]
KW  -  *etoricoxib/ae [Adverse Drug Reaction]
KW  -  *etoricoxib/cm [Drug Comparison]
KW  -  *etoricoxib/ct [Clinical Trial]
KW  -  *etoricoxib/do [Drug Dose]
KW  -  *etoricoxib/dt [Drug Therapy]
KW  -  *osteoarthritis/dt [Drug Therapy]
KW  -  *rheumatoid arthritis/dt [Drug Therapy]
KW  -  Acute heart infarction/si [Side Effect]
KW  -  Adult
KW  -  Aged
KW  -  Anti‐Inflammatory Agents, Non‐Steroidal [administration & dosage, *therapeutic use]
KW  -  Artery thrombosis/si [Side Effect]
KW  -  Arthritis, Rheumatoid [*drug therapy]
KW  -  Article
KW  -  Aspirin [administration & dosage]
KW  -  Bleeding/si [Side Effect]
KW  -  Cardiovascular effect
KW  -  Cardiovascular risk
KW  -  Cerebrovascular accident/si [Side Effect]
KW  -  Cerebrovascular disease/si [Side Effect]
KW  -  Clinical trial
KW  -  Comparative study
KW  -  Confidence interval
KW  -  Controlled clinical trial
KW  -  Controlled study
KW  -  Cyclooxygenase Inhibitors [administration & dosage, *therapeutic use]
KW  -  Demography
KW  -  Diclofenac [administration & dosage, *therapeutic use]
KW  -  Double blind procedure
KW  -  Double‐Blind Method
KW  -  Drug fatality/si [Side Effect]
KW  -  Etoricoxib
KW  -  Female
KW  -  Hazard assessment
KW  -  Health program
KW  -  Heart arrest/si [Side Effect]
KW  -  Human
KW  -  Humans
KW  -  Intracardiac thrombosis/si [Side Effect]
KW  -  Lung embolism/si [Side Effect]
KW  -  Major clinical study
KW  -  Male
KW  -  Middle Aged
KW  -  Multicenter Studies as Topic
KW  -  Occlusive cerebrovascular disease/si [Side Effect]
KW  -  Osteoarthritis [*drug therapy]
KW  -  Patient Selection
KW  -  Peripheral vascular disease/si [Side Effect]
KW  -  Priority journal
KW  -  Pyridines [administration & dosage, *therapeutic use]
KW  -  Randomized Controlled Trials as Topic
KW  -  Randomized controlled trial
KW  -  Risk Assessment
KW  -  Sudden death
KW  -  Sulfones [administration & dosage, *therapeutic use]
KW  -  Thrombosis/si [Side Effect]
KW  -  Transient ischemic attack/si [Side Effect]
KW  -  Treatment Outcome
KW  -  Unstable angina pectoris/si [Side Effect]
KW  -  Vein thrombosis/si [Side Effect]
DO  -  10.1016/j.ahj.2006.05.024
AB  -  Nonsteroidal anti‐inflammatory drugs (NSAIDs) are frequently needed for the treatment of patients with arthritis. However, long‐term use of such drugs that are cyclooxygenase‐2 (COX‐2) selective inhibitors has been reported to increase cardiovascular risk as compared with placebo, whereas long‐term, randomized controlled trials assessing the risk of traditional NSAIDs versus placebo are lacking. The MEDAL program is designed to provide a precise estimate of the relative cardiovascular event rates with the COX‐2 selective inhibitor etoricoxib in comparison to the traditional NSAID diclofenac in patients with osteoarthritis and rheumatoid arthritis. The MEDAL program consists of 3 multinational, randomized, double‐blind trials in patients with osteoarthritis and rheumatoid arthritis comparing etoricoxib (60 or 90 mg daily) to diclofenac (150 mg daily). All investigator‐reported thrombotic cardiovascular events will be adjudicated by an independent panel of experts blinded to treatment assignment. The primary analysis is a noninferiority comparison of etoricoxib versus diclofenac for confirmed thrombotic cardiovascular events, defined as an upper bound of the 95% CI for a hazard ratio of < 1.30. With the planned 635 observed events from approximately 40,000 patient‐years of exposure, using an estimated annual event rate of 1.30% in the control arm, the maximum annual event rate for etoricoxib that would meet the noninferiority criteria would be approximately 1.46%, yielding a hazard ratio of 1.12. A total of 34,701 patients have been enrolled in the MEDAL program. Roughly 13,000 and 10,000 patients will, respectively, have had > or = 18 or > or = 24 months of exposure, with maximum exposure of approximately 40 months. The MEDAL program will help to better define the risk‐to‐benefit ratio of 2 NSAIDs, that differ in their selectivity for COX‐2, notably diclofenac and etoricoxib.
UR  -  https://cochrane.66557.net/central/doi/10.1002/central/CN-00612849/full
ER  -  


Record #13 of 119
Provider: John Wiley & Sons, Ltd.
Content: text/plain; charset="UTF-8"

TY  -  JOUR
AN  -  CN-02269143
AU  -  NCT04772248,
TI  -  Safety of TofAcitinib in Routine Care Patients With Rheumatoid Arthritis (STAR-RA)- Cardiovascular Endpoints
JA  -  https://clinicaltrials.gov/show/NCT04772248
PY  -  2021
C3  -  CTgov NCT04772248
M3  -  Trial registry record
KW  -  Adalimumab
KW  -  Arthritis
KW  -  Arthritis, Rheumatoid
KW  -  Certolizumab Pegol
KW  -  Etanercept
KW  -  Infliximab
KW  -  Tumor Necrosis Factor Inhibitors
AB  -  There are two main aims of this study. First aim is to compare the risk of cardiovascular events (including myocardial infarction or stroke), between patients treated with tofacitinib and patients treated with TNF inhibitors (TNFi) for rheumatoid arthritis (RA) among, 1) "real world evidence (RWE)" cohorts including routine care patient population from the US and, 2) "Randomized controlled trial (RCT) DUPLICATE" cohorts including routine care patient population who meet inclusion and exclusion criteria of the Safety Study Of Tofacitinib Versus Tumor Necrosis Factor (TNF) Inhibitor In Subjects With Rheumatoid Arthritis ("ORAL Surveillance", NCT02092467) clinical trial. Second aim is to examine the risk of myocardial infarction, stroke, heart failure hospitalization, coronary revascularization, and all‐cause mortality as separate endpoints when comparing tofacitinib with TNFi in patients with RA among, 1) "real world evidence (RWE)" cohort including routine care patient population from the US and, 2) "Randomized controlled trial (RCT) DUPLICATE" cohort including routine care patient population who meet inclusion and exclusion criteria of the Safety Study Of Tofacitinib Versus Tumor Necrosis Factor (TNF) Inhibitor In Subjects With Rheumatoid Arthritis ("ORAL Surveillance", NCT02092467) clinical trial.
UR  -  https://cochrane.66557.net/central/doi/10.1002/central/CN-02269143/full
ER  -  


Record #14 of 119
Provider: John Wiley & Sons, Ltd.
Content: text/plain; charset="UTF-8"

TY  -  JOUR
AN  -  CN-01486439
AU  -  NCT01351805,
TI  -  Vitamin D and Fish Oil for Autoimmune Disease, Inflammation and Knee Pain
JA  -  https://clinicaltrials.gov/show/NCT01351805
PY  -  2011
C3  -  CTgov NCT01351805
M3  -  Trial registry record
KW  -  Arthritis
KW  -  Arthritis, Rheumatoid
KW  -  Autoimmune Diseases
KW  -  Cholecalciferol
KW  -  Ergocalciferols
KW  -  Inflammation
KW  -  Osteoarthritis
KW  -  Vitamin D
KW  -  Vitamins
AB  -  The VITamin D and OmegA‐3 TriaL (VITAL; NCT 01169259) is a randomized clinical trial in 25,876 U.S. men and women investigating whether taking daily dietary supplements of vitamin D3 (2000 IU) or omega‐3 fatty acids (Omacor® fish oil, 1 gram) reduces the risk of developing cancer, heart disease, and stroke in people who do not have a prior history of these illnesses. This ancillary study is being conducted among VITAL participants and will examine whether vitamin D or fish oil have effects upon A) autoimmune disease incidence, B) biomarkers of systemic inflammation, and C) chronic knee pain. Blood samples at baseline and in follow‐up will be collected in a randomly selected subcohort of 2000 individuals and analyzed for changes in biomarkers of systemic inflammation: C‐reactive protein, interleukin‐6, and tumor necrosis factor‐receptor 2. Approximately 2000 individuals with chronic, frequent knee pain will be followed with annual questionnaires to evaluate the effects of the supplements on chronic knee pain.
UR  -  https://cochrane.66557.net/central/doi/10.1002/central/CN-01486439/full
ER  -  


Record #15 of 119
Provider: John Wiley & Sons, Ltd.
Content: text/plain; charset="UTF-8"

TY  -  JOUR
AN  -  CN-01746775
AU  -  Konstam, MA
AU  -  Weir, MR
AU  -  Reicin, A
AU  -  Shapiro, D
AU  -  Sperling, RS
AU  -  Barr, E
AU  -  Gertz, BJ
TI  -  Cardiovascular thrombotic events in controlled, clinical trials of rofecoxib
JA  -  Circulation
PY  -  2001
VL  -  104
IS  -  19
SP  -  2280‐2288
C3  -  PUBMED 11696466,EMBASE 33049509
M3  -  Journal article
KW  -  *arthritis /drug therapy
KW  -  *thrombosis /epidemiology /etiology /side effect
KW  -  Adult
KW  -  Aged
KW  -  Alzheimer Disease [drug therapy, prevention & control]
KW  -  Alzheimer disease /prevention
KW  -  Anti‐Inflammatory Agents, Non‐Steroidal [adverse effects, therapeutic use]
KW  -  Arthritis, Rheumatoid [drug therapy]
KW  -  Article
KW  -  Cardiovascular Diseases [*epidemiology]
KW  -  Cardiovascular disease /epidemiology /etiology /side effect
KW  -  Cerebrovascular accident /complication /epidemiology /etiology
KW  -  Chronic Disease
KW  -  Clinical Trials, Phase II as Topic [statistics & numerical data]
KW  -  Clinical Trials, Phase III as Topic [statistics & numerical data]
KW  -  Clinical Trials, Phase IV as Topic [statistics & numerical data]
KW  -  Clinical trial
KW  -  Comorbidity
KW  -  Controlled clinical trial
KW  -  Controlled study
KW  -  Cyclooxygenase 1
KW  -  Cyclooxygenase 2
KW  -  Drug induced disease /side effect
KW  -  Female
KW  -  Gastrointestinal toxicity /side effect
KW  -  Human
KW  -  Humans
KW  -  Isoenzymes [antagonists & inhibitors]
KW  -  Lactones [*adverse effects, therapeutic use]
KW  -  Low Back Pain [drug therapy]
KW  -  Major clinical study
KW  -  Male
KW  -  Membrane Proteins
KW  -  Meta analysis
KW  -  Middle Aged
KW  -  Naproxen [adverse effects, therapeutic use]
KW  -  Osteoarthritis /drug therapy
KW  -  Osteoarthritis [drug therapy]
KW  -  Outcomes research
KW  -  Phase 2 clinical trial
KW  -  Phase 3 clinical trial
KW  -  Priority journal
KW  -  Proportional Hazards Models
KW  -  Prostaglandin‐Endoperoxide Synthases
KW  -  Randomized Controlled Trials as Topic [*statistics & numerical data]
KW  -  Randomized controlled trial
KW  -  Rheumatoid arthritis /drug therapy
KW  -  Risk
KW  -  Risk assessment
KW  -  Sulfones
KW  -  Thrombosis [*epidemiology]
DO  -  10.1161/hc4401.100078
AB  -  BACKGROUND: In comparing aspirin, nonselective nonsteroidal antiinflammatory agents (NSAIDs), and cyclooxygenase (COX)‐2 inhibitors, variation in platelet inhibitory effects exists that may be associated with differential risks of cardiovascular (CV) thrombotic events. Among the randomized, controlled trials with the COX‐2 inhibitor rofecoxib, one study demonstrated a significant difference between rofecoxib and its NSAID comparator (naproxen) in the risk of CV thrombotic events. A combined analysis of individual patient data was undertaken to determine whether there was an excess of CV thrombotic events in patients treated with rofecoxib compared with those treated with placebo or nonselective NSAIDs. METHODS AND RESULTS: CV thrombotic events were assessed across 23 phase IIb to V rofecoxib studies. Comparisons were made between patients taking rofecoxib and those taking either placebo, naproxen (an NSAID with near‐complete inhibition of platelet function throughout its dosing interval), or another nonselective NSAIDs used in the development program (diclofenac, ibuprofen, and nabumetone). The major outcome measure was the combined end point used by the Antiplatelet Trialists' Collaboration, which includes CV, hemorrhagic, and unknown deaths; nonfatal myocardial infarctions; and nonfatal strokes. More than 28 000 patients, representing >14 000 patient‐years at risk, were analyzed. The relative risk for an end point was 0.84 (95% CI: 0.51, 1.38) when comparing rofecoxib with placebo; 0.79 (95% CI: 0.40, 1.55) when comparing rofecoxib with non‐naproxen NSAIDs; and 1.69 (95% CI: 1.07, 2.69) when comparing rofecoxib with naproxen. CONCLUSIONS: This analysis provides no evidence for an excess of CV events for rofecoxib relative to either placebo or the non‐naproxen NSAIDs that were studied. Differences observed between rofecoxib and naproxen are likely the result of the antiplatelet effects of the latter agent.
UR  -  https://cochrane.66557.net/central/doi/10.1002/central/CN-01746775/full
ER  -  


Record #16 of 119
Provider: John Wiley & Sons, Ltd.
Content: text/plain; charset="UTF-8"

TY  -  JOUR
AN  -  CN-02003546
AU  -  Taylor, PC
AU  -  Weinblatt, ME
AU  -  Burmester, GR
AU  -  Rooney, TP
AU  -  Witt, S
AU  -  Walls, CD
AU  -  Issa, M
AU  -  Salinas, CA
AU  -  Saifan, C
AU  -  Zhang, X
AU  -  et al.
TI  -  Cardiovascular Safety During Treatment With Baricitinib in Rheumatoid Arthritis
JA  -  Arthritis & rheumatology
PY  -  2019
VL  -  71
IS  -  7
SP  -  1042‐1055
C3  -  PUBMED 30663869,EMBASE 628234021
M3  -  Journal article
KW  -  *cardiovascular disease
KW  -  *drug safety
KW  -  *rheumatoid arthritis /drug therapy
KW  -  *venous thromboembolism
KW  -  Adult
KW  -  Aged
KW  -  Arterial thromboembolism
KW  -  Arthritis, Rheumatoid [*drug therapy]
KW  -  Article
KW  -  Azetidines [*therapeutic use]
KW  -  Cardiovascular Diseases [*epidemiology, mortality]
KW  -  Clinical Trials as Topic
KW  -  Congestive heart failure
KW  -  Deep vein thrombosis
KW  -  Drug dose comparison
KW  -  Drug withdrawal
KW  -  Evaluation study
KW  -  Female
KW  -  Heart Failure [epidemiology]
KW  -  Human
KW  -  Humans
KW  -  Janus Kinase Inhibitors [*therapeutic use]
KW  -  Lung embolism
KW  -  Major clinical study
KW  -  Male
KW  -  Medical Dictionary for Regulatory Activities
KW  -  Middle Aged
KW  -  Middle aged
KW  -  Myocardial Infarction [epidemiology]
KW  -  Phase 1 clinical trial (topic)
KW  -  Phase 2 clinical trial (topic)
KW  -  Phase 3 clinical trial (topic)
KW  -  Priority journal
KW  -  Pulmonary Embolism [epidemiology]
KW  -  Purines
KW  -  Pyrazoles
KW  -  Retrospective study
KW  -  Stroke [epidemiology]
KW  -  Sulfonamides [*therapeutic use]
KW  -  Thrombosis [epidemiology]
KW  -  Venous Thrombosis [epidemiology]
DO  -  10.1002/art.40841
AB  -  OBJECTIVE: To assess the frequency of cardiovascular and venous thromboembolic events in clinical studies of baricitinib, an oral, selective JAK1 and JAK2 inhibitor approved in more than 50 countries for the treatment of moderately‐to‐severely active rheumatoid arthritis (RA). METHODS: Data were pooled from 9 RA studies. Placebo comparison up to 24 weeks included data from 6 studies. Randomized dose comparison between baricitinib doses of 2 mg and 4 mg used data from 4 studies and from the associated long‐term extension study. The data analysis set designated "All‐bari‐RA" included all baricitinib exposures at any dose. RESULTS: Overall, 3,492 RA patients received baricitinib (7,860 patient‐years of exposure). No imbalance compared to the placebo group was seen in the incidence of major adverse cardiovascular events (MACE) (incidence rates [IRs] of 0.5 per 100 patient‐years for placebo and 0.8 per 100 patient‐years for 4 mg baricitinib), arterial thrombotic events (ATE) (IRs of 0.5 per 100 patient‐years for placebo and 0.5 per 100 patient‐years for 4 mg baricitinib), or congestive heart failure (CHF) broad term (IRs of 4.3 per 100 patient‐years for placebo and 2.4 per 100 patient‐years for 4 mg baricitinib). Deep vein thrombosis (DVT)/pulmonary embolism (PE) were reported in 0 of 1,070 patients treated with placebo and 6 of 997 patients treated with 4 mg baricitinib during the placebo‐controlled period; these events were serious in 2 of 6 patients, while all 6 had risk factors and 1 patient developed DVT/PE after discontinuation of the study drug. In the 2 mg‐4 mg‐extended data analysis set, IRs of DVT/PE were comparable between the doses across event types (IRs of 0.5 per 100 patient‐years in those receiving 2 mg baricitinib and 0.6 per 100 patient‐years in those receiving 4 mg baricitinib). In the All‐bari‐RA data analysis set, the rates were stable over time, with an IR of DVT/PE of 0.5 per 100 patient‐years. CONCLUSION: In RA clinical trials, no association was found between baricitinib treatment and the incidence of MACE, ATE, or CHF. With regard to incidence of DVT/PE, 6 events occurred in patients treated with 4 mg baricitinib, but no cases of DVT/PE were reported in the placebo group. During longer‐term evaluation, the incidence of DVT/PE was similar between the baricitinib dose groups, with consistent IR values over time, and this was similar to the rates previously reported in patients with RA.
UR  -  https://cochrane.66557.net/central/doi/10.1002/central/CN-02003546/full
ER  -  


Record #17 of 119
Provider: John Wiley & Sons, Ltd.
Content: text/plain; charset="UTF-8"

TY  -  JOUR
AN  -  CN-01721370
AU  -  Gold, BD
AU  -  Scheiman, JM
AU  -  Sabesin, SM
AU  -  Vitat, P
TI  -  Updates on the management of upper gastrointestinal disorders in the primary care setting: nSAID-related gastropathies and pediatric reflux diseases
JA  -  Journal of family practice
PY  -  2007
VL  -  56
IS  -  3 Suppl Updates
SP  -  S1‐11; quiz S12
C3  -  PUBMED 17343806,EMBASE 46449281
M3  -  Journal article
KW  -  *Proton Pump Inhibitors
KW  -  *arthritis /drug therapy
KW  -  *gastroesophageal reflux /diagnosis /drug therapy /etiology /surgery
KW  -  *gastrointestinal disease /side effect /complication /drug therapy /etiology /prevention /side effect
KW  -  *reflux esophagitis /diagnosis /drug therapy /etiology /surgery
KW  -  *stomach disease /side effect /complication /drug therapy /etiology /prevention /side effect
KW  -  Abdominal cramp /side effect
KW  -  Acute heart infarction /side effect
KW  -  Adenomatous polyp /prevention
KW  -  Adolescent
KW  -  Adult
KW  -  Age Factors
KW  -  Aging
KW  -  Anticoagulant therapy
KW  -  Anti‐Inflammatory Agents, Non‐Steroidal [*adverse effects, therapeutic use]
KW  -  Anti‐Ulcer Agents [therapeutic use]
KW  -  Biopsy, Needle
KW  -  Cardiovascular disease /complication /drug therapy /epidemiology /etiology /prevention /side effect
KW  -  Cardiovascular risk
KW  -  Cerebrovascular accident /side effect
KW  -  Child
KW  -  Child, Preschool
KW  -  Chronic pain /drug therapy
KW  -  Clinical practice
KW  -  Clinical trial
KW  -  Combined Modality Therapy
KW  -  Community acquired pneumonia /side effect
KW  -  Congestive heart failure /side effect
KW  -  Continuing education
KW  -  Controlled clinical trial
KW  -  Controlled study
KW  -  Diarrhea /side effect
KW  -  Diet
KW  -  Digestive system ulcer /side effect
KW  -  Drug dose comparison
KW  -  Drug dose reduction
KW  -  Drug labeling
KW  -  Drug megadose
KW  -  Drug safety
KW  -  Drug use
KW  -  Drug withdrawal
KW  -  Duodenum ulcer /complication /drug therapy /etiology /prevention /side effect
KW  -  Dyspepsia /side effect
KW  -  Education, Medical, Continuing
KW  -  Endoscopy, Gastrointestinal
KW  -  Epigastric pain /side effect
KW  -  Eructation /side effect
KW  -  Family Practice [*methods]
KW  -  Female
KW  -  Food and drug administration
KW  -  Gastric Mucosa [pathology]
KW  -  Gastroesophageal Reflux [*diagnosis, epidemiology, *therapy]
KW  -  Gastrointestinal hemorrhage /complication /etiology /side effect
KW  -  Gastrointestinal symptom /drug therapy /side effect
KW  -  Heart death /side effect
KW  -  Heart infarction /side effect
KW  -  Heartburn /side effect
KW  -  Helicobacter pylori
KW  -  Hip fracture /side effect
KW  -  Human
KW  -  Humans
KW  -  Hypergastrinemia /side effect
KW  -  Hypertension /side effect
KW  -  Immunohistochemistry
KW  -  Infant
KW  -  Infection /side effect
KW  -  Lung embolism /side effect
KW  -  Major clinical study
KW  -  Male
KW  -  Meta analysis
KW  -  Musculoskeletal injury /drug therapy
KW  -  Nausea /side effect
KW  -  Osteoarthritis /drug therapy
KW  -  Pain /drug therapy
KW  -  Patient compliance
KW  -  Peptic ulcer /complication /drug therapy /etiology /prevention /side effect
KW  -  Practice guideline
KW  -  Primary medical care
KW  -  Proton Pumps [therapeutic use]
KW  -  Randomized Controlled Trials as Topic
KW  -  Randomized controlled trial
KW  -  Review
KW  -  Rheumatoid arthritis /drug therapy
KW  -  Risk Assessment
KW  -  Risk assessment
KW  -  Risk benefit analysis
KW  -  Risk factor
KW  -  Risk reduction
KW  -  Severity of Illness Index
KW  -  Side effect /side effect
KW  -  Stomach Diseases [*chemically induced, epidemiology, etiology, therapy]
KW  -  Stomach fundoplication
KW  -  Stomach ulcer /complication /drug therapy /etiology /prevention /side effect
KW  -  Sudden death
KW  -  Systematic review
KW  -  Thromboembolism /side effect
KW  -  Thrombosis /side effect
KW  -  Transient ischemic attack /side effect
KW  -  Treatment indication
KW  -  Unspecified side effect /side effect
KW  -  Unstable angina pectoris /side effect
KW  -  Vomiting /side effect
UR  -  https://cochrane.66557.net/central/doi/10.1002/central/CN-01721370/full
ER  -  


Record #18 of 119
Provider: John Wiley & Sons, Ltd.
Content: text/plain; charset="UTF-8"

TY  -  JOUR
AN  -  CN-02611520
AU  -  Fleischmann, RM
AU  -  Saikali, W
AU  -  Lakhanpal, S
AU  -  Alvarez, DF
AU  -  Cox, DS
AU  -  Ianos, CA
AU  -  Zhang, W
AU  -  Cronenberger, C
AU  -  Wang, K
TI  -  Multiple switching between the biosimilar adalimumab PF-06410293 and reference adalimumab in patients with active rheumatoid arthritis: a phase 3, open-label, randomised, parallel-group study
JA  -  The lancet. Rheumatology
PY  -  2023
VL  -  5
IS  -  9
SP  -  e532‐e541
C3  -  PUBMED 38251497,EMBASE 2026526681
M3  -  Journal article
KW  -  *Arthritis, Rheumatoid [drug therapy]
KW  -  *Biosimilar Pharmaceuticals [adverse effects]
KW  -  *rheumatoid arthritis /drug therapy
KW  -  *treatment switching
KW  -  Abscess /side effect
KW  -  Adalimumab [adverse effects]
KW  -  Adult
KW  -  Adverse outcome
KW  -  Age
KW  -  Aged
KW  -  Anemia /side effect
KW  -  Article
KW  -  Body weight
KW  -  Bosnia and Herzegovina
KW  -  Bulgaria
KW  -  Caucasian
KW  -  Cholecystitis /side effect
KW  -  Controlled study
KW  -  Czech Republic
KW  -  Disease classification
KW  -  Disease duration
KW  -  Disease severity
KW  -  Drug efficacy
KW  -  Drug safety
KW  -  Female
KW  -  Gender
KW  -  Geometry
KW  -  Hematologic disease /side effect
KW  -  Human
KW  -  Humans
KW  -  Ischemic stroke /side effect
KW  -  Keratitis /side effect
KW  -  Lithuania
KW  -  Lymphatic system disease /side effect
KW  -  Major clinical study
KW  -  Male
KW  -  Maximum concentration
KW  -  Methotrexate
KW  -  Middle Aged
KW  -  Open study
KW  -  Parallel design
KW  -  Pharmacokinetic parameters
KW  -  Phase 3 clinical trial
KW  -  Pneumonia /side effect
KW  -  Poland
KW  -  Randomized controlled trial
KW  -  Risk assessment
KW  -  Russian Federation
KW  -  Serbia
KW  -  South Africa
KW  -  Steady state
KW  -  Subdural hematoma /side effect
KW  -  Treatment duration
KW  -  Treatment withdrawal
KW  -  Ukraine
KW  -  United States
KW  -  Virus infection /side effect
DO  -  10.1016/S2665-9913(23)00161-3
AB  -  BACKGROUND: An adalimumab biosimilar with an interchangeability designation could increase access to effective treatment for more patients. We aimed to assess the interchangeability of adalimumab biosimilar PF‐06410293 (adalimumab‐afzb) and reference adalimumab using a multi‐switch study design. METHODS: We did an open‐label, randomised, parallel‐group study at 61 community (n=29), hospital (n=12), and academic (n=20) sites in ten countries (Bulgaria, Bosnia and Herzegovina, Czech Republic, Lithuania, Poland, Russia, Serbia, South Africa, Ukraine, and USA). Eligible patients were aged 18‐70 years and met the 2010 American College of Rheumatology‐European League Against Rheumatism classification criteria for rheumatoid arthritis for at least 4 months with moderately to severely active rheumatoid arthritis, based on their physician's evaluation. Eligible patients had been receiving methotrexate for at least 12 weeks and been on a stable dose for at least 4 weeks before the first dose of study medication. All patients received subcutaneous reference adalimumab (40 mg/0·4 mL [100 mg/mL] every 2 weeks) for 10 weeks before randomisation. At week 10, patients were randomly assigned (1:1) to either three switches between subcutaneous reference adalimumab (40 mg/0·4 mL [100 mg/mL] every 2 weeks) and adalimumab‐afzb (40 mg/0·8 mL [50 mg/mL] every 2 weeks; switching group), or continuous dosing with subcutanous reference adalimumab (40 mg/0·4 mL [100 mg/mL] every 2 weeks; non‐switching group) with stratification by bodyweight groups. Patients, investigators, and site personnel were not masked to treatment allocation. Primary endpoints were maximum observed serum concentration (Cmax) and area under plasma concentration‐time curve (AUCτ) during weeks 30‐32 in the pharmacokinetic population. Interchangeability was based on geometric mean ratios and corresponding 90% CIs within prespecified equivalence margins of 80‐125% for both primary endpoints. Safety was analysed in all patients who received at least one dose of adalimumab‐afzb or reference adalimumab. This trial is registered with ClinicalTrials.gov, NCT04230213. INTERPRETATION: The risk of multiple switches between reference adalimumab and adalimumab‐afzb with respect to diminished efficacy (using pharmacokinetics as a surrogate) or safety is not greater than the risk of using reference adalimumab alone. FUNDING: Pfizer. VIDEO ABSTRACT. FINDINGS: Of the 569 patients assessed for eligibility between Jan 13, 2020, and June 22, 2021, 445 were enrolled, and 427 completed the first 10 weeks and were randomly assigned (213 to the switching group and 214 to the non‐switching group). Participants had a median age of 56 years (IQR 46‐63), 354 (83%) of 427 patients were women and 73 (17%) were men, and 422 (99%) were White. In the pharmacokinetic population (n=380), no clinically meaningful differences were observed in mean steady‐state pharmacokinetic parameters between the switching and non‐switching groups (geometric mean AUC 2237 μg × h/mL in the switching group and 2125 μg × h/mL in the non‐switching group; Cmax 8·21 μg/mL in the switching group and 8·00 μg/mL in the non‐switching group). Geometric mean ratios and 90% CIs for AUCτ (105·31, 89·16‐124·39) and Cmax (102·56, 89·78‐117·17) were within prespecified equivalence margins. No meaningful differences were observed in the proportion of patients who had serious adverse events (three [1%] of 213 patients in the switching group vs eight [4%] of 214 patients in the non‐switching group), grade 3 or higher adverse events of special interest, discontinuations due to adverse events (eight [4%] vs nine [4%]), or immunogenic reactions in antidrug antibody‐positive patients. No deaths were reported during the study.
UR  -  https://cochrane.66557.net/central/doi/10.1002/central/CN-02611520/full
ER  -  


Record #19 of 119
Provider: John Wiley & Sons, Ltd.
Content: text/plain; charset="UTF-8"

TY  -  JOUR
AN  -  CN-01710178
AU  -  Lo, V
AU  -  Meadows, SE
AU  -  Saseen, J
TI  -  When should COX-2 selective NSAIDs be used for osteoarthritis and rheumatoid arthritis?
JA  -  Journal of family practice
PY  -  2006
VL  -  55
IS  -  3
SP  -  260‐262
C3  -  PUBMED 16510063,EMBASE 43389807
M3  -  Journal article
KW  -  *osteoarthritis /disease management /drug therapy
KW  -  *rheumatoid arthritis /disease management /drug therapy
KW  -  Anti‐Ulcer Agents [administration & dosage]
KW  -  Arthritis, Rheumatoid [*drug therapy]
KW  -  Cardiovascular disease /side effect
KW  -  Cardiovascular risk
KW  -  Cerebrovascular accident /side effect
KW  -  Clinical trial
KW  -  Controlled clinical trial
KW  -  Cyclooxygenase 2 Inhibitors [administration & dosage, adverse effects, *therapeutic use]
KW  -  Digestive system perforation /side effect
KW  -  Drug Therapy, Combination
KW  -  Drug cost
KW  -  Drug efficacy
KW  -  Drug hypersensitivity /side effect
KW  -  Drug indication
KW  -  Drug safety
KW  -  Edema /side effect
KW  -  Gastrointestinal Hemorrhage [*prevention & control]
KW  -  Gastrointestinal hemorrhage /side effect
KW  -  Gastrointestinal obstruction /side effect
KW  -  Gastrointestinal symptom /side effect
KW  -  Gastrointestinal toxicity /side effect
KW  -  Heart failure /side effect
KW  -  Heart infarction /side effect
KW  -  High risk patient
KW  -  Human
KW  -  Humans
KW  -  Hypertension /side effect
KW  -  Inflammation
KW  -  Kidney disease /side effect
KW  -  Lung embolism /side effect
KW  -  Meta analysis
KW  -  Osteoarthritis [*drug therapy]
KW  -  Randomized controlled trial
KW  -  Review
KW  -  Risk Assessment
KW  -  Risk benefit analysis
KW  -  Stomach disease /drug therapy /side effect
KW  -  Stomach erosion /side effect
KW  -  Stomach ulcer /side effect
KW  -  Thrombosis /side effect
KW  -  Treatment outcome
KW  -  Vein thrombosis /side effect
AB  -  Cyclo‐oxygenase‐2 (COX‐2) selective nonsteroidal anti‐inflammatory drugs (NSAIDs) are as effective as acetaminophen and nonselective NSAIDs in treating of osteoarthritis, and are equally effective in reducing pain and inflammation and improving of joint function for patients with rheumatoid arthritis, when compared with nonselective NSAIDs. The COX‐2 selective NSAIDs also have a better gastrointestinal safety profile in short‐term (6‐12 month) treatment (strength of recommendation [SOR]: A, based on meta‐analysis of randomized controlled trials with patient‐oriented outcomes). However, with recent growing concern of the cardiovascular safety of COX‐2 selective NSAIDs, it is imperative to select appropriate patients by considering benefit vs risks, which include serious gastrointestinal bleeding, history of intolerance to nonselective NSAID, cardiovascular disease or associated risks, renal disease, patient's preference, and cost.
UR  -  https://cochrane.66557.net/central/doi/10.1002/central/CN-01710178/full
ER  -  


Record #20 of 119
Provider: John Wiley & Sons, Ltd.
Content: text/plain; charset="UTF-8"

TY  -  JOUR
AN  -  CN-00613234
AU  -  Mukherjee, D
TI  -  Does a coxib-associated thrombotic risk limit the clinical use of the compounds as analgesic anti-inflammatory drugs? Arguments in favor
JA  -  Thrombosis and haemostasis
PY  -  2006
VL  -  96
IS  -  4
CC  -  Anaesthesia
SP  -  407‐412
C3  -  PUBMED 17003915,EMBASE 44560673
M3  -  Journal article
KW  -  *cyclooxygenase 2 inhibitor/ae [Adverse Drug Reaction]
KW  -  *cyclooxygenase 2 inhibitor/cb [Drug Combination]
KW  -  *cyclooxygenase 2 inhibitor/cm [Drug Comparison]
KW  -  *cyclooxygenase 2 inhibitor/ct [Clinical Trial]
KW  -  *cyclooxygenase 2 inhibitor/dt [Drug Therapy]
KW  -  *cyclooxygenase 2 inhibitor/pd [Pharmacology]
KW  -  *cyclooxygenase 2 inhibitor/po [Oral Drug Administration]
KW  -  *cyclooxygenase 2 inhibitor/to [Drug Toxicity]
KW  -  *thrombosis/dt [Drug Therapy]
KW  -  *thrombosis/pc [Prevention]
KW  -  *thrombosis/si [Side Effect]
KW  -  4 [5 (4 chlorophenyl) 3 trifluoromethyl 1h pyrazol 1 yl]benzenesulfonamide/cm [Drug Comparison]
KW  -  4 [5 (4 chlorophenyl) 3 trifluoromethyl 1h pyrazol 1 yl]benzenesulfonamide/to [Drug Toxicity]
KW  -  5 (4 chlorophenyl) 1 (4 methoxyphenyl) 3 trifluoromethyl 1h pyrazole/cm [Drug Comparison]
KW  -  5 (4 chlorophenyl) 1 (4 methoxyphenyl) 3 trifluoromethyl 1h pyrazole/to [Drug Toxicity]
KW  -  Acetylsalicylic acid/ae [Adverse Drug Reaction]
KW  -  Acetylsalicylic acid/cm [Drug Comparison]
KW  -  Acetylsalicylic acid/do [Drug Dose]
KW  -  Acetylsalicylic acid/dt [Drug Therapy]
KW  -  Acetylsalicylic acid/pd [Pharmacology]
KW  -  Acetylsalicylic acid/po [Oral Drug Administration]
KW  -  Analgesics [*adverse effects]
KW  -  Animals
KW  -  Antiinflammatory activity
KW  -  Anti‐Inflammatory Agents, Non‐Steroidal [*adverse effects]
KW  -  Arthritis [drug therapy]
KW  -  Article
KW  -  Cardiovascular disease/dt [Drug Therapy]
KW  -  Cardiovascular disease/pc [Prevention]
KW  -  Cardiovascular disease/si [Side Effect]
KW  -  Celecoxib
KW  -  Celecoxib/ae [Adverse Drug Reaction]
KW  -  Celecoxib/cm [Drug Comparison]
KW  -  Celecoxib/ct [Clinical Trial]
KW  -  Celecoxib/dt [Drug Therapy]
KW  -  Celecoxib/pd [Pharmacology]
KW  -  Celecoxib/to [Drug Toxicity]
KW  -  Clinical trial
KW  -  Colorectal adenoma/dt [Drug Therapy]
KW  -  Colorectal adenoma/pc [Prevention]
KW  -  Coronary artery thrombosis/dt [Drug Therapy]
KW  -  Coronary artery thrombosis/pc [Prevention]
KW  -  Cyclooxygenase 2 Inhibitors [*adverse effects]
KW  -  Cyclooxygenase 2/ec [Endogenous Compound]
KW  -  Diclofenac/ae [Adverse Drug Reaction]
KW  -  Diclofenac/cm [Drug Comparison]
KW  -  Diclofenac/ct [Clinical Trial]
KW  -  Diclofenac/dt [Drug Therapy]
KW  -  Diclofenac/pd [Pharmacology]
KW  -  Drug Evaluation, Preclinical
KW  -  Drug megadose
KW  -  Drug safety
KW  -  Drug use
KW  -  Drug withdrawal
KW  -  Embolism/si [Side Effect]
KW  -  Enzyme inhibition
KW  -  Etoricoxib/ae [Adverse Drug Reaction]
KW  -  Etoricoxib/cm [Drug Comparison]
KW  -  Etoricoxib/dt [Drug Therapy]
KW  -  Etoricoxib/pd [Pharmacology]
KW  -  Gastrointestinal toxicity/si [Side Effect]
KW  -  Heart infarction/si [Side Effect]
KW  -  Heart protection
KW  -  Human
KW  -  Humans
KW  -  Ibuprofen/ae [Adverse Drug Reaction]
KW  -  Ibuprofen/cm [Drug Comparison]
KW  -  Ibuprofen/ct [Clinical Trial]
KW  -  Ibuprofen/dt [Drug Therapy]
KW  -  Ibuprofen/pd [Pharmacology]
KW  -  Lactones [adverse effects]
KW  -  Lumiracoxib/ae [Adverse Drug Reaction]
KW  -  Lumiracoxib/cm [Drug Comparison]
KW  -  Lumiracoxib/ct [Clinical Trial]
KW  -  Lumiracoxib/dt [Drug Therapy]
KW  -  Lumiracoxib/pd [Pharmacology]
KW  -  Meta analysis
KW  -  N (2 cyclohexyloxy 4 nitrophenyl)methanesulfonamide/to [Drug Toxicity]
KW  -  Nabumetone/ae [Adverse Drug Reaction]
KW  -  Nabumetone/cm [Drug Comparison]
KW  -  Nabumetone/ct [Clinical Trial]
KW  -  Nabumetone/dt [Drug Therapy]
KW  -  Naproxen/ae [Adverse Drug Reaction]
KW  -  Naproxen/cm [Drug Comparison]
KW  -  Naproxen/ct [Clinical Trial]
KW  -  Naproxen/dt [Drug Therapy]
KW  -  Naproxen/pd [Pharmacology]
KW  -  Narcotic analgesic agent/dt [Drug Therapy]
KW  -  Nonhuman
KW  -  Nonsteroid antiinflammatory agent/ae [Adverse Drug Reaction]
KW  -  Nonsteroid antiinflammatory agent/cm [Drug Comparison]
KW  -  Nonsteroid antiinflammatory agent/ct [Clinical Trial]
KW  -  Nonsteroid antiinflammatory agent/do [Drug Dose]
KW  -  Nonsteroid antiinflammatory agent/dt [Drug Therapy]
KW  -  Nonsteroid antiinflammatory agent/pd [Pharmacology]
KW  -  Nonsteroid antiinflammatory agent/po [Oral Drug Administration]
KW  -  Osteoarthritis/dt [Drug Therapy]
KW  -  Paracetamol/dt [Drug Therapy]
KW  -  Parecoxib/cb [Drug Combination]
KW  -  Parecoxib/dt [Drug Therapy]
KW  -  Placebo
KW  -  Priority journal
KW  -  Prostaglandin receptor/ec [Endogenous Compound]
KW  -  Protein expression
KW  -  Protein function
KW  -  Pyrazoles [adverse effects]
KW  -  Randomized Controlled Trials as Topic
KW  -  Rheumatoid arthritis/dt [Drug Therapy]
KW  -  Risk Assessment
KW  -  Rofecoxib/ae [Adverse Drug Reaction]
KW  -  Rofecoxib/cm [Drug Comparison]
KW  -  Rofecoxib/ct [Clinical Trial]
KW  -  Rofecoxib/dt [Drug Therapy]
KW  -  Rofecoxib/pd [Pharmacology]
KW  -  Stroke/si [Side Effect]
KW  -  Sulfonamides [adverse effects]
KW  -  Sulfones [adverse effects]
KW  -  Systematic review
KW  -  Thrombosis [*chemically induced]
KW  -  Thromboxane A2/ec [Endogenous Compound]
KW  -  Valdecoxib/ae [Adverse Drug Reaction]
KW  -  Valdecoxib/cb [Drug Combination]
KW  -  Valdecoxib/cm [Drug Comparison]
KW  -  Valdecoxib/ct [Clinical Trial]
KW  -  Valdecoxib/dt [Drug Therapy]
KW  -  Valdecoxib/pd [Pharmacology]
KW  -  Valdecoxib/po [Oral Drug Administration]
DO  -  10.1160/TH06-07-0384
AB  -  Non‐steroidal anti‐inflammatory agents (NSAIDs) and selective cyclooxygenase (COX‐2) inhibitors (coxibs) are commonly used as analgesic and anti‐inflammatory agents. Selective COX‐2 inhibitors or coxibs were primarily developed as a response to the gastrointestinal toxicity of conventional NSAIDs but may have other side effects. Currently available data suggests definite prothrombotic risk with the coxibs, and the magnitude of risk may vary with individual agents. Based on available data, coxibs should be restricted to use as 2nd‐line, possibly as 3rd‐line, agents for carefully chosen patients and randomized trials versus placebo or an accepted comparator must be performed to define the overall safety profile in diverse patient populations. The recently announced Prospective Randomized Evaluation of Celecoxib Integrated Safety vs. Ibuprofen or Naproxen (PRECISION) trial will assess the relative cardiovascular safety of three of the most commonly used pain relievers in the treatment of arthritis patients, ibuprofen, naproxen and celecoxib. The study will enroll patients with osteoarthritis, the most common form of arthritis, who have known coronary heart disease or who have multiple risk factors for heart disease and also some patients with rheumatoid arthritis. Patients will be followed for an average of two years to track the occurrence of serious cardiovascular events, including death, heart attack and stroke. This study should provide some definitive evidence of the relative cardiovascular safety of the available anti‐inflammatory agents but would be even more useful if it included an arm where patients were treated with analgesics such as acetaminophen and/or moderate strength narcotics.
UR  -  https://cochrane.66557.net/central/doi/10.1002/central/CN-00613234/full
ER  -  


Record #21 of 119
Provider: John Wiley & Sons, Ltd.
Content: text/plain; charset="UTF-8"

TY  -  JOUR
AN  -  CN-00612807
AU  -  Cannon, CP
AU  -  Curtis, SP
AU  -  FitzGerald, GA
AU  -  Krum, H
AU  -  Kaur, A
AU  -  Bolognese, JA
AU  -  Reicin, AS
AU  -  Bombardier, C
AU  -  Weinblatt, ME
AU  -  van der Heijde, D
AU  -  et al.
TI  -  Cardiovascular outcomes with etoricoxib and diclofenac in patients with osteoarthritis and rheumatoid arthritis in the Multinational Etoricoxib and Diclofenac Arthritis Long-term (MEDAL) programme: a randomised comparison
JA  -  Lancet (london, england)
PY  -  2006
VL  -  368
IS  -  9549
SP  -  1771‐1781
C3  -  PUBMED 17113426,EMBASE 44739003
M3  -  Journal article
KW  -  *diclofenac/ae [Adverse Drug Reaction]
KW  -  *diclofenac/cm [Drug Comparison]
KW  -  *diclofenac/ct [Clinical Trial]
KW  -  *diclofenac/do [Drug Dose]
KW  -  *diclofenac/dt [Drug Therapy]
KW  -  *diclofenac/pd [Pharmacology]
KW  -  *etoricoxib/ae [Adverse Drug Reaction]
KW  -  *etoricoxib/cm [Drug Comparison]
KW  -  *etoricoxib/ct [Clinical Trial]
KW  -  *etoricoxib/do [Drug Dose]
KW  -  *etoricoxib/dt [Drug Therapy]
KW  -  *etoricoxib/pd [Pharmacology]
KW  -  *osteoarthritis/dt [Drug Therapy]
KW  -  *osteoarthritis/ep [Epidemiology]
KW  -  *rheumatoid arthritis/dt [Drug Therapy]
KW  -  *rheumatoid arthritis/ep [Epidemiology]
KW  -  Aged
KW  -  Anti‐Inflammatory Agents, Non‐Steroidal [adverse effects, *therapeutic use]
KW  -  Arthritis, Rheumatoid [*drug therapy]
KW  -  Article
KW  -  Cardiovascular Diseases [chemically induced]
KW  -  Cardiovascular risk
KW  -  Cerebrovascular accident/si [Side Effect]
KW  -  Clinical trial
KW  -  Confidence interval
KW  -  Congestive heart failure/si [Side Effect]
KW  -  Controlled clinical trial
KW  -  Controlled study
KW  -  Cyclooxygenase 2 Inhibitors [adverse effects, *therapeutic use]
KW  -  Cyclooxygenase 2 inhibitor/ae [Adverse Drug Reaction]
KW  -  Cyclooxygenase 2 inhibitor/cm [Drug Comparison]
KW  -  Cyclooxygenase 2 inhibitor/ct [Clinical Trial]
KW  -  Cyclooxygenase 2 inhibitor/pd [Pharmacology]
KW  -  Diclofenac [adverse effects, *therapeutic use]
KW  -  Digestive system perforation/si [Side Effect]
KW  -  Digestive system ulcer/si [Side Effect]
KW  -  Drug fatality/si [Side Effect]
KW  -  Drug safety
KW  -  Edema/si [Side Effect]
KW  -  Etoricoxib
KW  -  Female
KW  -  Gastrointestinal hemorrhage/si [Side Effect]
KW  -  Gastrointestinal obstruction/si [Side Effect]
KW  -  Hazard assessment
KW  -  Heart infarction/si [Side Effect]
KW  -  Human
KW  -  Humans
KW  -  Hypertension/si [Side Effect]
KW  -  Intracardiac thrombosis/si [Side Effect]
KW  -  Kidney dysfunction/si [Side Effect]
KW  -  Lung embolism/si [Side Effect]
KW  -  Major clinical study
KW  -  Male
KW  -  Middle Aged
KW  -  Multicenter Studies as Topic
KW  -  Nonhuman
KW  -  Nonsteroid antiinflammatory agent/ae [Adverse Drug Reaction]
KW  -  Nonsteroid antiinflammatory agent/cm [Drug Comparison]
KW  -  Nonsteroid antiinflammatory agent/ct [Clinical Trial]
KW  -  Nonsteroid antiinflammatory agent/do [Drug Dose]
KW  -  Nonsteroid antiinflammatory agent/pd [Pharmacology]
KW  -  Occlusive cerebrovascular disease/si [Side Effect]
KW  -  Osteoarthritis [*drug therapy]
KW  -  Peripheral occlusive artery disease/si [Side Effect]
KW  -  Peripheral vascular disease/si [Side Effect]
KW  -  Priority journal
KW  -  Pyridines [adverse effects, *therapeutic use]
KW  -  Randomized Controlled Trials as Topic
KW  -  Side effect/si [Side Effect]
KW  -  Sudden death
KW  -  Sulfones [adverse effects, *therapeutic use]
KW  -  Transient ischemic attack/si [Side Effect]
KW  -  Treatment duration
KW  -  Unstable angina pectoris/si [Side Effect]
DO  -  10.1016/S0140-6736(06)69666-9
AB  -  BACKGROUND: Cyclo‐oxygenase‐2 (COX‐2) selective inhibitors have been associated with an increased risk of thrombotic cardiovascular events in placebo‐controlled trials, but no clinical trial has been reported with the primary aim of assessing relative cardiovascular risk of these drugs compared with traditional non‐steroidal anti‐inflammatory drugs (NSAIDs). The MEDAL programme was designed to provide a precise estimate of thrombotic cardiovascular events with the COX‐2 selective inhibitor etoricoxib versus the traditional NSAID diclofenac. METHODS: We designed a prespecified pooled analysis of data from three trials in which patients with osteoarthritis or rheumatoid arthritis were randomly assigned to etoricoxib (60 mg or 90 mg daily) or diclofenac (150 mg daily). The primary hypothesis stated that etoricoxib is not inferior to diclofenac, defined as an upper boundary of less than 1.30 for the 95% CI of the hazard ratio for thrombotic cardiovascular events in the per‐protocol analysis. Intention‐to‐treat analyses were also done to assess consistency of results. These trials are registered at http://www.clinicaltrials.gov with the numbers NCT00092703, NCT00092742, and NCT00250445. FINDINGS: 34 701 patients (24 913 with osteoarthritis and 9 787 with rheumatoid arthritis) were enrolled. Average treatment duration was 18 months (SD 11.8). 320 patients in the etoricoxib group and 323 in the diclofenac group had thrombotic cardiovascular events, yielding event rates of 1.24 and 1.30 per 100 patient‐years and a hazard ratio of 0.95 (95% CI 0.81‐1.11) for etoricoxib compared with diclofenac. Rates of upper gastrointestinal clinical events (perforation, bleeding, obstruction, ulcer) were lower with etoricoxib than with diclofenac (0.67 vs 0.97 per 100 patient‐years; hazard ratio 0.69 [0.57‐0.83]), but the rates of complicated upper gastrointestinal events were similar for etoricoxib (0.30) and diclofenac (0.32). INTERPRETATION: Rates of thrombotic cardiovascular events in patients with arthritis on etoricoxib are similar to those in patients on diclofenac with long‐term use of these drugs.
UR  -  https://cochrane.66557.net/central/doi/10.1002/central/CN-00612807/full
ER  -  


Record #22 of 119
Provider: John Wiley & Sons, Ltd.
Content: text/plain; charset="UTF-8"

TY  -  JOUR
AN  -  CN-01263963
AU  -  Svensson, AL
AU  -  Christensen, R
AU  -  Persson, F
AU  -  Løgstrup, BB
AU  -  Giraldi, A
AU  -  Graugaard, C
AU  -  Fredberg, U
AU  -  Blegvad, J
AU  -  Thygesen, T
AU  -  Hansen, IM
AU  -  et al.
TI  -  Multifactorial intervention to prevent cardiovascular disease in patients with early rheumatoid arthritis: protocol for a multicentre randomised controlled trial
JA  -  BMJ open
PY  -  2016
VL  -  6
IS  -  4
CC  -  Hypertension
SP  -  e009134
C3  -  PUBMED 27098820
M3  -  Journal article
KW  -  Adult
KW  -  Aged
KW  -  Aged, 80 and over
KW  -  Albuminuria [prevention & control]
KW  -  Antirheumatic Agents [therapeutic use]
KW  -  Arthritis, Rheumatoid [*complications, drug therapy]
KW  -  Cardiovascular Diseases [*prevention & control]
KW  -  C‐Reactive Protein [analysis]
KW  -  Denmark
KW  -  Female
KW  -  Glycated Hemoglobin [analysis]
KW  -  Humans
KW  -  Hyperglycemia [prevention & control]
KW  -  Hyperlipidemias [prevention & control]
KW  -  Hypertension [prevention & control]
KW  -  Hypolipidemic Agents [*administration & dosage]
KW  -  Lipoproteins, LDL
KW  -  Male
KW  -  Middle Aged
KW  -  Prospective Studies
KW  -  Research Design
KW  -  Risk Factors
KW  -  Severity of Illness Index
KW  -  Simvastatin [*administration & dosage]
KW  -  Young Adult
DO  -  10.1136/bmjopen-2015-009134
AB  -  INTRODUCTION: Cardiovascular morbidity is a major burden in patients with rheumatoid arthritis (RA). In this study, we compare the effect of a targeted, intensified, multifactorial intervention with that of conventional treatment of modifiable risk factors for cardiovascular disease (CVD) in patients with early RA fulfilling the 2010 American College of Rheumatology European League Against Rheumatism (ACR/EULAR) criteria. METHODS AND ANALYSIS: The study is a prospective, randomised, open label trial with blinded end point assessment and balanced randomisation (1:1) conducted in 10 outpatient clinics in Denmark. The primary end point after 5 years of follow‐up is a composite of death from cardiovascular causes, non‐fatal myocardial infarction, non‐fatal stroke and cardiac revascularisation. Secondary outcomes are: the proportion of patients achieving low‐density lipoprotein cholesterol <2.5 mmol/L, glycated haemoglobin <48 mmol/mol, blood pressure <140/90 mm  Hg for patients without diabetes and <130/80 mm Hg for patients with diabetes and normoalbuminuria (urinary albumin creatinine ratio <30 mg/g) after 1 year of follow‐up and the proportion of patients in each treatment group achieving low RA disease activity after 1 year, defined as a disease activity score C‐reactive protein (DAS28‐CRP) <3.2 and a DAS28‐CRP score <2.6 after 12, 24 and 60 months. Furthermore, all hospitalisations for acute and elective reasons will be adjudicated by the event committee after 12, 24 and 60 months. Three hundred treatment‐naive patients with early RA will be randomly assigned (1:1) to receive either conventional treatment administered and monitored by their general practitioner according to national guidelines (control group) or a stepwise implementation administered and monitored in a quarterly rheumatological nurse‐administered set‐up of behaviour modification and pharmacological therapy targeting (1) hyperlipidaemia, (2) hypertension, (3) hyperglycaemia and (4) microalbuminuria (intervention group). ETHICS AND DISSEMINATION: This protocol is approved by the local ethics committee (DK‐S‐2014007) and The Danish Health and Medicines Authority. Dissemination will occur through presentations at National and International conferences and publications in international peer‐reviewed journals. TRIAL REGISTRATION NUMBER: NCT02246257.
UR  -  https://cochrane.66557.net/central/doi/10.1002/central/CN-01263963/full
ER  -  


Record #23 of 119
Provider: John Wiley & Sons, Ltd.
Content: text/plain; charset="UTF-8"

TY  -  JOUR
AN  -  CN-01159908
AU  -  Svensson, AL
AU  -  Christensen, R
AU  -  Persson, F
AU  -  Løgstrup, BB
AU  -  Giraldi, A
AU  -  Graugaard, C
AU  -  Fredberg, U
AU  -  Blegvad, J
AU  -  Thygesen, T
AU  -  Hansen, IM
AU  -  et al.
TI  -  Multifactorial intervention to prevent cardiovascular disease in patients with early rheumatoid arthritis: protocol for a multicentre randomised controlled trial
JA  -  BMJ open
PY  -  2016
VL  -  6
IS  -  4
SP  -  e009134
C3  -  PUBMED 27098820,EMBASE 610190247
M3  -  Journal article
KW  -  *Research Design
KW  -  *cardiovascular disease /drug therapy /prevention
KW  -  *rheumatoid arthritis /diagnosis /drug therapy
KW  -  Adult
KW  -  Aged
KW  -  Aged, 80 and over
KW  -  Albuminuria [prevention & control]
KW  -  Antirheumatic Agents [therapeutic use]
KW  -  Arthritis, Rheumatoid [*complications, drug therapy]
KW  -  Article
KW  -  Behavior modification
KW  -  Blood pressure
KW  -  Cardiovascular Diseases [*prevention & control]
KW  -  Cardiovascular risk
KW  -  Clinical article
KW  -  Controlled study
KW  -  C‐Reactive Protein [analysis]
KW  -  DAS28
KW  -  Denmark
KW  -  Diabetes mellitus
KW  -  Disease activity score
KW  -  Female
KW  -  Follow up
KW  -  General practitioner
KW  -  Glycated Hemoglobin [analysis]
KW  -  Heart infarction
KW  -  Hospitalization
KW  -  Human
KW  -  Humans
KW  -  Hyperglycemia
KW  -  Hyperglycemia [prevention & control]
KW  -  Hyperlipidemia
KW  -  Hyperlipidemias [prevention & control]
KW  -  Hypertension
KW  -  Hypertension [prevention & control]
KW  -  Hypolipidemic Agents [*administration & dosage]
KW  -  Lipoproteins, LDL
KW  -  Male
KW  -  Microalbuminuria
KW  -  Middle Aged
KW  -  Open study
KW  -  Practice guideline
KW  -  Prospective Studies
KW  -  Prospective study
KW  -  Randomized controlled trial
KW  -  Rheumatology
KW  -  Risk Factors
KW  -  Severity of Illness Index
KW  -  Simvastatin [*administration & dosage]
KW  -  Young Adult
DO  -  10.1136/bmjopen-2015-009134
AB  -  INTRODUCTION: Cardiovascular morbidity is a major burden in patients with rheumatoid arthritis (RA). In this study, we compare the effect of a targeted, intensified, multifactorial intervention with that of conventional treatment of modifiable risk factors for cardiovascular disease (CVD) in patients with early RA fulfilling the 2010 American College of Rheumatology European League Against Rheumatism (ACR/EULAR) criteria. METHODS AND ANALYSIS: The study is a prospective, randomised, open label trial with blinded end point assessment and balanced randomisation (1:1) conducted in 10 outpatient clinics in Denmark. The primary end point after 5 years of follow‐up is a composite of death from cardiovascular causes, non‐fatal myocardial infarction, non‐fatal stroke and cardiac revascularisation. Secondary outcomes are: the proportion of patients achieving low‐density lipoprotein cholesterol <2.5 mmol/L, glycated haemoglobin <48 mmol/mol, blood pressure <140/90 mm  Hg for patients without diabetes and <130/80 mm Hg for patients with diabetes and normoalbuminuria (urinary albumin creatinine ratio <30 mg/g) after 1 year of follow‐up and the proportion of patients in each treatment group achieving low RA disease activity after 1 year, defined as a disease activity score C‐reactive protein (DAS28‐CRP) <3.2 and a DAS28‐CRP score <2.6 after 12, 24 and 60 months. Furthermore, all hospitalisations for acute and elective reasons will be adjudicated by the event committee after 12, 24 and 60 months. Three hundred treatment‐naive patients with early RA will be randomly assigned (1:1) to receive either conventional treatment administered and monitored by their general practitioner according to national guidelines (control group) or a stepwise implementation administered and monitored in a quarterly rheumatological nurse‐administered set‐up of behaviour modification and pharmacological therapy targeting (1) hyperlipidaemia, (2) hypertension, (3) hyperglycaemia and (4) microalbuminuria (intervention group). ETHICS AND DISSEMINATION: This protocol is approved by the local ethics committee (DK‐S‐2014007) and The Danish Health and Medicines Authority. Dissemination will occur through presentations at National and International conferences and publications in international peer‐reviewed journals. TRIAL REGISTRATION NUMBER: NCT02246257.
UR  -  https://cochrane.66557.net/central/doi/10.1002/central/CN-01159908/full
ER  -  


Record #24 of 119
Provider: John Wiley & Sons, Ltd.
Content: text/plain; charset="UTF-8"

TY  -  JOUR
AN  -  CN-01469046
AU  -  Schmidt, M
AU  -  Sorensen, HT
AU  -  Pedersen, L
TI  -  Cardiovascular risks associated with diclofenac initiation: a nationwide emulated randomized trial
JA  -  European heart journal
PY  -  2017
VL  -  38
SP  -  217
C3  -  EMBASE 621234196
M3  -  Journal article; Conference proceeding
KW  -  *cardiovascular risk
KW  -  Adult
KW  -  Alcoholism
KW  -  All cause mortality
KW  -  Atrial fibrillation
KW  -  Brain ischemia
KW  -  Chronic kidney failure
KW  -  Chronic liver disease
KW  -  Comorbidity
KW  -  Conference abstract
KW  -  Controlled study
KW  -  Death
KW  -  Diabetes mellitus
KW  -  Drug therapy
KW  -  Female
KW  -  Follow up
KW  -  Heart failure
KW  -  Heart infarction
KW  -  Human
KW  -  Low risk patient
KW  -  Major adverse cardiac event
KW  -  Major clinical study
KW  -  Male
KW  -  Mortality risk
KW  -  Multicenter study
KW  -  Propensity score
KW  -  Randomized controlled trial
KW  -  Register
KW  -  Rheumatoid arthritis
KW  -  Risk assessment
KW  -  Schizophrenia
KW  -  Ulcer
KW  -  Venous thromboembolism
DO  -  10.1093/eurheartj/ehx502.1015
AB  -  Background: Despite concerns about its cardiovascular safety, diclofenac remains the most commonly used NSAID in both low, middle‐ and high‐income countries. No large randomized controlled trial has ever compared the cardiovascular risks of diclofenac vs. placebo or traditional active comparator NSAIDs. Purpose: In a series of emulated randomized trials, we examined the cardiovascular risks of diclofenac use. Methods: Using Danish nationwide population‐based registries, we identified all individuals ≥18 years during 1996‐2015, who did not meet the exclusion criteria of prior (<5 years) cardiovascular disease or drug use, chronic kidney disease, chronic liver disease, other alcoholism‐related diseases, ulcer disease, malignancy, schizophrenia, or dementia. Eligible individuals were classified as initiators of diclofenac (n=1,346,960), ibuprofen (n=271,387), naproxen n=(n=3,447,790), or propensity score‐matched non‐initiators of NSAIDs (n=1,346,763). Each individual was followed until the first occurrence of an event, death, loss to follow‐up, or end of the study 30 days after baseline, whichever occurred first. Results: Patient characteristics revealed an equal distribution of comorbidities and comedication across exposure groups. Intention‐to‐treat analyses revealed a two‐fold increased risk of the primary composite endpoint of major adverse cardiovascular events (MACE) among diclofenac users compared with nonusers (IRR 2.2, 95% confidence interval (CI): 2.1‐2.4). The IRR was consistently increased for all the individual components of MACE: myocardial infarction (2.0, 1.6‐2.3), heart failure (1.8, 1.5‐2.2), all‐cause death (2.4, 2.2‐2.6), ischemic stroke (1.6, 1.3‐1.9), atrial fibrillation (1.4, 1.2‐1.7), and venous thromboembolism (4.9, 4.0‐6.0). The rate of MACE was 70% increased among diclofenac users compared with naproxen users (IRR 1.7, 95% CI: 1.5‐1.9) and 40% increased compared with ibuprofen users (1.4, 95% CI: 1.3‐1.5). These risk estimates reflected a 2‐fold increased mortality risk compared with both ibuprofen (1.9, 95% CI: 1.8‐2.1) and naproxen (2.2, 95% CI: 1.8‐2.7), and a 30% and 50% increased risk for most nonfatal outcomes compared with ibuprofen and naproxen, respectively. The results were consistent in low‐risk patients (without previous cardiovascular disease), moderate‐risk patients (with diabetes), highrisk patients (with previous myocardial infarction or heart failure), as well as patients with rheumatic disease (rheumatoid arthritis, osteoarthritis, or systematic connective tissue disease). Conclusions: Diclofenac is a major cardiovascular health risk ‐ not only compared with no use, but also use of other traditional NSAIDs. (Figure Presented).
UR  -  https://cochrane.66557.net/central/doi/10.1002/central/CN-01469046/full
ER  -  


Record #25 of 119
Provider: John Wiley & Sons, Ltd.
Content: text/plain; charset="UTF-8"

TY  -  JOUR
AN  -  CN-02363969
AU  -  Khosrow-Khavar, F
AU  -  Kim, SC
AU  -  Lee, H
AU  -  Lee, SB
AU  -  Desai, RJ
TI  -  Tofacitinib and risk of cardiovascular outcomes: results from the Safety of TofAcitinib in Routine care patients with Rheumatoid Arthritis (STAR-RA) study
JA  -  Annals of the rheumatic diseases
PY  -  2022
VL  -  81
IS  -  6
SP  -  798‐804
C3  -  PUBMED 35027405,EMBASE 637065381
M3  -  Journal article
KW  -  *drug safety
KW  -  *rheumatoid arthritis
KW  -  Adult
KW  -  Anonymised data
KW  -  Antirheumatic Agents [adverse effects]
KW  -  Arthritis, Rheumatoid [epidemiology]
KW  -  Article
KW  -  Cardiovascular risk factor
KW  -  Cerebrovascular accident
KW  -  Clinical trial
KW  -  Cohort analysis
KW  -  Confounding variable
KW  -  Controlled study
KW  -  Drug therapy
KW  -  Female
KW  -  Heart infarction
KW  -  Human
KW  -  Humans
KW  -  Major clinical study
KW  -  Male
KW  -  Piperidines [adverse effects]
KW  -  Propensity score
KW  -  Pyrimidines [adverse effects]
KW  -  Pyrroles [adverse effects]
KW  -  Randomized controlled trial
KW  -  Treatment Outcome
KW  -  Tumor Necrosis Factor Inhibitors
DO  -  10.1136/annrheumdis-2021-221915
AB  -  OBJECTIVES: Recent results from 'ORAL Surveillance' trial have raised concerns regarding the cardiovascular safety of tofacitinib in patients with rheumatoid arthritis (RA). We further examined this safety concern in the real‐world setting. METHODS: We created two cohorts of patients with RA initiating treatment with tofacitinib or tumour necrosis factor inhibitors (TNFI) using deidentified data from Optum Clinformatics (2012‐2020), IBM MarketScan (2012‐2018) and Medicare (parts A, B and D, 2012‐2017) claims databases: (1) A 'real‐world evidence (RWE) cohort' consisting of routine care patients and (2) A 'randomised controlled trial (RCT)‐duplicate cohort' mimicking inclusion and exclusion criteria of the ORAL surveillance trial to calibrate results against the trial findings. Cox proportional hazards models with propensity score fine stratification weighting were used to estimate HR and 95% CIs for composite outcome of myocardial infarction and stroke and accounting for 76 potential confounders. Database‐specific effect estimates were pooled using fixed effects models with inverse‐variance weighting. RESULTS: In the RWE cohort, 102 263 patients were identified of whom 12 852 (12.6%) initiated tofacitinib. The pooled weighted HR (95% CI) comparing tofacitinib with TNFI was 1.01 (0.83 to 1.23) in RWE cohort and 1.24 (0.90 to 1.69) in RCT‐duplicate cohort which aligned closely with ORAL‐surveillance results (HR: 1.33, 95% CI 0.91 to 1.94). CONCLUSIONS: We did not find evidence for an increased risk of cardiovascular outcomes with tofacitinib in patients with RA treated in the real‐world setting; however, tofacitinib was associated with an increased risk of cardiovascular outcomes, although statistically non‐significant, in patients with RA with cardiovascular risk factors. TRIAL REGISTRATION NUMBER: NCT04772248.
UR  -  https://cochrane.66557.net/central/doi/10.1002/central/CN-02363969/full
ER  -  


Record #26 of 119
Provider: John Wiley & Sons, Ltd.
Content: text/plain; charset="UTF-8"

TY  -  JOUR
AN  -  CN-02689539
AU  -  Buch, MH
AU  -  Bhatt, DL
AU  -  Charles-Schoeman, C
AU  -  Giles, JT
AU  -  Mikuls, T
AU  -  Koch, GG
AU  -  Ytterberg, S
AU  -  Nagy, E
AU  -  Jo, H
AU  -  Kwok, K
AU  -  et al.
TI  -  Risk of extended major adverse cardiovascular event endpoints with tofacitinib versus TNF inhibitors in patients with rheumatoid arthritis: a post hoc analysis of a phase 3b/4 randomised safety study
JA  -  RMD open
PY  -  2024
VL  -  10
IS  -  2
C3  -  PUBMED 38609322
M3  -  Journal article
KW  -  *Arthritis, Rheumatoid [complications, drug therapy]
KW  -  *Heart Failure
KW  -  *Myocardial Infarction [epidemiology, etiology]
KW  -  *Pyrimidines
KW  -  *Venous Thromboembolism
KW  -  Humans
KW  -  Piperidines [adverse effects]
KW  -  Tumor Necrosis Factor Inhibitors
DO  -  10.1136/rmdopen-2023-003912
AB  -  OBJECTIVES: Compare the risk of extended major adverse cardiovascular (CV) event (MACE) composite outcomes and component events in patients with rheumatoid arthritis (RA) treated with tofacitinib versus tumour necrosis factor inhibitors (TNFi) in Oral Rheumatoid Arthritis Trial (ORAL) Surveillance. METHODS: Patients with RA aged ≥50 years and with ≥1 additional CV risk factor received tofacitinib 5 mg or 10 mg two times per day or TNFi. MACE (non‐fatal myocardial infarction (MI), non‐fatal stroke or CV death (MACE‐3)) was extended by sequential addition of CV events (hospitalisation for unstable angina (MACE‐4), coronary revascularisation (MACE‐5), transient ischaemic attack (MACE‐6), peripheral vascular disease (MACE‐7)), heart failure (HF) hospitalisation (MACE‐8) and venous thromboembolism (VTE; (MACE‐8 plus VTE)). HRs (tofacitinib vs TNFi) were evaluated for MACE and individual components. RESULTS: HRs for MACE‐4 to MACE‐8 with combined and individual tofacitinib doses versus TNFi were similar. Risk of MACE‐8 plus VTE appeared similar with tofacitinib 5 mg two times per day versus TNFi (HR 1.12 (0.82 to 1.52)), but higher with tofacitinib 10 mg two times per day versus TNFi (HR 1.38 (1.02 to 1.85)). Risk of MI was higher with tofacitinib versus TNFi, but difference in risk of other individual CV events was not suggested. Across extended MACE definitions, risk appeared higher with tofacitinib versus TNFi in those with atherosclerotic CV disease or age ≥65 years. CONCLUSION: In ORAL Surveillance, risk of composite CV endpoints combining all ischaemic CV events and HF did not appear different with tofacitinib versus TNFi. The totality of CV risk was higher with tofacitinib 10 mg two times per day versus TNFi, driven by an increase in VTE. TRIAL REGISTRATION NUMBER: NCT02092467.
UR  -  https://cochrane.66557.net/central/doi/10.1002/central/CN-02689539/full
ER  -  


Record #27 of 119
Provider: John Wiley & Sons, Ltd.
Content: text/plain; charset="UTF-8"

TY  -  JOUR
AN  -  CN-01984600
AU  -  Kitas, GD
AU  -  Nightingale, P
AU  -  Armitage, J
AU  -  Sattar, N
AU  -  Belch, JJF
AU  -  Symmons, DPM
TI  -  A Multicenter, Randomized, Placebo-Controlled Trial of Atorvastatin for the Primary Prevention of Cardiovascular Events in Patients With Rheumatoid Arthritis
JA  -  Arthritis & rheumatology
PY  -  2019
VL  -  71
IS  -  9
SP  -  1437‐1449
C3  -  PUBMED 30983166,EMBASE 627415010
M3  -  Journal article
KW  -  *heart infarction
KW  -  *primary prevention
KW  -  *rheumatoid arthritis
KW  -  Adult
KW  -  Adverse drug reaction
KW  -  Aged
KW  -  Anticholesteremic Agents [*therapeutic use]
KW  -  Artery formation (physiology)
KW  -  Arthritis, Rheumatoid [blood, *complications]
KW  -  Article
KW  -  Atherosclerosis
KW  -  Atorvastatin [*therapeutic use]
KW  -  Cardiovascular Diseases [etiology, *prevention & control]
KW  -  Cardiovascular disease
KW  -  Cholesterol, LDL [blood, drug effects]
KW  -  Controlled study
KW  -  Death
KW  -  Diabetes mellitus
KW  -  Disease course
KW  -  Double blind procedure
KW  -  Double‐Blind Method
KW  -  Drug safety
KW  -  Drug therapy
KW  -  Female
KW  -  Human
KW  -  Human tissue
KW  -  Humans
KW  -  Lipid blood level
KW  -  Male
KW  -  Meta analysis
KW  -  Middle Aged
KW  -  Middle aged
KW  -  Multicenter study (topic)
KW  -  Muscle disease
KW  -  Primary Prevention [*methods]
KW  -  Proportional Hazards Models
KW  -  Randomized controlled trial (topic)
KW  -  Risk reduction
KW  -  Side effect
KW  -  Transient ischemic attack
KW  -  Treatment Outcome
DO  -  10.1002/art.40892
AB  -  OBJECTIVE: Rheumatoid arthritis (RA) is associated with increased cardiovascular event (CVE) risk. The impact of statins in RA is not established. We assessed whether atorvastatin is superior to placebo for the primary prevention of CVEs in RA patients. METHODS: A randomized, double‐blind, placebo‐controlled trial was designed to detect a 32% CVE risk reduction based on an estimated 1.6% per annum event rate with 80% power at P < 0.05. RA patients age >50 years or with a disease duration of >10 years who did not have clinical atherosclerosis, diabetes, or myopathy received atorvastatin 40 mg daily or matching placebo. The primary end point was a composite of cardiovascular death, myocardial infarction, stroke, transient ischemic attack, or any arterial revascularization. Secondary and tertiary end points included plasma lipids and safety. RESULTS: A total of 3,002 patients (mean age 61 years; 74% female) were followed up for a median of 2.51 years (interquartile range [IQR] 1.90, 3.49 years) (7,827 patient‐years). The study was terminated early due to a lower than expected event rate (0.70% per annum). Of the 1,504 patients receiving atorvastatin, 24 (1.6%) experienced a primary end point, compared with 36 (2.4%) of the 1,498 receiving placebo (hazard ratio [HR] 0.66 [95% confidence interval (95% CI) 0.39, 1.11]; P = 0.115 and adjusted HR 0.60 [95% CI 0.32, 1.15]; P = 0.127). At trial end, patients receiving atorvastatin had a mean ± SD low‐density lipoprotein (LDL) cholesterol level 0.77 ± 0.04 mmoles/liter lower than those receiving placebo (P < 0.0001). C‐reactive protein level was also significantly lower in the atorvastatin group than the placebo group (median 2.59 mg/liter [IQR 0.94, 6.08] versus 3.60 mg/liter [IQR 1.47, 7.49]; P < 0.0001). CVE risk reduction per mmole/liter reduction in LDL cholesterol was 42% (95% CI ‐14%, 70%). The rates of adverse events in the atorvastatin group (n = 298 [19.8%]) and placebo group (n = 292 [19.5%]) were similar. CONCLUSION: Atorvastatin 40 mg daily is safe and results in a significantly greater reduction of LDL cholesterol level than placebo in patients with RA. The 34% CVE risk reduction is consistent with the Cholesterol Treatment Trialists' Collaboration meta‐analysis of statin effects in other populations.
UR  -  https://cochrane.66557.net/central/doi/10.1002/central/CN-01984600/full
ER  -  


Record #28 of 119
Provider: John Wiley & Sons, Ltd.
Content: text/plain; charset="UTF-8"

TY  -  JOUR
AN  -  CN-01984589
AU  -  Kitas, GD
AU  -  Nightingale, P
AU  -  Armitage, J
AU  -  Sattar, N
AU  -  Belch, JJF
AU  -  Symmons, DPM
TI  -  A Multicenter, Randomized, Placebo-Controlled Trial of Atorvastatin for the Primary Prevention of Cardiovascular Events in Patients With Rheumatoid Arthritis
JA  -  Arthritis & rheumatology
PY  -  2019
VL  -  71
IS  -  9
SP  -  1437‐1449
C3  -  PUBMED 30983166,EMBASE 628705848
M3  -  Journal article
KW  -  *heart infarction
KW  -  *primary prevention
KW  -  *rheumatoid arthritis
KW  -  Adult
KW  -  Adverse drug reaction
KW  -  Aged
KW  -  Anticholesteremic Agents [*therapeutic use]
KW  -  Artery formation (physiology)
KW  -  Arthritis, Rheumatoid [blood, *complications]
KW  -  Article
KW  -  Atherosclerosis
KW  -  Atorvastatin [*therapeutic use]
KW  -  Cardiovascular Diseases [etiology, *prevention & control]
KW  -  Cardiovascular disease
KW  -  Cholesterol, LDL [blood, drug effects]
KW  -  Controlled study
KW  -  Death
KW  -  Diabetes mellitus
KW  -  Disease course
KW  -  Double blind procedure
KW  -  Double‐Blind Method
KW  -  Drug safety
KW  -  Drug therapy
KW  -  Female
KW  -  Gene expression
KW  -  Human
KW  -  Human tissue
KW  -  Humans
KW  -  Lipid blood level
KW  -  Low density lipoprotein cholesterol level
KW  -  Male
KW  -  Meta analysis
KW  -  Middle Aged
KW  -  Middle aged
KW  -  Multicenter study (topic)
KW  -  Muscle disease
KW  -  Primary Prevention [*methods]
KW  -  Proportional Hazards Models
KW  -  Protein expression
KW  -  Randomized controlled trial (topic)
KW  -  Risk reduction
KW  -  Side effect
KW  -  Transient ischemic attack
KW  -  Treatment Outcome
DO  -  10.1002/art.40892
AB  -  OBJECTIVE: Rheumatoid arthritis (RA) is associated with increased cardiovascular event (CVE) risk. The impact of statins in RA is not established. We assessed whether atorvastatin is superior to placebo for the primary prevention of CVEs in RA patients. METHODS: A randomized, double‐blind, placebo‐controlled trial was designed to detect a 32% CVE risk reduction based on an estimated 1.6% per annum event rate with 80% power at P < 0.05. RA patients age >50 years or with a disease duration of >10 years who did not have clinical atherosclerosis, diabetes, or myopathy received atorvastatin 40 mg daily or matching placebo. The primary end point was a composite of cardiovascular death, myocardial infarction, stroke, transient ischemic attack, or any arterial revascularization. Secondary and tertiary end points included plasma lipids and safety. RESULTS: A total of 3,002 patients (mean age 61 years; 74% female) were followed up for a median of 2.51 years (interquartile range [IQR] 1.90, 3.49 years) (7,827 patient‐years). The study was terminated early due to a lower than expected event rate (0.70% per annum). Of the 1,504 patients receiving atorvastatin, 24 (1.6%) experienced a primary end point, compared with 36 (2.4%) of the 1,498 receiving placebo (hazard ratio [HR] 0.66 [95% confidence interval (95% CI) 0.39, 1.11]; P = 0.115 and adjusted HR 0.60 [95% CI 0.32, 1.15]; P = 0.127). At trial end, patients receiving atorvastatin had a mean ± SD low‐density lipoprotein (LDL) cholesterol level 0.77 ± 0.04 mmoles/liter lower than those receiving placebo (P < 0.0001). C‐reactive protein level was also significantly lower in the atorvastatin group than the placebo group (median 2.59 mg/liter [IQR 0.94, 6.08] versus 3.60 mg/liter [IQR 1.47, 7.49]; P < 0.0001). CVE risk reduction per mmole/liter reduction in LDL cholesterol was 42% (95% CI ‐14%, 70%). The rates of adverse events in the atorvastatin group (n = 298 [19.8%]) and placebo group (n = 292 [19.5%]) were similar. CONCLUSION: Atorvastatin 40 mg daily is safe and results in a significantly greater reduction of LDL cholesterol level than placebo in patients with RA. The 34% CVE risk reduction is consistent with the Cholesterol Treatment Trialists' Collaboration meta‐analysis of statin effects in other populations.
UR  -  https://cochrane.66557.net/central/doi/10.1002/central/CN-01984589/full
ER  -  


Record #29 of 119
Provider: John Wiley & Sons, Ltd.
Content: text/plain; charset="UTF-8"

TY  -  JOUR
AN  -  CN-02206979
AU  -  Blauvelt, A
AU  -  Paul, C
AU  -  van de Kerkhof, P
AU  -  Warren, RB
AU  -  Gottlieb, AB
AU  -  Langley, RG
AU  -  Brock, F
AU  -  Arendt, C
AU  -  Boehnlein, M
AU  -  Lebwohl, M
AU  -  et al.
TI  -  Long-term safety of certolizumab pegol in plaque psoriasis: pooled analysis over 3 years from three phase III, randomized, placebo-controlled studies
JA  -  British journal of dermatology
PY  -  2021
VL  -  184
IS  -  4
SP  -  640‐651
C3  -  PUBMED 32531798,EMBASE 2006079486
M3  -  Journal article
KW  -  *Antirheumatic Agents [therapeutic use]
KW  -  *Arthritis, Rheumatoid [drug therapy]
KW  -  *Psoriasis [drug therapy]
KW  -  *drug safety
KW  -  *psoriasis vulgaris /drug therapy /epidemiology /therapy
KW  -  Acute coronary syndrome /side effect
KW  -  Acute heart infarction /side effect
KW  -  Acute hemorrhagic pancreatitis /side effect
KW  -  Adult
KW  -  Anaphylaxis /side effect
KW  -  Angina pectoris /side effect
KW  -  Arthralgia /side effect
KW  -  Article
KW  -  Backache /side effect
KW  -  Bacteremia /side effect
KW  -  Basal cell carcinoma /side effect
KW  -  Bladder bleeding /side effect
KW  -  Breast cancer /side effect
KW  -  Breast disease /side effect
KW  -  Bronchitis /side effect
KW  -  Cardiovascular disease /side effect
KW  -  Cerebrovascular accident /side effect
KW  -  Certolizumab Pegol [adverse effects]
KW  -  Cholecystitis /side effect
KW  -  Chronic pancreatitis /side effect
KW  -  Clinical Trials as Topic
KW  -  Colon adenocarcinoma /side effect
KW  -  Congestive heart failure /side effect
KW  -  Connective tissue disease /side effect
KW  -  Controlled study
KW  -  Contusion /side effect
KW  -  Cytopenia /side effect
KW  -  Disease duration
KW  -  Disease severity
KW  -  Disseminated intravascular clotting /side effect
KW  -  Double‐Blind Method
KW  -  Drug fatality /side effect
KW  -  Drug hypersensitivity /side effect
KW  -  Drug intoxication /side effect
KW  -  Drug withdrawal
KW  -  Epidural hematoma /side effect
KW  -  Epistaxis /side effect
KW  -  Erythrodermic psoriasis /side effect
KW  -  Esophagitis /side effect
KW  -  Eye disease /side effect
KW  -  Female
KW  -  Gastrointestinal disease /side effect
KW  -  Genital bleeding /side effect
KW  -  Glioblastoma /side effect
KW  -  Guttate psoriasis /side effect
KW  -  Headache /side effect
KW  -  Heart failure /side effect
KW  -  Hematoma /side effect
KW  -  Hematothorax /side effect
KW  -  Hemorrhoid hemorrhage /side effect
KW  -  Hodgkin disease /side effect
KW  -  Human
KW  -  Humans
KW  -  Hypertension /side effect
KW  -  Immunotherapy
KW  -  Incidence
KW  -  Infection /drug therapy /side effect
KW  -  Keratoacanthoma /side effect
KW  -  Kidney disease /side effect
KW  -  Larynx cancer /side effect
KW  -  Legionnaire disease /side effect
KW  -  Loading drug dose
KW  -  Major clinical study
KW  -  Male
KW  -  Mediastinum disease /side effect
KW  -  Menorrhagia /side effect
KW  -  Mental disease /side effect
KW  -  Metabolic disorder /side effect
KW  -  Middle aged
KW  -  Musculoskeletal disease /side effect
KW  -  Mycosis /side effect
KW  -  Neurologic disease /side effect
KW  -  Non melanoma skin cancer /side effect
KW  -  Non small cell lung cancer /side effect
KW  -  Nutritional disorder /side effect
KW  -  Oligodendroglioma /side effect
KW  -  Opportunistic infection /side effect
KW  -  Oropharynx squamous cell carcinoma /side effect
KW  -  Patient history of chemotherapy
KW  -  Phase 3 clinical trial (topic)
KW  -  Phototherapy
KW  -  Priority journal
KW  -  Prostate cancer /side effect
KW  -  Psoriasis /side effect
KW  -  Purpura /side effect
KW  -  Pustular psoriasis /side effect
KW  -  Randomized Controlled Trials as Topic
KW  -  Randomized controlled trial (topic)
KW  -  Rectum hemorrhage /side effect
KW  -  Renal cell carcinoma /side effect
KW  -  Rhinopharyngitis /side effect
KW  -  Side effect /side effect
KW  -  Skin disease /side effect
KW  -  Spleen hematoma /side effect
KW  -  Systemic therapy
KW  -  Thorax disease /side effect
KW  -  Toxic hepatitis /side effect
KW  -  Transient ischemic attack /side effect
KW  -  Treatment Outcome
KW  -  Tuberculosis /diagnosis /side effect
KW  -  Tumor Necrosis Factor‐alpha
KW  -  Upper gastrointestinal bleeding /side effect
KW  -  Upper respiratory tract infection /side effect
KW  -  Urinary tract disease /side effect
KW  -  Urinary tract infection /side effect
KW  -  Vascular disease /side effect
DO  -  10.1111/bjd.19314
AB  -  Background: Certolizumab pegol (CZP) is an Fc‐free, PEGylated anti‐tumour necrosis factor biologic. Objectives: To report 3‐year safety data from three phase III trials of CZP in adults with plaque psoriasis. Methods: Data were pooled from CIMPASI‐1 (NCT02326298), CIMPASI‐2 (NCT02326272) and CIMPACT (NCT02346240). Included patients had moderate‐to‐severe plaque psoriasis of ≥ 6 months’ duration; had been randomized to CZP 200 mg every 2 weeks (Q2W) (400 mg at weeks 0, 2 and 4) or CZP 400 mg Q2W; and had received at least one dose of CZP with up to 144 weeks of exposure. Treatment‐emergent adverse events (TEAEs) were classified using MedDRA v18·1. Reported incidence rates (IRs) are incidence of new cases per 100 patient‐years (PY). Results: Over 144 weeks, 995 patients received at least one dose of CZP (exposure: 2231·3 PY); 731 and 728 received at least one dose of CZP 200 mg Q2W (1211·4 PY) and/or 400 mg Q2W (1019·9 PY), respectively. The IR [95% confidence interval (CI)] of TEAEs was 144·9 (135·3–155·0) for all patients, 134·1 (123·2–145·7) for CZP 200 mg Q2W and 158·3 (145·5–171·9) for CZP 400 mg Q2W. The IR (95% CI) of serious TEAEs for all patients was 7·5 (6·4–8·8); the IRs were 6·7 (5·2–8·3) and 8·7 (6·9–10·8) for CZP 200 mg and 400 mg Q2W, respectively. Overall, 3·2% of patients reported serious infections (2·2% within each of the CZP 200 and 400 mg Q2W groups). Overall, there was one case of active tuberculosis, 16 malignancies in 14 patients and seven deaths (two considered treatment‐related). The cumulative IR of TEAEs did not increase over time. Conclusions: No new safety signals were identified compared with previously reported data. Risk did not increase with longer or higher CZP exposure.
UR  -  https://cochrane.66557.net/central/doi/10.1002/central/CN-02206979/full
ER  -  


Record #30 of 119
Provider: John Wiley & Sons, Ltd.
Content: text/plain; charset="UTF-8"

TY  -  JOUR
AN  -  CN-01741443
AU  -  Curtis, SP
AU  -  Ko, AT
AU  -  Bolognese, JA
AU  -  Cavanaugh, PF
AU  -  Reicin, AS
TI  -  Pooled analysis of thrombotic cardiovascular events in clinical trials of the COX-2 selective inhibitor etoricoxib
JA  -  Current medical research and opinion
PY  -  2006
VL  -  22
IS  -  12
SP  -  2365‐2374
C3  -  PUBMED 17265571,EMBASE 46048353
M3  -  Journal article
KW  -  *thrombosis /side effect /side effect
KW  -  Acute heart infarction /side effect
KW  -  Ankylosing spondylitis /drug therapy
KW  -  Anti‐Inflammatory Agents, Non‐Steroidal [adverse effects]
KW  -  Artery thrombosis /side effect
KW  -  Arthritis, Rheumatoid [drug therapy]
KW  -  Cardiovascular risk
KW  -  Cerebrovascular accident /side effect
KW  -  Cerebrovascular disease /side effect
KW  -  Clinical Trials, Phase II as Topic
KW  -  Clinical Trials, Phase III as Topic
KW  -  Clinical trial
KW  -  Conference paper
KW  -  Controlled clinical trial
KW  -  Cyclooxygenase 2 Inhibitors [*adverse effects]
KW  -  Diclofenac [adverse effects]
KW  -  Etoricoxib
KW  -  Heart disease /side effect
KW  -  Human
KW  -  Humans
KW  -  Low back pain /drug therapy
KW  -  Lung embolism /side effect
KW  -  Major clinical study
KW  -  Osteoarthritis /drug therapy
KW  -  Osteoarthritis [drug therapy]
KW  -  Peripheral vascular disease /side effect
KW  -  Pyridines [*adverse effects]
KW  -  Randomized Controlled Trials as Topic
KW  -  Randomized controlled trial
KW  -  Rheumatoid arthritis /drug therapy
KW  -  Side effect /side effect
KW  -  Sudden death
KW  -  Sulfones [*adverse effects]
KW  -  Thrombosis [*chemically induced, epidemiology]
KW  -  Transient ischemic attack /side effect
KW  -  Unstable angina pectoris /side effect
KW  -  Vein thrombosis /side effect
DO  -  10.1185/030079906X148238
AB  -  BACKGROUND: A pooled analysis of randomized clinical trials data was performed to compare the rate of thrombotic cardiovascular events (thrombotic events) in patients taking the COX‐2 selective inhibitor (coxib) etoricoxib, a traditional NSAID, or placebo. METHODS: Data collected during all phase IIb/III etoricoxib clinical trials > or = 4 weeks in duration were evaluated. The pooled data set includes clinical information from approximately 6500 patient‐years (PYs) of drug exposure in patients diagnosed with rheumatoid arthritis (RA), osteoarthritis (OA), ankylosing spondylitis (AS), or chronic low back pain (CLBP). Patients were treated with either etoricoxib (> or = 60 mg/day), the traditional NSAIDs naproxen (1000 mg/day), ibuprofen (2400 mg/day), diclofenac (150 mg/day), or placebo. The Relative risks (RRs) based on time to first occurrence of a thrombotic event in the etoricoxib group versus the comparator traditional NSAIDs or versus placebo were determined using patient‐level data. RESULTS: In the pooled dataset, a total of 74 thrombotic events occurred in 69 patients. The RRs for thrombotic events were 1.11 (95%CI: 0.32, 3.81) for etoricoxib (N = 2818) versus placebo (N = 1767); 0.83 (95%CI: 0.26, 2.64) for etoricoxib (N = 1266) versus the combined non‐naproxen traditional NSAID group (ibuprofen and diclofenac; N = 718); and 1.70 (95%CI: 0.91, 3.18) for etoricoxib (N = 1960) versus naproxen (N = 1497). CONCLUSIONS: There was no discernible difference in the incidence of thrombotic events in patients treated with etoricoxib versus non‐naproxen traditional NSAIDs in this limited dataset. A trend toward more events with etoricoxib versus naproxen was observed. Despite the limited dataset available for this pooled analysis, these results are consistent with findings for other coxibs.
UR  -  https://cochrane.66557.net/central/doi/10.1002/central/CN-01741443/full
ER  -  


Record #31 of 119
Provider: John Wiley & Sons, Ltd.
Content: text/plain; charset="UTF-8"

TY  -  JOUR
AN  -  CN-01451409
AU  -  Mease, PJ
AU  -  Jeka, S
AU  -  Jaller, JJ
AU  -  Kitumnuaypong, T
AU  -  Louthrenoo, W
AU  -  Mann, H
AU  -  Matsievskaia, G
AU  -  Soriano, ER
AU  -  Jia, B
AU  -  Wang, C
AU  -  et al.
TI  -  CNTO6785, a Fully Human Antiinterleukin 17 Monoclonal Antibody, in Patients with Rheumatoid Arthritis with Inadequate Response to Methotrexate: a Randomized, Placebo-controlled, Phase II, Dose-ranging Study
JA  -  Journal of rheumatology
PY  -  2018
VL  -  45
IS  -  1
SP  -  22‐31
C3  -  PUBMED 29093159,EMBASE 620130000
M3  -  Journal article
KW  -  *rheumatoid arthritis /drug therapy /drug therapy
KW  -  Adolescent
KW  -  Adult
KW  -  Aged
KW  -  Aged, 80 and over
KW  -  Analysis of Variance
KW  -  Antibodies, Monoclonal, Humanized [adverse effects, *therapeutic use]
KW  -  Antirheumatic Agents [adverse effects, *therapeutic use]
KW  -  Arthritis, Rheumatoid [*drug therapy]
KW  -  Article
KW  -  Breast cancer /side effect
KW  -  Cerebrovascular accident /side effect
KW  -  Chi‐Square Distribution
KW  -  Controlled study
KW  -  DAS28
KW  -  Dose response
KW  -  Dose‐Response Relationship, Drug
KW  -  Double blind procedure
KW  -  Double‐Blind Method
KW  -  Drug Therapy, Combination
KW  -  Drug blood level
KW  -  Drug dose comparison
KW  -  Drug efficacy
KW  -  Drug protein binding
KW  -  Drug safety
KW  -  Drug tolerability
KW  -  Drug withdrawal
KW  -  Female
KW  -  Follow up
KW  -  Follow‐Up Studies
KW  -  Health Assessment Questionnaire
KW  -  Human
KW  -  Humans
KW  -  Immunogenicity
KW  -  Infection /side effect
KW  -  Injection site pain /side effect
KW  -  Injection site reaction /side effect
KW  -  Interleukin‐17 [antagonists & inhibitors, *immunology]
KW  -  Joint swelling
KW  -  Leukopenia /side effect
KW  -  Logistic Models
KW  -  Major adverse cardiac event /side effect
KW  -  Male
KW  -  Methotrexate [*therapeutic use]
KW  -  Middle Aged
KW  -  Multicenter study
KW  -  Neutropenia /side effect
KW  -  Phase 2 clinical trial
KW  -  Priority journal
KW  -  Randomized controlled trial
KW  -  Severity of Illness Index
KW  -  Treatment Outcome
KW  -  Treatment duration
KW  -  Treatment outcome
KW  -  Treatment response
KW  -  Very elderly
KW  -  Young Adult
DO  -  10.3899/jrheum.161238
AB  -  Objective: To evaluate the efficacy, safety, pharmacokinetics, and immunogenicity of CNTO6785, a fully human monoclonal antibody that binds to human interleukin 17A, in patients with active rheumatoid arthritis (RA) with inadequate response to methotrexate (MTX) therapy. Methods: This randomized, double‐blind, placebo‐controlled, dose‐ranging study enrolled patients aged 18 to 80 years (inclusive) with active RA (≥ 6/66 swollen and ≥ 6/68 tender joints) who were refractory to MTX treatment (7.5‐25 mg weekly, inclusive). The study duration was 38 weeks, containing a 10‐week safety followup. Patients were randomized 1:1:1:1:1 to receive CNTO6785 15, 50, 100, or 200 mg every 4 weeks + MTX or placebo + MTX. The primary endpoint was American College of Rheumatology 20 (ACR20) response at Week 16. Results: There were no significant differences from placebo in the proportion of patients treated with CNTO6785 in the primary endpoint of ACR20 response at Week 16. There were no significant findings in any additional efficacy variables through Week 32. No dose‐response relationships or specific patterns were observed in adverse event profiles among CNTO6785 treatment groups. Infections occurred with similar frequency across all groups, and injection site reactions were mild or moderate and did not demonstrate a dose‐response relationship. Median serum CNTO6785 concentration increases through Week 38 were about dose‐proportional; the incidence of neutralizing antidrug antibodies was 19.4% and was not associated with study drug dose level. Conclusion: CNTO6785 was well tolerated, but did not demonstrate clinical efficacy in patients with active RA with inadequate response to MTX.
UR  -  https://cochrane.66557.net/central/doi/10.1002/central/CN-01451409/full
ER  -  


Record #32 of 119
Provider: John Wiley & Sons, Ltd.
Content: text/plain; charset="UTF-8"

TY  -  JOUR
AN  -  CN-00910648
AU  -  van Vollenhoven, RF
AU  -  Emery, P
AU  -  Bingham, CO
AU  -  Keystone, EC
AU  -  Fleischmann, RM
AU  -  Furst, DE
AU  -  Tyson, N
AU  -  Collinson, N
AU  -  Lehane, PB
TI  -  Long-term safety of rituximab in rheumatoid arthritis: 9.5-year follow-up of the global clinical trial programme with a focus on adverse events of interest in RA patients
JA  -  Annals of the rheumatic diseases
PY  -  2013
VL  -  72
IS  -  9
SP  -  1496‐1502
C3  -  PUBMED 23136242,EMBASE 52299182
M3  -  Journal article
KW  -  *drug induced disease
KW  -  *drug safety
KW  -  *rheumatoid arthritis/dt [Drug Therapy]
KW  -  *rituximab/ae [Adverse Drug Reaction]
KW  -  *rituximab/cb [Drug Combination]
KW  -  *rituximab/ct [Clinical Trial]
KW  -  *rituximab/dt [Drug Therapy]
KW  -  *rituximab/iv [Intravenous Drug Administration]
KW  -  Adult
KW  -  Antibodies, Monoclonal, Murine‐Derived [*adverse effects]
KW  -  Antihistaminic agent
KW  -  Antirheumatic Agents [*adverse effects]
KW  -  Arthritis, Rheumatoid [*drug therapy]
KW  -  Article
KW  -  Cancer risk
KW  -  Cardiovascular disease/si [Side Effect]
KW  -  Cerebrovascular accident/si [Side Effect]
KW  -  Controlled clinical trial
KW  -  Controlled study
KW  -  Disease severity
KW  -  Drug Therapy, Combination
KW  -  Drug fatality/si [Side Effect]
KW  -  Drug surveillance program
KW  -  Drug tolerability
KW  -  Drug withdrawal
KW  -  Female
KW  -  Follow up
KW  -  Gastrointestinal disease/si [Side Effect]
KW  -  Heart infarction/si [Side Effect]
KW  -  Human
KW  -  Humans
KW  -  Immunoglobulin G/ec [Endogenous Compound]
KW  -  Immunoglobulin M/ec [Endogenous Compound]
KW  -  Immunoglobulin blood level
KW  -  Immunoglobulins
KW  -  Infection/si [Side Effect]
KW  -  International Cooperation
KW  -  Major clinical study
KW  -  Male
KW  -  Methotrexate [therapeutic use]
KW  -  Methotrexate/ae [Adverse Drug Reaction]
KW  -  Methotrexate/cb [Drug Combination]
KW  -  Methotrexate/ct [Clinical Trial]
KW  -  Methotrexate/dt [Drug Therapy]
KW  -  Methotrexate/iv [Intravenous Drug Administration]
KW  -  Middle Aged
KW  -  Multiple cycle treatment
KW  -  Neoplasm/si [Side Effect]
KW  -  Opportunistic Infections [chemically induced, epidemiology]
KW  -  Osteoarthritis/si [Side Effect]
KW  -  Paracetamol
KW  -  Placebo
KW  -  Pneumonia/si [Side Effect]
KW  -  Prevalence
KW  -  Priority journal
KW  -  Respiratory tract disease/si [Side Effect]
KW  -  Rituximab
KW  -  Side effect/si [Side Effect]
KW  -  Treatment duration
DO  -  10.1136/annrheumdis-2012-201956
AB  -  Objectives: Evaluation of long‐term safety of rituximab in rheumatoid arthritis (RA). Methods Pooled observed case analysis of data from patients with moderate‐to‐severe, active RA treated with rituximab in a global clinical trial programme. Results: As of September 2010, 3194 patients had received up to 17 rituximab courses over 9.5 years (11 962 patient‐years). Of these, 627 had >5 years' follow‐up (4418 patient‐years). A pooled placebo population (n=818) (placebo+methotrexate (MTX)) was also analysed. Serious adverse event and infection rates generally remained stable over time and multiple courses. The overall serious infection event (SIE) rate was 3.94/100 patient‐years (3.26/100 patient‐years in patients observed for >5 years) and was comparable with placebo+MTX (3.79/100 patient‐years). Serious opportunistic infections were rare. Overall, 22.4% (n=717) of rituximab‐treated patients developed low immunoglobulin (Ig)M and 3.5% (n=112) low IgG levels for ≥4 months after ≥1 course. SIE rates were similar before and during/after development of low Ig levels; however, in patients with low IgG, rates were higher than in patients who never developed low IgG. Rates of myocardial infarction and stroke were consistent with rates in the general RA population. No increased risk of malignancy over time was observed. Conclusions: This analysis demonstrates that rituximab remains generally well tolerated over time and multiple courses, with a safety profile consistent with published data and clinical trial experience. Overall, the findings indicate that there was no evidence of an increased safety risk or increased reporting rates of any types of adverse events with prolonged exposure to rituximab during the 9.5 years of observation.
UR  -  https://cochrane.66557.net/central/doi/10.1002/central/CN-00910648/full
ER  -  


Record #33 of 119
Provider: John Wiley & Sons, Ltd.
Content: text/plain; charset="UTF-8"

TY  -  JOUR
AN  -  CN-01394393
AU  -  MacDonald, TM
AU  -  Hawkey, CJ
AU  -  Ford, I
AU  -  McMurray, JJV
AU  -  Scheiman, JM
AU  -  Hallas, J
AU  -  Findlay, E
AU  -  Grobbee, DE
AU  -  Hobbs, FDR
AU  -  Ralston, SH
AU  -  et al.
TI  -  Randomized trial of switching from prescribed non-selective non-steroidal anti-inflammatory drugs to prescribed celecoxib: the Standard care vs. Celecoxib Outcome Trial (SCOT)
JA  -  European heart journal
PY  -  2017
VL  -  38
IS  -  23
SP  -  1843‐1850
C3  -  PUBMED 27705888,EMBASE 617272778
M3  -  Journal article
KW  -  *celecoxib/ae [Adverse Drug Reaction]
KW  -  *celecoxib/cm [Drug Comparison]
KW  -  *celecoxib/ct [Clinical Trial]
KW  -  *celecoxib/dt [Drug Therapy]
KW  -  *prescription
KW  -  Acute Coronary Syndrome [chemically induced, epidemiology]
KW  -  Acute coronary syndrome
KW  -  Adult
KW  -  Aged
KW  -  Anti‐Inflammatory Agents, Non‐Steroidal [*adverse effects]
KW  -  Arthritis, Rheumatoid [drug therapy, epidemiology]
KW  -  Article
KW  -  Biological marker/ec [Endogenous Compound]
KW  -  Body mass
KW  -  Celecoxib [*adverse effects]
KW  -  Cerebrovascular accident
KW  -  Controlled study
KW  -  Cyclooxygenase 2 Inhibitors [*adverse effects]
KW  -  Denmark [epidemiology]
KW  -  Diabetes mellitus
KW  -  Diastolic blood pressure
KW  -  Diclofenac/ae [Adverse Drug Reaction]
KW  -  Diclofenac/cm [Drug Comparison]
KW  -  Diclofenac/dt [Drug Therapy]
KW  -  Digestive system ulcer/si [Side Effect]
KW  -  Drug Substitution
KW  -  Drug withdrawal
KW  -  Enzyme inhibition
KW  -  Female
KW  -  Follow up
KW  -  Gastritis/si [Side Effect]
KW  -  Health care practice
KW  -  Heart infarction
KW  -  Hospitalization
KW  -  Hospitalization [statistics & numerical data]
KW  -  Human
KW  -  Humans
KW  -  Hypertension
KW  -  Ibuprofen/ae [Adverse Drug Reaction]
KW  -  Ibuprofen/cm [Drug Comparison]
KW  -  Ibuprofen/dt [Drug Therapy]
KW  -  Intention to treat analysis
KW  -  Iron deficiency anemia/si [Side Effect]
KW  -  Major clinical study
KW  -  Male
KW  -  Medical record
KW  -  Middle Aged
KW  -  Myocardial Infarction [chemically induced, epidemiology]
KW  -  Naproxen/ae [Adverse Drug Reaction]
KW  -  Naproxen/cm [Drug Comparison]
KW  -  Naproxen/dt [Drug Therapy]
KW  -  Netherlands [epidemiology]
KW  -  Osteoarthritis [drug therapy, epidemiology]
KW  -  Osteoarthritis/dt [Drug Therapy]
KW  -  Patient Safety
KW  -  Peptic Ulcer Hemorrhage [chemically induced]
KW  -  Primary medical care
KW  -  Priority journal
KW  -  Prospective Studies
KW  -  Randomized controlled trial
KW  -  Rectum hemorrhage/si [Side Effect]
KW  -  Rheumatoid arthritis/dt [Drug Therapy]
KW  -  Smoking
KW  -  Stroke [chemically induced, epidemiology]
KW  -  United Kingdom [epidemiology]
DO  -  10.1093/eurheartj/ehw387
AB  -  Background: Selective cyclooxygenase‐2 inhibitors and conventional non‐selective non‐steroidal anti‐inflammatory drugs (nsNSAIDs) have been associated with adverse cardiovascular (CV) effects. We compared the CV safety of switching to celecoxib vs. continuing nsNSAID therapy in a European setting. Method: Patients aged 60 years and over with osteoarthritis or rheumatoid arthritis, free from established CV disease and taking chronic prescribed nsNSAIDs, were randomized to switch to celecoxib or to continue their previous nsNSAID. The primary endpoint was hospitalization for non‐fatal myocardial infarction or other biomarker positive acute coronary syndrome, non‐fatal stroke or CV death analysed using a Cox model with a pre‐specified non‐inferiority limit of 1.4 for the hazard ratio (HR). Results: In total, 7297 participants were randomized. During a median 3‐year follow‐up, fewer subjects than expected developed an on‐treatment (OT) primary CV event and the rate was similar for celecoxib, 0.95 per 100 patient‐years, and nsNSAIDs, 0.86 per 100 patient‐years (HR = 1.12, 95% confidence interval, 0.81‐1.55; P = 0.50). Comparable intention‐to‐treat (ITT) rates were 1.14 per 100 patient‐years with celecoxib and 1.10 per 100 patient‐years with nsNSAIDs (HR = 1.04; 95% confidence interval, 0.81‐1.33; P = 0.75). Pre‐specified non‐inferiority was achieved in the ITT analysis. The upper bound of the 95% confidence limit for the absolute increase in OT risk associated with celecoxib treatment was two primary events per 1000 patient‐years exposure. There were only 15 adjudicated secondary upper gastrointestinal complication endpoints (0.078/100 patient‐years on celecoxib vs. 0.053 on nsNSAIDs OT, 0.078 vs. 0.053 ITT). More gastrointestinal serious adverse reactions and haematological adverse reactions were reported on nsNSAIDs than celecoxib, but more patients withdrew from celecoxib than nsNSAIDs (50.9% patients vs. 30.2%; P < 0.0001). Interpretation: In subjects 60 years and over, free from CV disease and taking prescribed chronic nsNSAIDs, CV events were infrequent and similar on celecoxib and nsNSAIDs. There was no advantage of a strategy of switching prescribed nsNSAIDs to prescribed celecoxib. This study excluded an increased risk of the primary endpoint of more than two events per 1000 patient‐years associated with switching to prescribed celecoxib. Clinical Trial Registration: https://clinicaltrials.gov/show/NCT00447759; Unique identifier: NCT00447759.
UR  -  https://cochrane.66557.net/central/doi/10.1002/central/CN-01394393/full
ER  -  


Record #34 of 119
Provider: John Wiley & Sons, Ltd.
Content: text/plain; charset="UTF-8"

TY  -  JOUR
AN  -  CN-01937940
AU  -  Donnellan, E
AU  -  Wolski, K
AU  -  Menon, V
AU  -  Kanj, M
AU  -  Wazni, O
AU  -  Nissen, S
AU  -  Tarakji, K
TI  -  ATRIAL FIBRILLATION INCIDENCE, PREVALENCE, AND RISK FACTORS IN THE PRECISION TRIAL: a COHORT STUDY
JA  -  Journal of the American College of Cardiology
PY  -  2019
VL  -  73
IS  -  9 Supplement 1
SP  -  338
C3  -  EMBASE 2001642622
M3  -  Journal article; Conference proceeding
KW  -  *atrial fibrillation
KW  -  *cardiovascular risk
KW  -  *cohort analysis
KW  -  *incidence
KW  -  *prevalence
KW  -  Adult
KW  -  Adverse event
KW  -  Body mass
KW  -  Cerebrovascular accident
KW  -  Conference abstract
KW  -  Controlled study
KW  -  Drug safety
KW  -  Drug therapy
KW  -  Electrocardiogram
KW  -  Female
KW  -  Follow up
KW  -  Gender
KW  -  Human
KW  -  Hypertension
KW  -  Major clinical study
KW  -  Male
KW  -  Monitoring
KW  -  Outpatient
KW  -  Peripheral arterial disease
KW  -  Pharmacokinetics
KW  -  Race
KW  -  Randomized controlled trial
KW  -  Rheumatoid arthritis
KW  -  Risk assessment
KW  -  Smoking
KW  -  Stratification
DO  -  10.1016/S0735-1097(19)30946-5
AB  -  Background: Robust prospective RCT data on the development of clinical atrial fibrillation (AF) are sparse. We studied the incidence, prevalence and risk factors (RF) for AF in patients enrolled in the PRECISION trial. Methods: The PRECISION trial investigated the cardiovascular safety of celecoxib compared to nonselective NSAIDs in 24,081 patients with osteo‐ or rheumatoid arthritis who were at increased cardiovascular risk. Patients were randomly assigned to celecoxib, naproxen and ibuprofen groups. Occurrence of AF was reported as an adverse event and cerebrovascular accident (CVA) was prospectively adjudicated. AF was diagnosed either clinically or incidentally on ECG. Results: A total of 292 (1.2%) patients developed AF during a mean follow‐up of 34.1±13.4 months and CVA occurred in 172 (0.7%) patients. In patients with AF, 3.8% had CVA compared to 0.7% of those without AF (p<0.001). Independent RF for the development of new AF included age (p<0.001), smoking (p=0.01), BMI (p<0.001), race (p<0.001), gender (p<0.001), hypertension (p=0.004), history of prior CVA (p<0.001) and peripheral arterial disease (p=0.001, Table 1). There was no difference in AF occurrence across the three treatment groups. Conclusion: The incidence of AF in the PRECISION trial was relatively low at 1.2%. Accurate risk stratification for AF in patients at increased cardiovascular risk may identify those who would benefit most from vigilant long‐term outpatient cardiac monitoring. [Figure presented]
UR  -  https://cochrane.66557.net/central/doi/10.1002/central/CN-01937940/full
ER  -  


Record #35 of 119
Provider: John Wiley & Sons, Ltd.
Content: text/plain; charset="UTF-8"

TY  -  JOUR
AN  -  CN-02008575
AU  -  Rosa, M
AU  -  Chignon, A
AU  -  Li, Z
AU  -  Boulanger, M-C
AU  -  Arsenault, BJ
AU  -  Bosse, Y
AU  -  Theriault, S
AU  -  Mathieu, P
TI  -  A Mendelian randomization study of IL6 signaling in cardiovascular diseases, immune-related disorders and longevity
JA  -  NPJ genomic medicine
PY  -  2019
VL  -  4
IS  -  1
C3  -  EMBASE 2003193298
M3  -  Journal article
KW  -  *Mendelian randomization analysis
KW  -  *cardiovascular disease
KW  -  *longevity
KW  -  *signal transduction
KW  -  Abdominal aortic aneurysm
KW  -  Article
KW  -  Asthma
KW  -  Atopic dermatitis
KW  -  Atrial fibrillation
KW  -  Cerebrovascular accident
KW  -  Coronary artery disease
KW  -  Disease association
KW  -  Female
KW  -  Gene expression
KW  -  Genetic association
KW  -  Genetic variability
KW  -  Human
KW  -  Major clinical study
KW  -  Male
KW  -  Nuclear magnetic resonance
KW  -  Parental age
KW  -  Protein blood level
KW  -  Rheumatoid arthritis
DO  -  10.1038/s41525-019-0097-4
AB  -  Growing evidence suggests that inflammation is a significant contributor to different cardiovascular diseases (CVDs). Mendelian randomization (MR) was performed to assess the causal inference between plasma soluble IL6 receptor (sIL6R), a negative regulator of IL6 signaling, and different cardiovascular and immune‐related disorders. Cis‐MR with multiple instrumental variables showed an inverse association of sIL6R with rheumatoid arthritis, atrial fibrillation, stroke, coronary artery disease, and abdominal aortic aneurysm. However, genetically‐determined sIL6R level was positively associated with atopic dermatitis and asthma. Also, sIL6R level was associated with longevity, as evaluated by parental age at death, a heritable trait. Gene‐based association analysis with S‐PrediXcan by using tissues from GTExV7 showed that IL6R tissue expression‐disease pair associations were consistent with the directional effect of IL6 signaling identified in MR. Genetically‐determined reduced IL6 signaling lowers the risk of multiple CVDs and is associated with increased longevity, but at the expense of higher atopic risk.
UR  -  https://cochrane.66557.net/central/doi/10.1002/central/CN-02008575/full
ER  -  


Record #36 of 119
Provider: John Wiley & Sons, Ltd.
Content: text/plain; charset="UTF-8"

TY  -  JOUR
AN  -  CN-01423779
AU  -  Solomon, DH
AU  -  Libby, P
AU  -  Wang, Q
AU  -  Wolski, KE
AU  -  Wisniewski, LM
AU  -  Yeomans, N
AU  -  Lincoff, M
AU  -  Nissen, SE
AU  -  Husni, ME
TI  -  The risk of major toxicity with aspirin for primary cardiovascular prevention in rheumatoid arthritis patients using nsaids: a secondary cohort analysis of a randomized controlled clinical trial
JA  -  Arthritis & rheumatology
PY  -  2017
VL  -  69
C3  -  EMBASE 618916326
M3  -  Journal article; Conference proceeding
KW  -  *cardiovascular system
KW  -  *cohort analysis
KW  -  *rheumatoid arthritis
KW  -  *toxicity
KW  -  Adult
KW  -  Adverse drug reaction
KW  -  All cause mortality
KW  -  Body mass
KW  -  Cardiovascular risk
KW  -  Controlled study
KW  -  Creatinine blood level
KW  -  Death
KW  -  Diabetes mellitus
KW  -  Drug therapy
KW  -  Dyslipidemia
KW  -  Female
KW  -  Follow up
KW  -  Gastrointestinal tract
KW  -  Gender
KW  -  Hazard ratio
KW  -  Health Assessment Questionnaire
KW  -  Heart infarction
KW  -  Hospitalization
KW  -  Human
KW  -  Human tissue
KW  -  Hypertension
KW  -  Incidence
KW  -  Kidney disease
KW  -  Low drug dose
KW  -  Major adverse cardiac event
KW  -  Major clinical study
KW  -  Male
KW  -  Middle aged
KW  -  Prevention
KW  -  Primary prevention
KW  -  Proportional hazards model
KW  -  Randomized controlled trial
KW  -  Revascularization
KW  -  Risk assessment
KW  -  Side effect
KW  -  Tobacco
KW  -  Transient ischemic attack
KW  -  Ulcer
KW  -  Unstable angina pectoris
AB  -  Background/Purpose: There are relatively clear guidelines for the use of low dose aspirin in the general population for primary cardiovascular (CV) prevention, but the risk‐benefit calculation may differ in RA. While RA confers an increased CV risk compared with age and gender matched controls, such patients more likely use NSAIDs and corticosteroids. Since these therapies associate with bleeding, they might counterbalance potential benefits of low dose aspirin. We re‐analyzed data from the PRECISION trial, in which all patients received an NSAID, to determine the risk‐benefit ratio of low dose aspirin for primary CV prevention in RA. Methods: We conducted a cohort study using data from the PRECISION RCT, including RA patients without a known history of CVD. From this group, we compared the potential risks and benefits for those using low dose aspirin to those not. Patients were censored at the first outcome or loss to follow‐up. The primary outcome was major NSAID toxicity, including major adverse CV event (MACE: CV death, non‐fatal myocardial infarction, or non‐fatal stroke, re‐vascularization, hospitalization for unstable angina or transient ischemic attack), clinically significant gastrointestinal events, renal events, and all‐cause mortality. We estimated incidence rates and hazard ratios (HR) using Cox regression. Covariates considered for entry into the model included CV risk factors, prior ulcer disease, use of steroids, use of statins, use of DMARDs, HAQ score, serum creatinine, and body mass index (BMI). Results: We found 1852 subjects with RA in PRECISION without known CVD; 540 reported using low dose aspirin for CV prevention and 1312 did not. They had an average age of 60 years, 77% were female and 52% used tobacco. The mean BMI was 31kg/m2 and CV risk factors were common: 34% had diabetes, 76% had hypertension, and dyslipidemia in 56%. The randomized NSAID treatment assignments were well balanced across the aspirin users and non‐users. Any major NSAID toxicity was observed in 79 (6.0%) of non‐aspirin users and 37 (6.9%) of aspirin users (p = 0.50) (see Table). Aspirin users experienced all components of the primary outcome at a similar rate to non‐users (see Table). In age and gender adjusted Cox regression models, low dose aspirin did not associate with a reduction in major NSAID toxicity (HR 0.95, 95% CI 0.64 ‐ 1.40) or with MACE (HR 1.23, 95% CI 0.72 ‐ 2.10)(see Table). Fully adjusted models yielded very similar results for the primary outcome (HR 1.08, 95% 0.69 ‐ 1.69). Conclusion: RA patients using low dose aspirin had similar risk of major NSAID toxicity and MACE as patients not. Even among this cohort of RA patients with known CV risk factors, the use of low dose aspirin for primary CV prevention appears not to confer clear benefits. A larger cohort will be needed to confirm, but low dose aspirin may not promote primary prevention of CV events in RA despite their increased risk.
UR  -  https://cochrane.66557.net/central/doi/10.1002/central/CN-01423779/full
ER  -  


Record #37 of 119
Provider: John Wiley & Sons, Ltd.
Content: text/plain; charset="UTF-8"

TY  -  JOUR
AN  -  CN-01292731
AU  -  Husni, ME
AU  -  Solomon, DH
AU  -  Wolski, KE
AU  -  Wisniewski, LM
AU  -  Nissen, SE
TI  -  The cardiovascular safety of celecoxib versus ibuprofen or naproxen in 24,081 patients with osteoarthritis or rheumatoid arthritis
JA  -  Arthritis & rheumatology
PY  -  2016
VL  -  68
SP  -  4354‐4355
C3  -  EMBASE 613889047
M3  -  Journal article; Conference proceeding
KW  -  *cardiovascular system
KW  -  *rheumatoid arthritis
KW  -  *safety
KW  -  Adult
KW  -  Adverse drug reaction
KW  -  Angiogenesis
KW  -  Cardiovascular risk
KW  -  Cerebrovascular accident
KW  -  Clinical trial
KW  -  Confidence interval
KW  -  Controlled clinical trial
KW  -  Controlled study
KW  -  Death
KW  -  Diagnosis
KW  -  Drug therapy
KW  -  Female
KW  -  Follow up
KW  -  Gastrointestinal tract
KW  -  Gender
KW  -  Heart infarction
KW  -  Human
KW  -  Major clinical study
KW  -  Male
KW  -  Middle aged
KW  -  Pain
KW  -  Pharmacokinetics
KW  -  Physician
KW  -  Population model
KW  -  Randomized controlled trial
KW  -  Side effect
KW  -  Treatment outcome
DO  -  10.1002/art.39977
AB  -  Background/Purpose: The relative cardiovascular (CV) safety of non‐selective NSAIDs and selective COX‐2 NSAIDs remains unclear. Given the chronic use of NSAIDs in the osteoarthritis (OA) and rheumatoid arthritis (RA) population along with known concomitant risk for CV disease, the relative safety of these agents is of critical importance for rheumatologists and their patients. The best opportunity to answer this question is to conduct a very large randomized controlled trial (RCT) that directly and prospectively compares the CV safety of these agents, the PRECISION trial. Methods: PRECISION was a double blind and triple dummy RCT conducted worldwide. Subjects enrolled in PRECISION had to have a known history of CV events (myocardial infarction, stroke, or coronary re‐vascularization) or evidence of CV risk based on traditional CV risk factors. Additional criteria included a physician diagnosis of OA or RA, daily need for NSAID therapy, no CV events within the last 90 days and no contraindications to the use of these agents. Subjects were randomized to celecoxib 100‐200mg bid, ibuprofen 600‐800mg tid, or naproxen 375‐500mg bid. All subjects were provided open‐label esomeprazole at 20‐40mg qd and aspirin was allowed as part of standard of care if applicable. The primary CV outcome was a composite of CV death (including hemorrhagic), non‐fatal MI, and non‐fatal stroke with at least 18 months of follow‐up. The study was designed as a non‐inferiority trial with the main hypothesis that CV risk among subjects randomized to celecoxib would have an upper confidence interval (CI) of ≤ 1.33 for the intention to treat (ITT) and a HR ≤ 1.12 with an upper CI of ≤ 1.40 for the on treatment population compared with naproxen or ibuprofen based on a one‐sided confidence interval of 97.5%. The trial continued for 10 years until the required 580 CV events for 30 months ITT analysis and 420 events for 42 months on‐treatment population analysis were observed. Additional measures of function, global arthritis activity, and VAS pain were recorded. Results: The trial enrolled patients from 13 countries, with 923 sites, and 80% of subjects came from the US. A total of 24,081 subjects were enrolled and included in the final analyses, with 90% having OA and 10% RA. The mean age of subjects with OA was 63.5 years and for RA 60.7 years; 63.1% of subjects with OA were female and 73.2% with RA were female. The age and gender distribution did not differ by NSAID treatment assignment. Adherence was 80% over at least 6‐months of follow‐up, with a median follow‐up of 18 months. The comparative CV risk by NSAID treatment arm will be presented separately for subjects with OA and RA. Gastrointestinal (GI) and renal adverse events were also adjudicated and will be presented for subjects with OA and RA by treatment arm. Conclusion: PRECISION represents the largest CV safety trial of commonly used NSAIDs among patients with OA or RA. The results to be presented will clarify whether these NSAIDs carry the same CV, GI and renal risk across OA and RA patients.
UR  -  https://cochrane.66557.net/central/doi/10.1002/central/CN-01292731/full
ER  -  


Record #38 of 119
Provider: John Wiley & Sons, Ltd.
Content: text/plain; charset="UTF-8"

TY  -  JOUR
AN  -  CN-02417308
AU  -  Yeh, VJ-H
AU  -  Sherwood, G
AU  -  Durham, CF
AU  -  Kardong-Edgren, S
AU  -  Schwartz, TA
AU  -  Beeber, LS
TI  -  Online Simulation-Based Mastery Learning with Deliberate Practice: developing Interprofessional Communication Skill
JA  -  Clinical simulation in nursing
PY  -  2019
VL  -  32
SP  -  27‐38
C3  -  CINAHL 137093562
M3  -  Journal article
KW  -  Abnormalities
KW  -  Academic Medical Centers
KW  -  Accelerometry
KW  -  Activities of Daily Living
KW  -  Adaptation, Psychological
KW  -  Administration and Dosage
KW  -  Administration, Intravenous
KW  -  Adolescence
KW  -  Adult
KW  -  Adverse Drug Event
KW  -  Adverse Effects
KW  -  Adverse Health Care Event
KW  -  Affect
KW  -  Affective Disorders
KW  -  After Care
KW  -  Age Factors
KW  -  Aged
KW  -  Aged, 80 and Over
KW  -  Alleles
KW  -  Alternative Therapies
KW  -  Ambulatory Care
KW  -  Analysis of Covariance
KW  -  Analysis of Variance
KW  -  Ankle Sprain
KW  -  Antagonists and Inhibitors
KW  -  Antibiotics
KW  -  Antibodies, Monoclonal
KW  -  Antiinfective Agents, Local
KW  -  Antineoplastic Agents
KW  -  Antiviral Agents
KW  -  Anti‐Citrullinated Protein Antibodies
KW  -  Anxiety
KW  -  Appointments and Schedules
KW  -  Arthritis, Psoriatic
KW  -  Arthritis, Rheumatoid
KW  -  Arthroplasty
KW  -  Arthroplasty, Replacement, Knee
KW  -  Asthma
KW  -  Attention Deficit Hyperactivity Disorder
KW  -  Attitude to Risk
KW  -  Australia
KW  -  Autistic Disorder
KW  -  Autoantibodies
KW  -  Balance Training, Physical
KW  -  Balance, Postural
KW  -  Barthel Index
KW  -  Behavior
KW  -  Behavior Therapy
KW  -  Behavioral Symptoms
KW  -  Belimumab
KW  -  Benchmarking
KW  -  Blood
KW  -  Blood Cell Count
KW  -  Blood Culture
KW  -  Body Composition
KW  -  Body Mass Index
KW  -  Body Weight
KW  -  Bone Density
KW  -  Brain Injuries
KW  -  Breathing Exercises
KW  -  Bullying
KW  -  CINAHL Database
KW  -  Calcium
KW  -  Cardiovascular Risk Factors
KW  -  Caregivers
KW  -  Case Managers
KW  -  Catheter‐Related Bloodstream Infections
KW  -  Cell Viability
KW  -  Census
KW  -  Central Venous Catheters
KW  -  Cephalometry
KW  -  Cerebral Palsy
KW  -  Certolizumab Pegol
KW  -  Cervical Vertebrae
KW  -  Chi Square Test
KW  -  Child
KW  -  Child Nutrition
KW  -  Child, Preschool
KW  -  Cholesterol
KW  -  Chronic Pain
KW  -  Citalopram
KW  -  Classification
KW  -  Cleft Lip
KW  -  Cleft Palate
KW  -  Clinical Assessment Tools
KW  -  Clinical Competence
KW  -  Clinical Effectiveness
KW  -  Clinical Indicators
KW  -  Clinical Nurse Specialists
KW  -  Clinical Trials
KW  -  Cluster Sample
KW  -  Cochrane Library
KW  -  Coefficient Alpha
KW  -  Cognition
KW  -  Cognitive Therapy
KW  -  Combined Modality Therapy
KW  -  Communication
KW  -  Communication Skills
KW  -  Community Living
KW  -  Community Service
KW  -  Comorbidity
KW  -  Comparative Studies
KW  -  Complications
KW  -  Computer Simulation
KW  -  Conceptual Framework
KW  -  Confidence
KW  -  Confidence Intervals
KW  -  Congresses and Conferences
KW  -  Consent
KW  -  Construct Validity
KW  -  Control Group
KW  -  Convenience Sample
KW  -  Conversation
KW  -  Cost Benefit Analysis
KW  -  Counseling
KW  -  Craniofacial Reconstruction
KW  -  Crime Victims
KW  -  Criterion‐Related Validity
KW  -  Critically Ill Patients
KW  -  Cross Sectional Studies
KW  -  Crossover Design
KW  -  Crowdsourcing
KW  -  Crying
KW  -  Cues
KW  -  Cycling
KW  -  C‐Reactive Protein
KW  -  Data Analysis
KW  -  Data Analysis Software
KW  -  Data Analysis, Statistical
KW  -  Data Quality
KW  -  Decision Making
KW  -  Decision Making, Clinical
KW  -  Defense Mechanisms
KW  -  Delirium
KW  -  Dementia
KW  -  Dementia Patients
KW  -  Denmark
KW  -  Dental Fistula
KW  -  Depression
KW  -  Descriptive Research
KW  -  Descriptive Statistics
KW  -  Diabetes Mellitus, Type 1
KW  -  Diabetes Mellitus, Type 2
KW  -  Diabetic Ketoacidosis
KW  -  Diagnosis
KW  -  Diagnostic Use
KW  -  Dialysis
KW  -  Dialysis Patients
KW  -  Diastolic Pressure
KW  -  Diet Therapy
KW  -  Dietary Supplements
KW  -  Digital Versatile Disc
KW  -  Diphosphonates
KW  -  Diphtheria‐Tetanus Vaccine
KW  -  Disease Remission
KW  -  Disease Transmission, Vertical
KW  -  Double‐Blind Studies
KW  -  Drug Effects
KW  -  Drug Interactions
KW  -  Drug Therapy
KW  -  Drug Therapy, Combination
KW  -  Early Patient Discharge
KW  -  Edetic Acid
KW  -  Education
KW  -  Educational Status
KW  -  Effect Size
KW  -  Ehlers‐Danlos Syndrome
KW  -  Elder Abuse
KW  -  Electrical Stimulation, Functional
KW  -  Electroencephalography
KW  -  Electronic Order Entry
KW  -  Embase
KW  -  Emergency Service
KW  -  Emotions
KW  -  Empirical Research
KW  -  Employment Status
KW  -  England
KW  -  Epidemiology
KW  -  Equipment and Supplies
KW  -  Etanercept
KW  -  Ethanol
KW  -  Evaluation
KW  -  Evoked Potentials, Motor
KW  -  Executive Function
KW  -  Exercise Intensity
KW  -  Exercise Physiology
KW  -  Exertion
KW  -  Experimental Studies
KW  -  Exploratory Research
KW  -  Eye Movement Measurements
KW  -  Eye Movements
KW  -  Face
KW  -  Facial Expression
KW  -  Factor Analysis
KW  -  Factorial Design
KW  -  Familial and Genetic
KW  -  Family
KW  -  Family Relations
KW  -  Family Therapy
KW  -  Fatigue
KW  -  Fatty Acids, Omega‐3
KW  -  Fatty Acids, Unsaturated
KW  -  Female
KW  -  Fibromyalgia
KW  -  Financial Management
KW  -  Finger Joint
KW  -  Fisher's Exact Test
KW  -  Fludeoxyglucose F 18
KW  -  Food Assistance
KW  -  Foot Orthoses
KW  -  Functional Status
KW  -  Funding Source
KW  -  Gait Analysis
KW  -  Gait Training
KW  -  Gender Role
KW  -  Gene Expression
KW  -  Genomics
KW  -  Genotype
KW  -  Geriatricians
KW  -  Gerontologic Care
KW  -  Gestational Age
KW  -  Glasgow Coma Scale
KW  -  Glucocorticoids
KW  -  Goldenhar Syndrome
KW  -  Guideline Adherence
KW  -  Guilt
KW  -  Hand
KW  -  Hardiness
KW  -  Health Behavior
KW  -  Health Care Costs
KW  -  Health Care Delivery
KW  -  Health Facilities
KW  -  Health Information
KW  -  Health Knowledge
KW  -  Health Personnel
KW  -  Health Promotion
KW  -  Health Resource Utilization
KW  -  Health Screening
KW  -  Healthy Aging
KW  -  Heart Failure
KW  -  Heart Rate Variability
KW  -  Heart Surgery
KW  -  Helicobacter Pylori
KW  -  Hemagglutination Tests
KW  -  Hemodialysis
KW  -  Hemorrhage
KW  -  Heparin
KW  -  Hepatitis B
KW  -  Histology
KW  -  Home Environment
KW  -  Hospitalization
KW  -  Human
KW  -  Hyperventilation
KW  -  Imitative Behavior
KW  -  Immunization Schedule
KW  -  Immunoglobulins
KW  -  Immunologic Factors
KW  -  Immunology
KW  -  In Adolescence
KW  -  In Adulthood
KW  -  In Infancy and Childhood
KW  -  In Old Age
KW  -  In Vitro Studies
KW  -  Incidence
KW  -  Incident Reports
KW  -  Indicators and Reagents
KW  -  Individualized Medicine
KW  -  Ineffective Management of Therapeutic Regimen (NANDA)
KW  -  Infant
KW  -  Infant Behavior
KW  -  Inflammation
KW  -  Influenza
KW  -  Influenza Vaccine
KW  -  Influenza, Human
KW  -  Information Resources
KW  -  Inpatients
KW  -  Insomnia
KW  -  Instrument Validation
KW  -  Insulin Resistance
KW  -  Interferons
KW  -  Interleukin 1
KW  -  Internal Consistency
KW  -  Internet
KW  -  Interpersonal Relations
KW  -  Interprofessional Relations
KW  -  Interviews
KW  -  Intraclass Correlation Coefficient
KW  -  Iran
KW  -  Iraq
KW  -  Isokinetic Exercises
KW  -  Janus Kinase Inhibitors
KW  -  Japan
KW  -  Joint Instability
KW  -  Ketamine
KW  -  Kidney Failure, Chronic
KW  -  Knee Joint
KW  -  Knee Pain
KW  -  Latent Structure Analysis
KW  -  Learning Environment
KW  -  Learning Methods
KW  -  Length of Stay
KW  -  Life Style
KW  -  Life Style, Sedentary
KW  -  Linear Regression
KW  -  Lipids
KW  -  Lipoproteins, LDL Cholesterol
KW  -  Logistic Regression
KW  -  Low Back Pain
KW  -  Lower Extremity
KW  -  Lupus Erythematosus, Systemic
KW  -  Lymphoma
KW  -  Macrophages
KW  -  Magnetic Resonance Imaging
KW  -  Male
KW  -  Mandible
KW  -  Mann‐Whitney U Test
KW  -  Matched‐Pair Analysis
KW  -  Maternal Attitudes
KW  -  Maternal‐Child Health
KW  -  Meal Preparation
KW  -  Medical Practice, Evidence‐Based
KW  -  Medline
KW  -  Meetings
KW  -  Membrane Proteins
KW  -  Memory
KW  -  Memory Disorders
KW  -  Meniscal Injuries
KW  -  Mental Disorders
KW  -  Mental Health
KW  -  Mentorship
KW  -  Meta Analysis
KW  -  Metabolism
KW  -  Methods
KW  -  Methotrexate
KW  -  Methylphenidate
KW  -  Midazolam
KW  -  Middle Age
KW  -  Mindfulness
KW  -  Models, Statistical
KW  -  Models, Theoretical
KW  -  Mother‐Child Relations
KW  -  Mother‐Infant Relations
KW  -  Motion Therapy, Continuous Passive
KW  -  Motor Activity
KW  -  Motor Skills
KW  -  Multicenter Studies
KW  -  Multiple Linear Regression
KW  -  Multiple Regression
KW  -  Multiple Sclerosis
KW  -  Multivariate Analysis
KW  -  Muscle Strength
KW  -  Muscle Strengthening
KW  -  Music Therapy
KW  -  Neuropsychological Tests
KW  -  Neutropenia
KW  -  Neutrophils
KW  -  Nitric Oxide
KW  -  Nonparametric Statistics
KW  -  Novice Nurses
KW  -  Nursing Assessment
KW  -  Nursing Diagnosis
KW  -  Nursing Home Patients
KW  -  Nursing Skills
KW  -  Nutritional Status
KW  -  Obesity
KW  -  Observational Methods
KW  -  Occlusive Dressings
KW  -  Occupational Therapy
KW  -  Odds Ratio
KW  -  One‐Way Analysis of Variance
KW  -  Ontario
KW  -  Optimism
KW  -  Orthodontics
KW  -  Osteoarthritis
KW  -  Osteoarthritis, Knee
KW  -  Osteoporosis
KW  -  Osteoporotic Fractures
KW  -  Outcome Assessment
KW  -  Outcomes of Education
KW  -  Outpatient Service
KW  -  Outpatients
KW  -  Pain
KW  -  Pain Measurement
KW  -  Pain Threshold
KW  -  Pamphlets
KW  -  Panic Disorder
KW  -  Parental Attitudes
KW  -  Parental Behavior
KW  -  Parenting
KW  -  Parents
KW  -  Parent‐Infant Bonding
KW  -  Parkinson Disease
KW  -  Parotid Gland
KW  -  Pathology
KW  -  Patient Admission
KW  -  Patient Compliance
KW  -  Patient Discharge
KW  -  Patient Education
KW  -  Patient Safety
KW  -  Patient Satisfaction
KW  -  Patients
KW  -  Patient‐Reported Outcomes
KW  -  Pearson's Correlation Coefficient
KW  -  Pediatric Care
KW  -  Pediatric Obesity
KW  -  Pediatricians
KW  -  Peer Group
KW  -  Perception
KW  -  Peripheral Nervous System Diseases
KW  -  Personality Assessment
KW  -  Pharmacodynamics
KW  -  Physical Activity
KW  -  Physical Fitness
KW  -  Physical Therapy
KW  -  Physiology
KW  -  Physiopathology
KW  -  Physiotherapy Evidence Database
KW  -  Pilot Studies
KW  -  Placebos
KW  -  Point‐of‐Care Testing
KW  -  Polymerase Chain Reaction
KW  -  Polymorphism, Genetic
KW  -  Post Hoc Analysis
KW  -  Postnatal Period
KW  -  Postoperative Complications
KW  -  Postoperative Pain
KW  -  Postoperative Period
KW  -  Prescriptions, Drug
KW  -  Pretest‐Posttest Design
KW  -  Prevalence
KW  -  Prevention and Control
KW  -  Professional Development
KW  -  Professional‐Patient Relations
KW  -  Program Development
KW  -  Program Evaluation
KW  -  Program Implementation
KW  -  Prospective Studies
KW  -  Protocols
KW  -  Psychiatric Patients
KW  -  Psychological Tests
KW  -  Psychological Well‐Being
KW  -  Psychology, Occupational
KW  -  Psychometrics
KW  -  Psychophysiology
KW  -  Psychosocial Factors
KW  -  PubMed
KW  -  Quality Improvement
KW  -  Quality of Life
KW  -  Quantitative Studies
KW  -  Quasi‐Experimental Studies
KW  -  Questionnaires
KW  -  RNA
KW  -  Radiography
KW  -  Radiography, Thoracic
KW  -  Radiologists
KW  -  Radiopharmaceuticals
KW  -  Random Assignment
KW  -  Randomized Controlled Trials
KW  -  Range of Motion
KW  -  Rasch Analysis
KW  -  Readmission
KW  -  Recombinant Proteins
KW  -  Record Review
KW  -  Recovery
KW  -  Referral and Consultation
KW  -  Rehabilitation
KW  -  Rehabilitation Centers
KW  -  Rehabilitation, Geriatric
KW  -  Reinjury
KW  -  Relative Risk
KW  -  Reliability and Validity
KW  -  Renal Insufficiency, Chronic
KW  -  Repeated Measures
KW  -  Residential Care
KW  -  Retrospective Design
KW  -  Risk Factors
KW  -  Rural Areas
KW  -  Sample Size
KW  -  Scales
KW  -  Scotland
KW  -  Secondary Analysis
KW  -  Secondary Health Care
KW  -  Self Care
KW  -  Self Concept
KW  -  Self Report
KW  -  Self‐Efficacy
KW  -  Semi‐Structured Interview
KW  -  Sensitivity and Specificity
KW  -  Sequence Analysis
KW  -  Serial Publications
KW  -  Serotonin
KW  -  Serotonin Uptake Inhibitors
KW  -  Severity of Illness
KW  -  Severity of Injury
KW  -  Sex Factors
KW  -  Short Form‐36 Health Survey (SF‐36)
KW  -  Signs and Symptoms
KW  -  Simulations
KW  -  Single‐Blind Studies
KW  -  Sjogren's Syndrome
KW  -  Sleep
KW  -  Sleep Hygiene
KW  -  Social Behavior
KW  -  Social Change
KW  -  Social Isolation
KW  -  Social Networks
KW  -  Social Participation
KW  -  Social Skills Training
KW  -  Social Workers
KW  -  Socioeconomic Factors
KW  -  Software
KW  -  South Korea
KW  -  Spain
KW  -  Spondylarthritis
KW  -  SportDiscus
KW  -  Stress Management
KW  -  Stress, Psychological
KW  -  Stroke
KW  -  Stroke Patients
KW  -  Structural Equation Modeling
KW  -  Students, Nursing
KW  -  Study Design
KW  -  Summated Rating Scaling
KW  -  Support, Psychosocial
KW  -  Surgery
KW  -  Surveys
KW  -  Sweden
KW  -  Symptoms
KW  -  Synovitis
KW  -  Systematic Review
KW  -  Systolic Pressure
KW  -  Taiwan
KW  -  Teaching Materials
KW  -  Teaching Methods
KW  -  Technology
KW  -  Telehealth
KW  -  Tenofovir
KW  -  Tertiary Health Care
KW  -  Test‐Retest Reliability
KW  -  Therapeutic Exercise
KW  -  Therapeutic Use
KW  -  Therapy
KW  -  Therapy, Computer Assisted
KW  -  Thinness
KW  -  Thrombolytic Therapy
KW  -  Tibialis Anterior Muscle
KW  -  Time Factors
KW  -  Tomography, Emission‐Computed
KW  -  Transcranial Magnetic Stimulation
KW  -  Transcultural Care
KW  -  Transcutaneous Electric Nerve Stimulation
KW  -  Transmission
KW  -  Trapezius Muscles
KW  -  Treatment Outcomes
KW  -  Triglycerides
KW  -  Trimethoprim
KW  -  Trust
KW  -  Two‐Way Analysis of Variance
KW  -  Type I Error
KW  -  T‐Tests
KW  -  Ultrasonic Therapy
KW  -  United Kingdom
KW  -  United States
KW  -  Univariate Statistics
KW  -  Unpaired T‐Tests
KW  -  Urban Areas
KW  -  Urinalysis
KW  -  User‐Computer Interface
KW  -  Utilization
KW  -  Validation Studies
KW  -  Variable
KW  -  Venous Thrombosis
KW  -  Verbal Behavior
KW  -  Vertebral Artery
KW  -  Videorecording
KW  -  Vignettes
KW  -  Virtual Reality
KW  -  Visual Analog Scaling
KW  -  Visual Perception
KW  -  Vitamin D
KW  -  Walking Speed
KW  -  Web Search Engines
KW  -  White Collar Workers
KW  -  Women's Health
KW  -  World Wide Web
KW  -  Wrist
KW  -  Young Adult
DO  -  10.1016/j.ecns.2019.04.005
UR  -  https://cochrane.66557.net/central/doi/10.1002/central/CN-02417308/full
ER  -  


Record #39 of 119
Provider: John Wiley & Sons, Ltd.
Content: text/plain; charset="UTF-8"

TY  -  JOUR
AN  -  CN-02417266
AU  -  Bartholomaeus, JD
AU  -  Van Agteren, JEM
AU  -  Iasiello, MP
AU  -  Jarden, A
AU  -  Kelly, D
TI  -  Positive Aging: the Impact of a Community Wellbeing and Resilience Program
JA  -  Clinical gerontologist
PY  -  2019
VL  -  42
IS  -  4
SP  -  377‐386
C3  -  CINAHL 136689766
M3  -  Journal article
KW  -  Abnormalities
KW  -  Academic Medical Centers
KW  -  Accelerometry
KW  -  Activities of Daily Living
KW  -  Adaptation, Psychological
KW  -  Administration and Dosage
KW  -  Administration, Intravenous
KW  -  Adolescence
KW  -  Adult
KW  -  Adverse Effects
KW  -  Affect
KW  -  Affective Disorders
KW  -  After Care
KW  -  Age Factors
KW  -  Aged
KW  -  Aged, 80 and Over
KW  -  Alleles
KW  -  Alternative Therapies
KW  -  Analysis of Covariance
KW  -  Analysis of Variance
KW  -  Ankle Sprain
KW  -  Antagonists and Inhibitors
KW  -  Antibodies, Monoclonal
KW  -  Antineoplastic Agents
KW  -  Anti‐Citrullinated Protein Antibodies
KW  -  Anxiety
KW  -  Appointments and Schedules
KW  -  Arthritis, Psoriatic
KW  -  Arthritis, Rheumatoid
KW  -  Arthroplasty
KW  -  Attention Deficit Hyperactivity Disorder
KW  -  Attitude to Risk
KW  -  Australia
KW  -  Autistic Disorder
KW  -  Autoantibodies
KW  -  Behavior
KW  -  Behavior Therapy
KW  -  Belimumab
KW  -  Benchmarking
KW  -  Blood
KW  -  Body Composition
KW  -  Body Mass Index
KW  -  Bone Density
KW  -  Brain Injuries
KW  -  Breathing Exercises
KW  -  Bullying
KW  -  CINAHL Database
KW  -  Calcium
KW  -  Cardiovascular Risk Factors
KW  -  Cell Viability
KW  -  Census
KW  -  Cephalometry
KW  -  Certolizumab Pegol
KW  -  Cervical Vertebrae
KW  -  Chi Square Test
KW  -  Child
KW  -  Child Nutrition
KW  -  Child, Preschool
KW  -  Cholesterol
KW  -  Chronic Pain
KW  -  Citalopram
KW  -  Classification
KW  -  Cleft Lip
KW  -  Cleft Palate
KW  -  Clinical Assessment Tools
KW  -  Cluster Sample
KW  -  Cochrane Library
KW  -  Cognition
KW  -  Cognitive Therapy
KW  -  Communication
KW  -  Community Living
KW  -  Community Service
KW  -  Comorbidity
KW  -  Comparative Studies
KW  -  Complications
KW  -  Computer Simulation
KW  -  Confidence Intervals
KW  -  Congresses and Conferences
KW  -  Consent
KW  -  Control Group
KW  -  Conversation
KW  -  Counseling
KW  -  Craniofacial Reconstruction
KW  -  Crime Victims
KW  -  Critically Ill Patients
KW  -  Cross Sectional Studies
KW  -  Crossover Design
KW  -  Crowdsourcing
KW  -  Crying
KW  -  Cues
KW  -  C‐Reactive Protein
KW  -  Data Analysis Software
KW  -  Data Analysis, Statistical
KW  -  Data Quality
KW  -  Decision Making
KW  -  Decision Making, Clinical
KW  -  Defense Mechanisms
KW  -  Delirium
KW  -  Dental Fistula
KW  -  Depression
KW  -  Descriptive Statistics
KW  -  Diabetes Mellitus, Type 1
KW  -  Diabetes Mellitus, Type 2
KW  -  Diabetic Ketoacidosis
KW  -  Diagnosis
KW  -  Diagnostic Use
KW  -  Diastolic Pressure
KW  -  Diet Therapy
KW  -  Dietary Supplements
KW  -  Diphosphonates
KW  -  Disease Remission
KW  -  Double‐Blind Studies
KW  -  Drug Effects
KW  -  Drug Interactions
KW  -  Drug Therapy
KW  -  Drug Therapy, Combination
KW  -  Education
KW  -  Educational Status
KW  -  Effect Size
KW  -  Ehlers‐Danlos Syndrome
KW  -  Electroencephalography
KW  -  Electronic Order Entry
KW  -  Embase
KW  -  Emergency Service
KW  -  Emotions
KW  -  Empirical Research
KW  -  Employment Status
KW  -  England
KW  -  Equipment and Supplies
KW  -  Etanercept
KW  -  Evaluation
KW  -  Exercise Intensity
KW  -  Exercise Physiology
KW  -  Exertion
KW  -  Exploratory Research
KW  -  Eye Movement Measurements
KW  -  Eye Movements
KW  -  Face
KW  -  Facial Expression
KW  -  Factorial Design
KW  -  Familial and Genetic
KW  -  Family
KW  -  Family Relations
KW  -  Family Therapy
KW  -  Fatigue
KW  -  Fatty Acids, Omega‐3
KW  -  Fatty Acids, Unsaturated
KW  -  Female
KW  -  Fibromyalgia
KW  -  Finger Joint
KW  -  Fisher's Exact Test
KW  -  Fludeoxyglucose F 18
KW  -  Functional Status
KW  -  Funding Source
KW  -  Gender Role
KW  -  Gene Expression
KW  -  Genomics
KW  -  Genotype
KW  -  Gerontologic Care
KW  -  Glasgow Coma Scale
KW  -  Glucocorticoids
KW  -  Goldenhar Syndrome
KW  -  Guideline Adherence
KW  -  Guilt
KW  -  Hand
KW  -  Hardiness
KW  -  Health Behavior
KW  -  Health Care Costs
KW  -  Health Care Delivery
KW  -  Health Knowledge
KW  -  Health Promotion
KW  -  Health Resource Utilization
KW  -  Health Screening
KW  -  Healthy Aging
KW  -  Heart Failure
KW  -  Helicobacter Pylori
KW  -  Hemorrhage
KW  -  Histology
KW  -  Home Environment
KW  -  Hospitalization
KW  -  Human
KW  -  Hyperventilation
KW  -  Imitative Behavior
KW  -  Immunoglobulins
KW  -  Immunologic Factors
KW  -  Immunology
KW  -  In Adolescence
KW  -  In Adulthood
KW  -  In Infancy and Childhood
KW  -  In Old Age
KW  -  In Vitro Studies
KW  -  Indicators and Reagents
KW  -  Individualized Medicine
KW  -  Infant
KW  -  Infant Behavior
KW  -  Inflammation
KW  -  Information Resources
KW  -  Inpatients
KW  -  Insomnia
KW  -  Insulin Resistance
KW  -  Interferons
KW  -  Interleukin 1
KW  -  Internet
KW  -  Interpersonal Relations
KW  -  Interviews
KW  -  Iran
KW  -  Iraq
KW  -  Isokinetic Exercises
KW  -  Janus Kinase Inhibitors
KW  -  Japan
KW  -  Joint Instability
KW  -  Ketamine
KW  -  Knee Joint
KW  -  Knee Pain
KW  -  Learning Environment
KW  -  Length of Stay
KW  -  Life Style
KW  -  Life Style, Sedentary
KW  -  Linear Regression
KW  -  Lipids
KW  -  Lipoproteins, LDL Cholesterol
KW  -  Logistic Regression
KW  -  Low Back Pain
KW  -  Lupus Erythematosus, Systemic
KW  -  Lymphoma
KW  -  Macrophages
KW  -  Magnetic Resonance Imaging
KW  -  Male
KW  -  Mandible
KW  -  Mann‐Whitney U Test
KW  -  Matched‐Pair Analysis
KW  -  Maternal Attitudes
KW  -  Medical Practice, Evidence‐Based
KW  -  Medline
KW  -  Meetings
KW  -  Membrane Proteins
KW  -  Memory
KW  -  Meniscal Injuries
KW  -  Mental Disorders
KW  -  Mental Health
KW  -  Mentorship
KW  -  Meta Analysis
KW  -  Metabolism
KW  -  Methods
KW  -  Methotrexate
KW  -  Methylphenidate
KW  -  Midazolam
KW  -  Middle Age
KW  -  Mindfulness
KW  -  Models, Theoretical
KW  -  Mother‐Child Relations
KW  -  Mother‐Infant Relations
KW  -  Motor Skills
KW  -  Multicenter Studies
KW  -  Multiple Linear Regression
KW  -  Multiple Regression
KW  -  Multivariate Analysis
KW  -  Muscle Strength
KW  -  Muscle Strengthening
KW  -  Neutropenia
KW  -  Neutrophils
KW  -  Nitric Oxide
KW  -  Nonparametric Statistics
KW  -  Nursing Home Patients
KW  -  Obesity
KW  -  Observational Methods
KW  -  Occupational Therapy
KW  -  Odds Ratio
KW  -  One‐Way Analysis of Variance
KW  -  Ontario
KW  -  Optimism
KW  -  Orthodontics
KW  -  Osteoarthritis
KW  -  Osteoarthritis, Knee
KW  -  Osteoporosis
KW  -  Osteoporotic Fractures
KW  -  Outcome Assessment
KW  -  Outcomes of Education
KW  -  Outpatient Service
KW  -  Pain
KW  -  Pain Measurement
KW  -  Pain Threshold
KW  -  Pamphlets
KW  -  Panic Disorder
KW  -  Parental Attitudes
KW  -  Parental Behavior
KW  -  Parenting
KW  -  Parents
KW  -  Parent‐Infant Bonding
KW  -  Parotid Gland
KW  -  Pathology
KW  -  Patient Discharge
KW  -  Patient Education
KW  -  Patient Safety
KW  -  Patient Satisfaction
KW  -  Patient‐Reported Outcomes
KW  -  Pediatric Obesity
KW  -  Peer Group
KW  -  Perception
KW  -  Personality Assessment
KW  -  Pharmacodynamics
KW  -  Physical Activity
KW  -  Physical Fitness
KW  -  Physical Therapy
KW  -  Physiology
KW  -  Physiopathology
KW  -  Physiotherapy Evidence Database
KW  -  Pilot Studies
KW  -  Placebos
KW  -  Polymerase Chain Reaction
KW  -  Polymorphism, Genetic
KW  -  Post Hoc Analysis
KW  -  Postoperative Complications
KW  -  Pretest‐Posttest Design
KW  -  Prevalence
KW  -  Prevention and Control
KW  -  Program Development
KW  -  Program Evaluation
KW  -  Program Implementation
KW  -  Prospective Studies
KW  -  Protocols
KW  -  Psychiatric Patients
KW  -  Psychological Tests
KW  -  Psychological Well‐Being
KW  -  Psychology, Occupational
KW  -  Psychophysiology
KW  -  Psychosocial Factors
KW  -  Quality Improvement
KW  -  Quality of Life
KW  -  Quantitative Studies
KW  -  Questionnaires
KW  -  RNA
KW  -  Radiography
KW  -  Radiologists
KW  -  Radiopharmaceuticals
KW  -  Random Assignment
KW  -  Randomized Controlled Trials
KW  -  Rasch Analysis
KW  -  Recombinant Proteins
KW  -  Record Review
KW  -  Recovery
KW  -  Rehabilitation
KW  -  Rehabilitation Centers
KW  -  Reinjury
KW  -  Reliability and Validity
KW  -  Repeated Measures
KW  -  Residential Care
KW  -  Retrospective Design
KW  -  Risk Factors
KW  -  Rural Areas
KW  -  Sample Size
KW  -  Scales
KW  -  Secondary Analysis
KW  -  Secondary Health Care
KW  -  Self Care
KW  -  Self Report
KW  -  Semi‐Structured Interview
KW  -  Sequence Analysis
KW  -  Serial Publications
KW  -  Serotonin
KW  -  Serotonin Uptake Inhibitors
KW  -  Severity of Illness
KW  -  Severity of Injury
KW  -  Sex Factors
KW  -  Short Form‐36 Health Survey (SF‐36)
KW  -  Simulations
KW  -  Single‐Blind Studies
KW  -  Sjogren's Syndrome
KW  -  Sleep
KW  -  Sleep Hygiene
KW  -  Social Behavior
KW  -  Social Isolation
KW  -  Social Networks
KW  -  Social Participation
KW  -  Social Skills Training
KW  -  Social Workers
KW  -  Socioeconomic Factors
KW  -  Spain
KW  -  Spondylarthritis
KW  -  Stress Management
KW  -  Stress, Psychological
KW  -  Stroke
KW  -  Stroke Patients
KW  -  Structural Equation Modeling
KW  -  Study Design
KW  -  Summated Rating Scaling
KW  -  Support, Psychosocial
KW  -  Surgery
KW  -  Surveys
KW  -  Sweden
KW  -  Symptoms
KW  -  Synovitis
KW  -  Systematic Review
KW  -  Systolic Pressure
KW  -  Teaching Materials
KW  -  Teaching Methods
KW  -  Technology
KW  -  Tertiary Health Care
KW  -  Therapeutic Exercise
KW  -  Therapeutic Use
KW  -  Therapy
KW  -  Thinness
KW  -  Tibialis Anterior Muscle
KW  -  Time Factors
KW  -  Tomography, Emission‐Computed
KW  -  Trapezius Muscles
KW  -  Treatment Outcomes
KW  -  Triglycerides
KW  -  Two‐Way Analysis of Variance
KW  -  Type I Error
KW  -  T‐Tests
KW  -  United Kingdom
KW  -  United States
KW  -  Univariate Statistics
KW  -  Urban Areas
KW  -  Utilization
KW  -  Variable
KW  -  Venous Thrombosis
KW  -  Verbal Behavior
KW  -  Vertebral Artery
KW  -  Videorecording
KW  -  Vignettes
KW  -  Visual Analog Scaling
KW  -  Visual Perception
KW  -  Vitamin D
KW  -  Web Search Engines
KW  -  White Collar Workers
KW  -  Women's Health
KW  -  World Wide Web
KW  -  Wrist
DO  -  10.1080/07317115.2018.1561582
UR  -  https://cochrane.66557.net/central/doi/10.1002/central/CN-02417266/full
ER  -  


Record #40 of 119
Provider: John Wiley & Sons, Ltd.
Content: text/plain; charset="UTF-8"

TY  -  JOUR
AN  -  CN-01292715
AU  -  Giles, JT
AU  -  Sattar, N
AU  -  Gabriel, SE
AU  -  Ridker, PM
AU  -  Gay, S
AU  -  Warne, C
AU  -  Musselman, D
AU  -  Brockwell, L
AU  -  Shittu, E
AU  -  Klearman, M
AU  -  et al.
TI  -  Comparative cardiovascular safety of tocilizumab vs etanercept in rheumatoid arthritis: results of a randomized, parallel-group, multicenter, noninferiority, phase 4 clinical trial
JA  -  Arthritis & rheumatology
PY  -  2016
VL  -  68
SP  -  4357‐4359
C3  -  EMBASE 613889111
M3  -  Journal article; Conference proceeding
KW  -  *cardiovascular system
KW  -  *parallel design
KW  -  *rheumatoid arthritis
KW  -  *safety
KW  -  Adult
KW  -  Adverse drug reaction
KW  -  Cardiovascular disease assessment
KW  -  Cerebrovascular accident
KW  -  Cholesterol blood level
KW  -  Clinical trial
KW  -  Comparative study
KW  -  Controlled clinical trial
KW  -  Controlled study
KW  -  Death
KW  -  Diabetes mellitus
KW  -  Digestive system perforation
KW  -  Drug therapy
KW  -  Female
KW  -  Follow up
KW  -  Heart infarction
KW  -  Human
KW  -  Hypertension
KW  -  Infection
KW  -  Joint
KW  -  Major clinical study
KW  -  Male
KW  -  Middle aged
KW  -  Pharmacokinetics
KW  -  Randomized controlled trial
KW  -  Risk factor
KW  -  Side effect
KW  -  Smoking
DO  -  10.1002/art.39977
AB  -  Background/Purpose: Treatment of rheumatoid arthritis (RA) with tocilizumab (TCZ), a humanized monoclonal antibody directed against the IL‐6 receptor, is associated with clinical efficacy and marked reduction in systemic inflammatory markers associated with atherogenesis and atherothrombosis, but treatment‐associated increases in low‐density lipoprotein (LDL‐C) have called into question the net cardiovascular risk‐benefit ratio of TCZ in RA. Methods: Seropositive RA patients with active disease (≥8 swollen and ≥8 tender joints and CRP >3 mg/L) and inadequate response to ≥1 nonbiologic DMARD were randomized 1:1 to receive openlabel TCZ 8 mg/kg infused monthly or etanercept (ETA) 50 mg injected weekly. Enrollment was restricted to patients ≥50 years of age with ≥1 cardiovascular disease (CVD) risk factor, extra‐articular RA manifestations, or history of a CVD event. The primary outcome was the comparison of incident major adverse CVD event (MACE), defined as CVD death, nonfatal myocardial infarction or nonfatal stroke, for TCZ vs ETA. Rates of other CVD events and non‐CVD safety outcomes were explored as secondary outcomes. Lipid levels were tracked throughout the trial. CVD events were adjudicated by an independent committee. The study was powered to rule out ≥80% relative hazard of MACE for TCZ vs ETA. Results: A total of 3080 RA patients were enrolled (TCZ n=1538; ETA n=1542), and 2957 (96%) completed the study with a full assessment of CVD events. Average follow‐up time was 3.2 years. Early discontinuation of randomized treatment occurred in 23% of ETA‐ vs 26% of TCZ‐treated patients. Baseline characteristics (mean age 61 years, 22% male, 29% current smokers, 71% with hypertension, 18% with diabetes, mean CRP 19.3 mg/L) were balanced between treatment groups. A total of 161 MACE qualified for inclusion into the primary analysis. In the intention‐to‐treat analysis, 83 MACE occurred over 4900 PYs in the TCZ arm vs 78 over 4891 PYs in the ETA arm (HR 1.05; 95% CI 0.77, 1.43). HRs for TCZ vs ETA for other secondary CVD outcomes are summarized in the Table. By week 4, total cholesterol, LDL‐C, HDL‐C, and triglycerides increased significantly in the TCZ arm compared with the ETA arm, with median LDL‐C increasing 12% for TCZ vs 1% for ETA. Thereafter, average levels remained consistent to trial conclusion. The overall rate of adverse events, serious infections, and medically confirmed gastrointestinal perforations was numerically higher for TCZ vs ETA. Conclusion: This comparative study of TCZ with ETA excluded a >43% relative increase in the hazard of MACE (HR 1.05; 95% CI 0.77, 1.43), with an estimated 5% increase in TCZ compared with ETA among RA patients with severe active disease and elevated baseline CVD risk. Average treatment‐associated increases in LDL‐C were higher for TCZ vs ETA. The CVD safety of TCZ relative to ETA should be interpreted in the context of its non‐CVD safety and clinical efficacy.(Table Presented).
UR  -  https://cochrane.66557.net/central/doi/10.1002/central/CN-01292715/full
ER  -  


Record #41 of 119
Provider: John Wiley & Sons, Ltd.
Content: text/plain; charset="UTF-8"

TY  -  JOUR
AN  -  CN-02522451
AU  -  Yamaoka, K
AU  -  Charles-Schoeman, C
AU  -  Choy, E
AU  -  McInnes, I
AU  -  Mysler, E
AU  -  Nash, P
AU  -  Lippe, R
AU  -  Khan, N
AU  -  Shmagel, A
AU  -  Palac, H
AU  -  et al.
TI  -  MACE and VTE across upadacitinib clinical trial programs in rheumatoid arthritis, psoriatic arthritis, and ankylosing spondylitis
JA  -  International journal of rheumatic diseases
PY  -  2023
VL  -  26
SP  -  366‐367
C3  -  EMBASE 640242749
M3  -  Journal article; Conference proceeding
KW  -  *ankylosing spondylitis
KW  -  *psoriatic arthritis
KW  -  *rheumatoid arthritis
KW  -  Adult
KW  -  Cardiovascular risk
KW  -  Cerebrovascular accident
KW  -  Clinical trial
KW  -  Conference abstract
KW  -  Controlled study
KW  -  Deep vein thrombosis
KW  -  Diabetes mellitus
KW  -  Drug therapy
KW  -  Female
KW  -  Follow up
KW  -  Heart infarction
KW  -  Human
KW  -  Hypertension
KW  -  Inflammatory disease
KW  -  Lung embolism
KW  -  Major adverse cardiac event
KW  -  Major clinical study
KW  -  Male
KW  -  Medical literature
KW  -  Randomized controlled trial
KW  -  Rheumatology
KW  -  Risk assessment
KW  -  Risk factor
KW  -  Smoking
DO  -  10.1111/1756-185X.14505
AB  -  AbbVie participated in the study design; study research; collection, analysis and interpretation of data; and writing, reviewing, and approving this abstract for submission. All authors had access to the data; participated in the development, review, and approval of the abstract; and agreed to submit this abstract to the American College of Rheumatology Convergence 2022 for consideration as poster or oral presentation. AbbVie funded the research for this study and provided writing support for this abstract. Medical writing assistance, funded by AbbVie, was provided by Ben Holmes, DVM, and Kersten Reich, MPH, ISMPP CMPP, of JB Ashtin. Background/Purpose: Patients with untreated immune‐mediated inflammatory diseases have increased risk for major adverse cardiovascular events (MACE) and venous thromboembolic events (VTE). We describe events and risk for MACE and VTE in the RA, PsA, and AS upadacitinib (UPA) clinical trial programs. Methods: Treatment‐emergent adverse events (TEAEs) of MACE (cardiovascular [CV] death; non‐fatal myocardial infarction; non‐fatal stroke) and VTE (pulmonary embolism [PE]; deep vein thrombosis) from 9 (6 RA; 2 PsA; 1 AS) randomized, controlled trials were summarized for UPA 15 mg (approved rheumatology dose), UPA 30 mg, adalimumab (ADA) 40 mg, and MTX. TEAEs were blindly adjudicated by an independent cardiovascular adjudication committee. Patients were not censored at time of event; data are presented as exposure adjusted event rates (EAERs) in events per 100 patient‐years (E/100 PY), with a cutoff of 30 June 2021. Kaplan‐Meier analyzed time‐to‐ event, and EAERs were evaluated over 6‐month increments. Cox‐regression univariable analyses assessed the relationship between potential risk factors and MACE/VTE occurrence on UPA. Results: Across trials, 4298, 2125, 1008, and 314 patients received ≥1 dose of UPA15mg, UPA30mg, ADA40mg, and MTX, respectively. At baseline, 40%‐50% had ≥2 CV risk factors (% ≥65 years, 6%‐23%). EAERs of MACE and VTE in RA and PsA are presented in Figure 1, with 0 MACE and 1 VTE (PE) reported in AS. Of the 41 MACE reported with UPA15mg across RA and PsA, only 2 RA patients did not have ≥1 CV risk factors at baseline. There were 2 fatal VTEs across trials, both on UPA15mg in RA. Overlapping confidence intervals were observed across UPA doses and comparators for MACE and VTE in RA and PsA. There was no pattern of time‐to‐ event of EAERs by 6‐month intervals over 42 months observed on UPA. Factors potentially associated with MACE or VTE occurrence in RA patients receiving UPA 15 mg included age ≥ 65 years, baseline hypertension, diabetes mellitus, smoking, history of CV event or VTE, and use of aspirin, statins, or antithrombotics (Figure 2A). In PsA, aspirin use was associated with increased risk of MACE. Conclusion: Rates of adjudicated MACE and VTE with UPA were infrequent and consistent with background rates in RA, PsA, and AS populations. Patient characteristics found to be associated with MACE and VTE are known risk factors for these events. Continued follow‐up is ongoing to further contextualize MACE and VTE risk in UPA clinical trial programs. (Figure Presented).
UR  -  https://cochrane.66557.net/central/doi/10.1002/central/CN-02522451/full
ER  -  


Record #42 of 119
Provider: John Wiley & Sons, Ltd.
Content: text/plain; charset="UTF-8"

TY  -  JOUR
AN  -  CN-02514380
AU  -  Charles-Schoeman, C
AU  -  Choy, E
AU  -  McInnes, IB
AU  -  Mysler, E
AU  -  Nash, P
AU  -  Yamaoka, K
AU  -  Lippe, R
AU  -  Khan, N
AU  -  Shmagel, AK
AU  -  Palac, H
AU  -  et al.
TI  -  MACE and VTE Across Upadacitinib Clinical Trial Programs in Rheumatoid Arthritis, Psoriatic Arthritis, and Ankylosing Spondylitis
JA  -  Arthritis & rheumatology
PY  -  2022
VL  -  74
SP  -  1016‐1019
C3  -  EMBASE 639964821
M3  -  Journal article; Conference proceeding
KW  -  *ankylosing spondylitis
KW  -  *psoriatic arthritis
KW  -  *rheumatoid arthritis
KW  -  Adult
KW  -  Adverse drug reaction
KW  -  Cardiovascular risk
KW  -  Cerebrovascular accident
KW  -  Clinical trial
KW  -  Conference abstract
KW  -  Controlled study
KW  -  Deep vein thrombosis
KW  -  Diabetes mellitus
KW  -  Drug therapy
KW  -  Female
KW  -  Follow up
KW  -  Heart infarction
KW  -  Human
KW  -  Hypertension
KW  -  Kaplan Meier method
KW  -  Lung embolism
KW  -  Major adverse cardiac event
KW  -  Major clinical study
KW  -  Male
KW  -  Phase 2 clinical trial
KW  -  Randomized controlled trial
KW  -  Rheumatology
KW  -  Risk assessment
KW  -  Risk factor
KW  -  Side effect
KW  -  Smoking
DO  -  10.1002/art.42355
AB  -  Background/Purpose: Patients with untreated immune‐mediated inflammatory diseases, such as RA, PsA, and AS, are at increased risk for major adverse cardiovascular events (MACE) and venous thromboembolic events (VTE) compared with the general population. The purpose of this analysis was to describe the events and risk factors for MACE and VTE in the RA, PsA, and AS clinical trial programs of the Janus kinase (JAK) inhibitor, upadacitinib (UPA). Methods: Treatment‐emergent adverse events (TEAEs) of MACE and VTE from 9 (6 RA; 2 PsA; 1 AS) pivotal, randomized, controlled, phase 2b/3 trials were summarized for UPA 15 mg (approved rheumatology dose), UPA 30 mg, adalimumab (ADA) 40 mg, and MTX. TEAEs were defined as onset on or after the first dose of study drug and up to 30 or 70 days after last dose for UPA/MTX or ADA, respectively. TEAEs of MACE (cardiovascular [CV] death, non‐fatal myocardial infarction, and non‐fatal stroke) and VTE (pulmonary embolism [PE] and deep vein thrombosis [DVT]) were adjudicated by a blinded, independent cardiovascular adjudication committee. Patients were not censored at the time of event; data are presented as exposure adjusted event rates (EAERs) in events per 100 patient‐years (E/100 PY), with a cutoff date of 30 June 2021. Time‐to‐event was analyzed using the Kaplan‐Meier method, and EAERs were evaluated over 6‐month increments. Given the limited number of events, Cox‐regression were limited to univariable analyses and assessed the relationship between potential risk factors and occurrence of MACE and VTE in patients receiving UPA. Results: Across trials, 4298 patients received ≥ 1 dose of UPA 15 mg and 2125 received UPA 30 mg, 1008 patients received ADA 40 mg, and 314 patients received MTX. At baseline, 40%‐50% of patients had 2 or more CV risk factors, and the proportion of patients ≥ 65 years ranged from 6%‐23%. EAERs of MACE and VTE in RA and PsA are presented in Figure 1, with 0 MACE and 1 VTE (PE) reported in AS. Of the 41 MACE reported in the UPA 15 mg group across RA and PsA, only 2 RA patients did not have ≥ 1 CV risk factors at baseline. There were 2 fatal VTEs across trials, both occurring in the RA UPA 15 mg group. Overlapping confidence intervals were observed across UPA doses and comparators for rates of MACE as well as for rates of VTE in both RA and PsA. There was no pattern of time‐to‐event of EAERs by 6‐month intervals over 42 months observed in patients receiving UPA (data not shown). In univariable analyses, factors potentially associated with MACE or VTE occurrence in patients with RA receiving UPA 15 mg included age ≥ 65 years; baseline hypertension; diabetes mellitus; smoking; history of CV event or VTE; as well as use of aspirin, statins, or antithrombotics. In PsA, aspirin use was associated with increased risk of MACE. The full list of evaluated factors is presented in Figures 2 and 3. Conclusion: Rates of adjudicated MACE and VTE with UPA were infrequent and consistent with background rates in RA, PsA, and AS populations. The patient characteristics found to be associated with MACE and VTE are known risk factors for these events. Continued follow‐up is ongoing to further contextualize the risk of MACE and VTE in the UPA clinical trial programs.
UR  -  https://cochrane.66557.net/central/doi/10.1002/central/CN-02514380/full
ER  -  


Record #43 of 119
Provider: John Wiley & Sons, Ltd.
Content: text/plain; charset="UTF-8"

TY  -  JOUR
AN  -  CN-01999068
AU  -  Sule, S
AU  -  Fontaine, K
TI  -  Coronary Artery Disease in Adults With a History of Juvenile Arthritis
JA  -  Arthritis care & research
PY  -  2020
VL  -  72
IS  -  12
SP  -  1790‐1793
C3  -  PUBMED 31600032,EMBASE 629563368
M3  -  Journal article
KW  -  *ischemic heart disease
KW  -  *juvenile rheumatoid arthritis
KW  -  Adult
KW  -  Aged
KW  -  Angina pectoris
KW  -  Arthritis, Juvenile [diagnosis, *epidemiology]
KW  -  Article
KW  -  Cerebrovascular accident
KW  -  Congestive heart failure
KW  -  Controlled study
KW  -  Coronary Artery Disease [diagnosis, *epidemiology]
KW  -  Female
KW  -  Gender
KW  -  Heart Disease Risk Factors
KW  -  Heart infarction
KW  -  Human
KW  -  Human tissue
KW  -  Humans
KW  -  Major clinical study
KW  -  Male
KW  -  Metabolic syndrome X
KW  -  Middle Aged
KW  -  Nutrition
KW  -  Nutrition Surveys
KW  -  People by smoking status
KW  -  Public health
KW  -  Race
KW  -  Random sample
KW  -  Randomized controlled trial
KW  -  Risk Assessment
KW  -  Risk assessment
KW  -  Risk factor
KW  -  United States [epidemiology]
DO  -  10.1002/acr.24087
AB  -  OBJECTIVE: To define the risk of coronary artery disease (CAD) in adults with a history of juvenile arthritis (JA). METHODS: We used the National Health and Nutrition Examination 2007‐2014 surveys. Two comparison groups were identified: a random sample of patients without arthritis, and respondents with reported having rheumatoid arthritis (RA). CAD was defined as a "yes" response to the survey question, "Have you ever been told you had congestive heart failure, coronary heart disease, angina/angina pectoris, heart attack, or stroke?" Potential confounders for CAD included age, sex, race, smoking status, and any component of metabolic syndrome. RESULTS: A total of 232 respondents reported having JA. We randomly selected 1,028 without arthritis and 1,105 who reported having RA. In simple logistic regression, the JA group had a 3‐fold increased odds of CAD compared to those without arthritis (odds ratio [OR] 3.2 [95% confidence interval (95% CI) 2.1‐4.8], P < 0.0001). Controlling for confounders, the odds of CAD in JA continued to be increased (OR 4.2 [95% CI 4.7‐10.5], P = 0.002). When comparing the JA and RA groups, in simple logistic regression, the JA group had a lower odds of CAD (OR 0.7 [95% CI 0.5‐0.9], P = 0.03). Controlling for confounders, there was no significant difference in the odds of CAD between groups (OR 0.8 [95% CI 0.5‐1.3], P = 0.4). CONCLUSION: Adults with a history of JA have a higher risk of CAD compared to adults without arthritis. Providers should be aware of the increased risk of CAD in adults with JA and aggressively screen these patients for modifiable risk factors.
UR  -  https://cochrane.66557.net/central/doi/10.1002/central/CN-01999068/full
ER  -  


Record #44 of 119
Provider: John Wiley & Sons, Ltd.
Content: text/plain; charset="UTF-8"

TY  -  JOUR
AN  -  CN-01294575
AU  -  Barra, L
AU  -  Pope, J
AU  -  Hitchon, C
AU  -  Boire, G
AU  -  Arsenault-Mehta, K
AU  -  Schieir, O
AU  -  Lin, D
AU  -  Thorne, C
AU  -  Tin, D
AU  -  Keystone, E
AU  -  et al.
TI  -  Cardiovascular disease in the Canadian early arthritis cohort
JA  -  Journal of rheumatology
PY  -  2016
VL  -  43
IS  -  6
SP  -  1208
C3  -  EMBASE 613632655
M3  -  Journal article; Conference proceeding
KW  -  *arthritis
KW  -  *hypertension
KW  -  Acute coronary syndrome
KW  -  Clinical trial
KW  -  Controlled clinical trial
KW  -  Controlled study
KW  -  Death
KW  -  Diagnosis
KW  -  England
KW  -  Female
KW  -  Follow up
KW  -  Gender
KW  -  Heart
KW  -  Human
KW  -  Logistic regression analysis
KW  -  Major clinical study
KW  -  Male
KW  -  Medical record review
KW  -  Multicenter study
KW  -  Ontario
KW  -  Physician
KW  -  Risk factor
KW  -  Surgery
KW  -  Symptom
KW  -  Transient ischemic attack
DO  -  10.3899/jrheum.160272
AB  -  Objectives: Rheumatoid Arthritis (RA) is associated with an increased risk of cardiovascular disease (CVD). The objective of the present study was to estimate CVD incidence and its predictors in a Canadian Early Inflammatory Arthritis (EIA) Cohort. Methods: The Canadian Early Arthritis Cohort (CATCH) is a multicentre, prospective inception cohort of patients with EIA. Cardiovascular disease (CVD) was defined as an acute coronary syndrome, percutaneous or surgical intervention for coronary artery disease, stroke, transient ischemic attack, peripheral vascular disease requiring surgical intervention or death secondary to CVD. Pre‐existing diagnoses of CVD, risk factors and medications for CVD were collected at baseline by physicians. Incident CVD events and cardiac medications after study enrollment were self‐reported by patients. To validate self‐reported variables, a chart review was performed for 141 CATCH patients from a single site (London, Ontario). There was moderate to high agreement between self‐reported CVD events and patient medical records (Cohen's kappa = 0.66). Stepwise logistic regression was used to identify sociodemographic, traditional risk factor and arthritis‐related predictors for CVD. Results: 2652 patients were enrolled in CATCH over the study follow‐up period from April 2007 through May 2015. There were 55 new first CVD events reported throughout the follow‐up period. Cumulative incidence of CVD over the study period was 2.2% (95% CI:1.71‐2.88). Independent predictors of CVD were age (OR 1.27; 95% CI: 1.01‐1.59 for every 10 year increase), male gender (OR 2.04; 95% CI: 1.20‐3.45), hypertension (OR 2.60; 95% CI: 1.46‐4.62) and the use of cyclooxygenase‐2 inhibitors or other non‐steroidal anti‐inflammatories (NSAID), except naproxen (OR 3.41; 95% CI: 1.93‐6.02). Duration of arthritic symptoms was the only arthritis‐related factor significantly associated with CVD incidence (OR 1.06; 95% CI: 1.03‐1.10 for every 1 month increase). Disease activity and functional scores, erosive disease, autoantibodies and elevations in inflammatory markers were not significantly associated with CVD. Less than 25% of subjects with CVD reported taking aspirin or lipid‐lowering drugs during the follow‐up period. Conclusion: Results of this large Canadian multi‐centre study of patients with EIA treated in usual care showed that cardiovascular events in EIA were independently associated with traditional CVD risk factors, duration of symptoms prior to enrollment and the use of NSAID other than naproxen.
UR  -  https://cochrane.66557.net/central/doi/10.1002/central/CN-01294575/full
ER  -  


Record #45 of 119
Provider: John Wiley & Sons, Ltd.
Content: text/plain; charset="UTF-8"

TY  -  JOUR
AN  -  CN-01552404
AU  -  NCT02456012,
TI  -  Long-term Oral Esomeprazole for Prevention of Peptic Ulcer Rebleeding in High-risk Patients
JA  -  https://clinicaltrials.gov/show/NCT02456012
PY  -  2015
C3  -  CTgov NCT02456012
M3  -  Trial registry record
KW  -  Esomeprazole
KW  -  Hemorrhage
KW  -  Peptic Ulcer
KW  -  Peptic Ulcer Hemorrhage
KW  -  Ulcer
AB  -  This study is conducted at the inpatient wards of National Cheng Kung University Hospital, a tertiary health care center in Tainan, and Kaohsiung Medical University Hospital in Kaohsiung City, Taiwan. All participants give written informed consent before enrollment. Each enrolled patient receives an 80 mg loading dose of intravenous esomeprazole (Nexium®, AstraZeneca AB, Södertälje, Sweden) immediately after achieving haemostasis by gastroscopy. Patients then receive a 3‐day continuous high‐dose (8 mg/h) esomeprazole infusion and then receive 40 mg oral esomeprazole twice daily for 11 days and once daily for following 98 days. The total duration of intravenous and oral esomeprazole is 16 weeks. After gastroscopy to confirm enrollment eligibility and ulcer healed, all patients are assessed using the Rockall risk scoring system at the primary endoscopy. Patients with Rockall scores ≥ 6 are randomized into the double‐dose (D) group or the single‐dose (S) group following simple randomization procedures with a 1:1 allocation ratio according to the result by the investigator who draw an envelope from a large box of sealed envelopes each containing a written code designating the D group or the S group. Patients in the D group and S groups receive 20 mg oral esomeprazole twice daily or once daily for 36 weeks, respectively. The cohort control group includes patients from a previous study who had peptic ulcer bleeding and Rockall scores ≥ 6 but who did not receive esomeprazole or other proton pump inhibitors after 16‐week proton pump inhibitor treatment. One investigator generates the random allocation sequence and enrolls the participants and a different investigator assigns participants to interventions. The endoscopists and staff who check hemoglobin levels, hemodynamic status, melena, hematochezia or the aspirates through a nasogastric tube are blinded to the study group allocation. All enrolled patients are included in the intention‐to‐treat (ITT) analysis, but patients who are lost to follow‐up, discontinued intervention because of adverse events, have a protocol violation or die are excluded from the per‐protocol (PP) analysis of the primary endpoint. The range of co‐morbidities evaluated by the Rockall scores include disseminated malignant diseases, liver disease (liver cirrhosis, Child‐Pugh A, B, or C), renal disease (end‐stage renal disease, chronic kidney disease or acute kidney injury with estimated glomerular filtration rates <30 ml/min [a score of 3 for co‐morbidity], or between 30 ml/min and 60 ml/min [a score of 2 for co‐morbidity]), heart disease (congestive heart failure, New York Heart Association Function I to IV or coronary artery disease). Other serious co‐morbidities include lung disease (chronic obstructive pulmonary disease, pulmonary tuberculosis, pneumonia or empyema), rheumatoid arthritis, sepsis, new onset cerebrovascular accident or recent history of any major surgery (on the thorax, abdomen, central nervous system, long bones or spinal bones) requiring general anesthesia within 14 days before bleeding. The estimated rebleeding rate within 12 months in the cohort control group is about 15% based on the previous study. The investigators want to be able to detect a difference between the cohort control group and the D group, in which the rebleeding rate is proposed to be 2%, equal to patients with H. pylori ulcers after eradication. The ratio of the patient number in each experiment group (the D group and the S group) to the patient number in the control group is 2:5. With a two‐side α value of 0.05 and power of 80% (β=0.20), the total number of patients required is 54 in each experiment group and 135 in the control to detect a difference between the two groups. Assuming the rate of loss follow‐up is 10%, 60 patients in each experimental group are enrolled. The investigators use a nominal 0.05 rate of the p value. Data related to baseline characteristics and end points are evaluated using the Student t test, Pearson's χ2 test or Fisher's exact test and the Mann‐Whitney U test. In the survival analysis, the log‐rank test is used to compare the Kaplan‐Meier curves among the three study groups. All tests are two‐tailed and p values of less than 0.05 indicate significant differences.
UR  -  https://cochrane.66557.net/central/doi/10.1002/central/CN-01552404/full
ER  -  


Record #46 of 119
Provider: John Wiley & Sons, Ltd.
Content: text/plain; charset="UTF-8"

TY  -  JOUR
AN  -  CN-02004437
AU  -  NCT04168203,
TI  -  Extended-Duration Low-Intensity Apixaban to Prevent Recurrence in High-Risk Patients With Provoked Venous Thromboembolism
JA  -  https://clinicaltrials.gov/ct2/show/NCT04168203
PY  -  2019
CC  -  Vascular
C3  -  CTgov NCT04168203
M3  -  Trial registry record
KW  -  Apixaban
KW  -  Embolism
KW  -  Pulmonary Embolism
KW  -  Recurrence
KW  -  Thromboembolism
KW  -  Thrombosis
KW  -  Venous Thromboembolism
KW  -  Venous Thrombosis
AB  -  Provoked venous thromboembolism (VTE) is traditionally considered a transient acute disorder requiring a limited duration of anticoagulant therapy. Patients who suffer deep vein thrombosis (DVT) or pulmonary embolism (PE) following major surgery, major trauma, or periods of immobility are generally treated with time‐limited anticoagulation for 3 months. However, provoked VTE patients have recently been recognized as a heterogeneous population comprised of those with transient provoking and persistent provoking risk factors (1). Common risk factors in provoked VTE such as obesity, immobility, atherosclerotic cardiovascular disease, heart failure, chronic lung disease, chronic kidney disease, and inflammatory disorders frequently contribute to an enduring rather than transient risk. Furthermore, epidemiological studies (8,9) and the randomized clinical trial EINSTEIN CHOICE (3) suggest that VTE is best characterized as a chronic disorder with periodic relapses. A landmark Danish National Registry analysis demonstrated that patients who suffer provoked or unprovoked VTE have an increased risk of recurrence over the ensuing 30 years and that recurrent PE causes increased mortality (10). While the rate of VTE recurrence ranges 30‐50% over 10 years for unprovoked VTE (also termed idiopathic; unprovoked implies that an immediate trigger for the VTE cannot be identified), recurrent events occur in about 20% of patients over 10 years after a provoked event (provoked VTE is defined as post‐operative, post‐major trauma, post‐hospitalization, or related to pregnancy, hormonal contraception/replacement therapy, or immobility) (11‐13). Based on these data, provoked VTE patients represent a population vulnerable to VTE recurrence, especially at the transition of care from the initial (acute) treatment phase to the chronic treatment phase, at which point anticoagulation is discontinued in most of these patients. The EINSTEIN CHOICE trial recently evaluated the safety and efficacy of regimens of full‐ or lower‐intensity anticoagulant therapy versus low‐dose aspirin for secondary prevention of VTE after an initial provoked or unprovoked event (2). The EINSTEIN CHOICE Investigators randomly assigned 3396 patients with VTE to receive either once‐daily rivaroxaban (at doses of 20 mg or 10 mg) or 100 mg of aspirin. Prior to enrollment in EINSTEIN CHOICE, all study patients completed 6 to 12 months of anticoagulation therapy, and their providers were in equipoise regarding the need for extended anticoagulation. Approximately 60% of patients in EINSTEIN CHOICE had suffered provoked VTE. Symptomatic recurrent VTE occurred in 17 of 1107 patients (1.5%) receiving 20 mg of rivaroxaban and in 13 of 1127 patients (1.2%) receiving 10 mg of rivaroxaban, and in 50 of 1131 patients (4.4%) receiving low‐dose aspirin (hazard ratio for 20 mg of rivaroxaban vs. aspirin, 0.34; 95% confidence interval [CI], 0.20 to 0.59; hazard ratio for 10 mg of rivaroxaban vs. aspirin, 0.26; 95% CI, 0.14 to 0.47; P<0.001 for both comparisons). Rates of major bleeding were similar (0.5% in the group receiving 20 mg of rivaroxaban, 0.4% in the group receiving 10 mg of rivaroxaban, and 0.3% in the low‐dose aspirin group) (2). Data from 4,553 patients in EINSTEIN CHOICE and the EINSTEIN VTE Continued Treatment Study demonstrate that provoked VTE patients with persistent provoking factors have a reduction in recurrence with extended duration anticoagulation compared with low‐dose aspirin or placebo (1.5% vs. 4.9%) (2,3). Common persistent provoking factors included immobility, obesity, heart failure, and chronic inflammatory disorders, such as Crohn's Disease and rheumatoid arthritis. Despite being highly prevalent, persistent provoking factors are rarely considered when stopping anticoagulation in patients with provoked VTE who have completed the typical 3‐ to 6‐month duration of therapy. The 2016 American College of Chest Physicians (ACCP) Guidelines on Antithrombotic Therapy for VTE do not distinguish between transient and persistent provoking risk factors and recommend limited‐duration anticoagulation for provoked events (4). However, an emerging opinion is that optimal duration of anticoagulation in provoked VTE patients should be determined based on data from the extended duration rivaroxaban trials (5). Such a strategy breaks from the tradition of dichotomizing VTE as provoked or unprovoked. Rather, persisting risk factors such as heart failure, obesity, family history of VTE, acquired or hereditary thrombophilia, and immobilization are incorporated into the decision‐making process for pathways focused on secondary prevention. A suitable long‐term strategy for secondary prevention has been recommended in evidence‐based clinical practice guidelines for patients with unprovoked VTE (4). Extended‐duration anticoagulation with warfarin or the direct oral anticoagulants (DOACs) is validated and recommended for prevention of recurrent unprovoked VTE in patients with a low‐risk of bleeding (6). However, current evidence‐based clinical practice guidelines are inadequate for secondary prevention in patients with provoked VTE based on several extended‐duration anticoagulation trials that included patients with provoked and unprovoked VTE. In a randomized controlled trial of rivaroxaban for extended‐duration secondary prevention in patients with either provoked (26%) or unprovoked (74%) DVT, recurrent VTE occurred in 8 patients (1.3%) in the rivaroxaban group compared with 42 patients (7.1%) in the placebo group (hazard ratio, 0.18; 95% CI, 0.09 to 0.39; P<0.001, relative risk reduction, 82%) (3). In a landmark extension trial of patients with unprovoked VTE, the AMPLIFY‐EXT trial compared two doses of apixaban (2.5 mg and 5 mg, twice daily) with placebo in 2486 patients with VTE who had completed 6 to 12 months of anticoagulation therapy and for whom there was clinical equipoise regarding the need for extended‐duration anticoagulant therapy for secondary prevention (7). Symptomatic recurrent VTE or death from VTE occurred in 73 of the 829 patients (8.8%) who were receiving placebo versus 14 of the 840 patients (1.7%) who were receiving 2.5 mg of apixaban and 14 of the 813 patients (1.7%) who were receiving 5 mg of apixaban (p<0.001 for both comparisons). In Kaplan‐Meier analysis, the apixaban 2.5 mg twice daily regimen demonstrated a major and clinically‐relevant nonmajor bleeding rate similar to that of placebo. While approximately 9% of the patients in the AMPLIFY‐EXT trial had transient or reversible risk factors for VTE, the provoked VTE population only accounted for approximately 200 patients and precluded a well‐powered analysis. Furthermore, the intent of the AMPLIFY‐EXT trial was to study unprovoked VTE (7). Finally, the HI‐PRO trial is evaluating a more complex aspect of VTE secondary prevention. Rather than using the simple dichotomized view of VTE as provoked or unprovoked, HI‐PRO is focusing on how the risk of recurrence in patients with persisting provoking factors may be modulated by low‐dose apixaban. The foundation of this question is based on the current direction in which the field of VTE is moving (5) and supported by the more pathophysiologically‐sound ISTH classification of risk factors (1). Apixaban 2.5 mg twice daily may have additional advantages for extended‐duration secondary prevention of VTE compared with rivaroxaban 10 mg daily (which has U.S. FDA approval for extended‐duration therapy). Apixaban is a more pharmacokinetically rational regimen, given the half‐life of these two DOACs. In trials of stroke prevention of atrial fibrillation, apixaban demonstrated a relatively lower frequency of gastrointestinal bleeding compared with warfarin (14‐17). Apixaban has fewer off‐target side effects than rivaroxaban, which can cause severe headache (necessitating urgent head CT) and severe rash. Based on the emerging evidence that provoked VTE patients may require extended‐duration anticoagulation for secondary prevention, the apixaban 2.5 mg twice daily dose could be a critical addition to our armamentarium in those at high risk for recurrence at the transition of care from the acute to the chronic treatment phase. However, this hypothesis needs to be tested in a clinical trial. The proposed study is a single‐center, randomized controlled trial conducted at Brigham and Women's Hospital (BWH) to evaluate the feasibility of low‐intensity apixaban (2.5 mg twice daily) in a study population exclusively comprised of provoked VTE patients with persistently provoking risk factors for VTE. The study has the following specific aims: Specific Aim #1: To compare the 12‐month rate of recurrent symptomatic VTE in patients with provoked VTE and at least one persistent provoking factor who are randomized to either apixaban (2.5 mg orally twice daily) as monotherapy or placebo after completing at least 3 months of therapeutic anticoagulation and who have a low risk of bleeding. Hypothesis #1: Compared with placebo, oral apixaban (2.5 mg twice daily) will reduce the 12‐month rate of symptomatic VTE in patients with provoked VTE and at least one persistent provoking factor who have completed at least 3 months of therapeutic anticoagulation and who have a low risk of bleeding. Specific Aim #2: To compare the 12‐month rate of ISTH major bleeding in patients with provoked VTE and at least one persistent provoking factor who are randomized to either apixaban (2.5 mg orally twice daily) as monotherapy or placebo after completing at least 3 months of therapeutic anticoagulation and who have a low risk of bleeding. Hypothesis #2: Compared with placebo, oral apixaban (2.5 mg twice daily) will be associated with a similar rate of ISTH major bleeding at 12 months in patients with provoked VTE and at least one persistent provoking factor who are randomized to either apixaban (2.5 mg orally twice daily) as monotherapy or placebo after completing at least 3 months of therapeutic anticoagulation and who have a low risk of bleeding. Study Design 600‐patient U.S.‐based, single‐center, randomized, double‐blinded, placebo‐controlled study of apixaban 2.5 mg orally twice daily for extended prevention of recurrence after provoked VTE in patients with at least one persistent provoking factor who have completed at least 3 months of standard therapeutic anticoagulation and who have a low risk of bleeding.
UR  -  https://cochrane.66557.net/central/doi/10.1002/central/CN-02004437/full
ER  -  


Record #47 of 119
Provider: John Wiley & Sons, Ltd.
Content: text/plain; charset="UTF-8"

TY  -  JOUR
AN  -  CN-01263009
AU  -  Nissen, SE
AU  -  Yeomans, ND
AU  -  Solomon, DH
AU  -  Lüscher, TF
AU  -  Libby, P
AU  -  Husni, ME
AU  -  Graham, DY
AU  -  Borer, JS
AU  -  Wisniewski, LM
AU  -  Wolski, KE
AU  -  et al.
TI  -  Cardiovascular Safety of Celecoxib, Naproxen, or Ibuprofen for Arthritis
JA  -  New England journal of medicine
PY  -  2016
VL  -  375
IS  -  26
SP  -  2519‐2529
C3  -  PUBMED 27959716
M3  -  Journal article
KW  -  Aged
KW  -  Anti‐Inflammatory Agents, Non‐Steroidal [*adverse effects, therapeutic use]
KW  -  Arthritis [*drug therapy]
KW  -  Cardiovascular Diseases [*chemically induced, mortality]
KW  -  Celecoxib [*adverse effects, therapeutic use]
KW  -  Cyclooxygenase 2 Inhibitors [*adverse effects, therapeutic use]
KW  -  Female
KW  -  Gastrointestinal Diseases [chemically induced]
KW  -  Humans
KW  -  Ibuprofen [*adverse effects, therapeutic use]
KW  -  Intention to Treat Analysis
KW  -  Kidney Diseases [chemically induced]
KW  -  Male
KW  -  Middle Aged
KW  -  Naproxen [*adverse effects, therapeutic use]
KW  -  Risk
DO  -  10.1056/NEJMoa1611593
AB  -  Background The cardiovascular safety of celecoxib, as compared with nonselective nonsteroidal antiinflammatory drugs (NSAIDs), remains uncertain. Methods Patients who required NSAIDs for osteoarthritis or rheumatoid arthritis and were at increased cardiovascular risk were randomly assigned to receive celecoxib, ibuprofen, or naproxen. The goal of the trial was to assess the noninferiority of celecoxib with regard to the primary composite outcome of cardiovascular death (including hemorrhagic death), nonfatal myocardial infarction, or nonfatal stroke. Noninferiority required a hazard ratio of 1.12 or lower, as well as an upper 97.5% confidence limit of 1.33 or lower in the intention‐to‐treat population and of 1.40 or lower in the on‐treatment population. Gastrointestinal and renal outcomes were also adjudicated. Results A total of 24,081 patients were randomly assigned to the celecoxib group (mean [±SD] daily dose, 209±37 mg), the naproxen group (852±103 mg), or the ibuprofen group (2045±246 mg) for a mean treatment duration of 20.3±16.0 months and a mean follow‐up period of 34.1±13.4 months. During the trial, 68.8% of the patients stopped taking the study drug, and 27.4% of the patients discontinued follow‐up. In the intention‐to‐treat analyses, a primary outcome event occurred in 188 patients in the celecoxib group (2.3%), 201 patients in the naproxen group (2.5%), and 218 patients in the ibuprofen group (2.7%) (hazard ratio for celecoxib vs. naproxen, 0.93; 95% confidence interval [CI], 0.76 to 1.13; hazard ratio for celecoxib vs. ibuprofen, 0.85; 95% CI, 0.70 to 1.04; P<0.001 for noninferiority in both comparisons). In the on‐treatment analysis, a primary outcome event occurred in 134 patients in the celecoxib group (1.7%), 144 patients in the naproxen group (1.8%), and 155 patients in the ibuprofen group (1.9%) (hazard ratio for celecoxib vs. naproxen, 0.90; 95% CI, 0.71 to 1.15; hazard ratio for celecoxib vs. ibuprofen, 0.81; 95% CI, 0.65 to 1.02; P<0.001 for noninferiority in both comparisons). The risk of gastrointestinal events was significantly lower with celecoxib than with naproxen (P=0.01) or ibuprofen (P=0.002); the risk of renal events was significantly lower with celecoxib than with ibuprofen (P=0.004) but was not significantly lower with celecoxib than with naproxen (P=0.19). Conclusions At moderate doses, celecoxib was found to be noninferior to ibuprofen or naproxen with regard to cardiovascular safety. (Funded by Pfizer; ClinicalTrials.gov number, NCT00346216 .).
UR  -  https://cochrane.66557.net/central/doi/10.1002/central/CN-01263009/full
ER  -  


Record #48 of 119
Provider: John Wiley & Sons, Ltd.
Content: text/plain; charset="UTF-8"

TY  -  JOUR
AN  -  CN-02417291
TI  -  Repeated infusions of ketamine show cumulative benefits for depression
JA  -  Brown university psychopharmacology update
PY  -  2019
VL  -  30
IS  -  7
SP  -  3‐3
C3  -  CINAHL 136876998
M3  -  Journal article
KW  -  Academic Medical Centers
KW  -  Accelerometry
KW  -  Activities of Daily Living
KW  -  Adaptation, Psychological
KW  -  Administration and Dosage
KW  -  Administration, Intravenous
KW  -  Adolescence
KW  -  Adult
KW  -  Adverse Effects
KW  -  Affect
KW  -  Affective Disorders
KW  -  After Care
KW  -  Age Factors
KW  -  Aged
KW  -  Aged, 80 and Over
KW  -  Alleles
KW  -  Alternative Therapies
KW  -  Analysis of Covariance
KW  -  Analysis of Variance
KW  -  Ankle Sprain
KW  -  Antagonists and Inhibitors
KW  -  Antibodies, Monoclonal
KW  -  Antineoplastic Agents
KW  -  Anti‐Citrullinated Protein Antibodies
KW  -  Anxiety
KW  -  Appointments and Schedules
KW  -  Arthritis, Psoriatic
KW  -  Arthritis, Rheumatoid
KW  -  Arthroplasty
KW  -  Australia
KW  -  Autistic Disorder
KW  -  Autoantibodies
KW  -  Behavior Therapy
KW  -  Belimumab
KW  -  Benchmarking
KW  -  Blood
KW  -  Body Composition
KW  -  Body Mass Index
KW  -  Bone Density
KW  -  Brain Injuries
KW  -  Breathing Exercises
KW  -  CINAHL Database
KW  -  Calcium
KW  -  Cardiovascular Risk Factors
KW  -  Cell Viability
KW  -  Census
KW  -  Certolizumab Pegol
KW  -  Child
KW  -  Child, Preschool
KW  -  Cholesterol
KW  -  Chronic Pain
KW  -  Citalopram
KW  -  Clinical Assessment Tools
KW  -  Cochrane Library
KW  -  Cognition
KW  -  Cognitive Therapy
KW  -  Communication
KW  -  Community Service
KW  -  Comorbidity
KW  -  Comparative Studies
KW  -  Computer Simulation
KW  -  Confidence Intervals
KW  -  Congresses and Conferences
KW  -  Control Group
KW  -  Conversation
KW  -  Critically Ill Patients
KW  -  Cross Sectional Studies
KW  -  Crossover Design
KW  -  Crowdsourcing
KW  -  Cues
KW  -  C‐Reactive Protein
KW  -  Data Analysis Software
KW  -  Data Analysis, Statistical
KW  -  Data Quality
KW  -  Decision Making
KW  -  Decision Making, Clinical
KW  -  Defense Mechanisms
KW  -  Delirium
KW  -  Depression
KW  -  Descriptive Statistics
KW  -  Diabetes Mellitus, Type 2
KW  -  Diagnosis
KW  -  Diagnostic Use
KW  -  Diastolic Pressure
KW  -  Diet Therapy
KW  -  Dietary Supplements
KW  -  Diphosphonates
KW  -  Disease Remission
KW  -  Double‐Blind Studies
KW  -  Drug Effects
KW  -  Drug Interactions
KW  -  Drug Therapy
KW  -  Drug Therapy, Combination
KW  -  Education
KW  -  Effect Size
KW  -  Ehlers‐Danlos Syndrome
KW  -  Embase
KW  -  Emergency Service
KW  -  Emotions
KW  -  Empirical Research
KW  -  England
KW  -  Equipment and Supplies
KW  -  Etanercept
KW  -  Evaluation
KW  -  Exercise Intensity
KW  -  Exercise Physiology
KW  -  Exertion
KW  -  Exploratory Research
KW  -  Eye Movement Measurements
KW  -  Eye Movements
KW  -  Facial Expression
KW  -  Factorial Design
KW  -  Familial and Genetic
KW  -  Family Therapy
KW  -  Fatigue
KW  -  Fatty Acids, Omega‐3
KW  -  Fatty Acids, Unsaturated
KW  -  Female
KW  -  Fibromyalgia
KW  -  Finger Joint
KW  -  Fludeoxyglucose F 18
KW  -  Functional Status
KW  -  Funding Source
KW  -  Gene Expression
KW  -  Genotype
KW  -  Glasgow Coma Scale
KW  -  Glucocorticoids
KW  -  Guideline Adherence
KW  -  Hand
KW  -  Health Care Costs
KW  -  Health Care Delivery
KW  -  Health Resource Utilization
KW  -  Health Screening
KW  -  Heart Failure
KW  -  Helicobacter Pylori
KW  -  Histology
KW  -  Hospitalization
KW  -  Human
KW  -  Hyperventilation
KW  -  Imitative Behavior
KW  -  Immunoglobulins
KW  -  Immunologic Factors
KW  -  Immunology
KW  -  In Adolescence
KW  -  In Adulthood
KW  -  In Infancy and Childhood
KW  -  In Vitro Studies
KW  -  Indicators and Reagents
KW  -  Individualized Medicine
KW  -  Inflammation
KW  -  Information Resources
KW  -  Inpatients
KW  -  Insulin Resistance
KW  -  Interferons
KW  -  Interleukin 1
KW  -  Internet
KW  -  Interpersonal Relations
KW  -  Interviews
KW  -  Iran
KW  -  Isokinetic Exercises
KW  -  Janus Kinase Inhibitors
KW  -  Joint Instability
KW  -  Ketamine
KW  -  Knee Joint
KW  -  Knee Pain
KW  -  Learning Environment
KW  -  Length of Stay
KW  -  Life Style, Sedentary
KW  -  Linear Regression
KW  -  Lipids
KW  -  Lipoproteins, LDL Cholesterol
KW  -  Logistic Regression
KW  -  Low Back Pain
KW  -  Lupus Erythematosus, Systemic
KW  -  Lymphoma
KW  -  Macrophages
KW  -  Magnetic Resonance Imaging
KW  -  Male
KW  -  Mann‐Whitney U Test
KW  -  Matched‐Pair Analysis
KW  -  Medical Practice, Evidence‐Based
KW  -  Medline
KW  -  Meetings
KW  -  Membrane Proteins
KW  -  Meniscal Injuries
KW  -  Mental Health
KW  -  Meta Analysis
KW  -  Metabolism
KW  -  Methods
KW  -  Methotrexate
KW  -  Methylphenidate
KW  -  Midazolam
KW  -  Middle Age
KW  -  Models, Theoretical
KW  -  Mother‐Child Relations
KW  -  Motor Skills
KW  -  Multicenter Studies
KW  -  Multiple Linear Regression
KW  -  Multiple Regression
KW  -  Multivariate Analysis
KW  -  Muscle Strength
KW  -  Muscle Strengthening
KW  -  Neutropenia
KW  -  Neutrophils
KW  -  Nitric Oxide
KW  -  Nonparametric Statistics
KW  -  Nursing Home Patients
KW  -  Obesity
KW  -  Observational Methods
KW  -  Occupational Therapy
KW  -  Odds Ratio
KW  -  One‐Way Analysis of Variance
KW  -  Ontario
KW  -  Osteoarthritis
KW  -  Osteoarthritis, Knee
KW  -  Osteoporosis
KW  -  Osteoporotic Fractures
KW  -  Outcome Assessment
KW  -  Outpatient Service
KW  -  Pain
KW  -  Pain Measurement
KW  -  Pain Threshold
KW  -  Panic Disorder
KW  -  Parotid Gland
KW  -  Pathology
KW  -  Patient Discharge
KW  -  Patient Education
KW  -  Patient Safety
KW  -  Patient Satisfaction
KW  -  Patient‐Reported Outcomes
KW  -  Peer Group
KW  -  Personality Assessment
KW  -  Pharmacodynamics
KW  -  Physical Activity
KW  -  Physical Fitness
KW  -  Physical Therapy
KW  -  Physiology
KW  -  Physiopathology
KW  -  Physiotherapy Evidence Database
KW  -  Pilot Studies
KW  -  Placebos
KW  -  Polymerase Chain Reaction
KW  -  Polymorphism, Genetic
KW  -  Post Hoc Analysis
KW  -  Pretest‐Posttest Design
KW  -  Prevention and Control
KW  -  Program Development
KW  -  Program Evaluation
KW  -  Program Implementation
KW  -  Prospective Studies
KW  -  Protocols
KW  -  Psychiatric Patients
KW  -  Psychological Tests
KW  -  Psychological Well‐Being
KW  -  Psychology, Occupational
KW  -  Psychophysiology
KW  -  Psychosocial Factors
KW  -  Quality Improvement
KW  -  Quality of Life
KW  -  Quantitative Studies
KW  -  Questionnaires
KW  -  RNA
KW  -  Radiography
KW  -  Radiologists
KW  -  Radiopharmaceuticals
KW  -  Random Assignment
KW  -  Randomized Controlled Trials
KW  -  Rasch Analysis
KW  -  Recombinant Proteins
KW  -  Record Review
KW  -  Recovery
KW  -  Rehabilitation
KW  -  Rehabilitation Centers
KW  -  Reinjury
KW  -  Reliability and Validity
KW  -  Repeated Measures
KW  -  Residential Care
KW  -  Retrospective Design
KW  -  Risk Factors
KW  -  Sample Size
KW  -  Scales
KW  -  Secondary Analysis
KW  -  Secondary Health Care
KW  -  Self Care
KW  -  Self Report
KW  -  Sequence Analysis
KW  -  Serotonin
KW  -  Serotonin Uptake Inhibitors
KW  -  Severity of Illness
KW  -  Severity of Injury
KW  -  Short Form‐36 Health Survey (SF‐36)
KW  -  Simulations
KW  -  Sjogren's Syndrome
KW  -  Sleep
KW  -  Social Behavior
KW  -  Social Participation
KW  -  Social Skills Training
KW  -  Social Workers
KW  -  Spain
KW  -  Spondylarthritis
KW  -  Stress, Psychological
KW  -  Stroke
KW  -  Stroke Patients
KW  -  Study Design
KW  -  Summated Rating Scaling
KW  -  Support, Psychosocial
KW  -  Surgery
KW  -  Surveys
KW  -  Symptoms
KW  -  Synovitis
KW  -  Systematic Review
KW  -  Systolic Pressure
KW  -  Teaching Methods
KW  -  Technology
KW  -  Therapeutic Exercise
KW  -  Therapeutic Use
KW  -  Therapy
KW  -  Tibialis Anterior Muscle
KW  -  Time Factors
KW  -  Tomography, Emission‐Computed
KW  -  Trapezius Muscles
KW  -  Treatment Outcomes
KW  -  Triglycerides
KW  -  Two‐Way Analysis of Variance
KW  -  Type I Error
KW  -  T‐Tests
KW  -  United Kingdom
KW  -  United States
KW  -  Univariate Statistics
KW  -  Utilization
KW  -  Variable
KW  -  Venous Thrombosis
KW  -  Verbal Behavior
KW  -  Videorecording
KW  -  Vignettes
KW  -  Visual Analog Scaling
KW  -  Visual Perception
KW  -  Vitamin D
KW  -  Web Search Engines
KW  -  White Collar Workers
KW  -  Women's Health
KW  -  World Wide Web
KW  -  Wrist
DO  -  10.1002/pu.30446
UR  -  https://cochrane.66557.net/central/doi/10.1002/central/CN-02417291/full
ER  -  


Record #49 of 119
Provider: John Wiley & Sons, Ltd.
Content: text/plain; charset="UTF-8"

TY  -  JOUR
AN  -  CN-02616178
AU  -  Syngle, A
AU  -  Verma, I
AU  -  Garg, N
AU  -  Chauhan, K
AU  -  Patyal, S
AU  -  Syngle, V
TI  -  IMPACT OF JAKI, TOFACITINIB, ON CV RISK IN RHEUMATOID ARTHRITIS: JAKI CV RISK IMPACT STUDY
JA  -  Annals of the rheumatic diseases
PY  -  2023
VL  -  82
SP  -  716‐717
C3  -  EMBASE 642361090
M3  -  Journal article; Conference proceeding
KW  -  *cardiovascular disease
KW  -  *cardiovascular risk
KW  -  *rheumatoid arthritis
KW  -  *risk reduction
KW  -  Adult
KW  -  Antiinflammatory activity
KW  -  Conference abstract
KW  -  Controlled study
KW  -  DAS28
KW  -  Dilatation
KW  -  Drug therapy
KW  -  Endothelial dysfunction
KW  -  Female
KW  -  Health Assessment Questionnaire
KW  -  Human
KW  -  Major clinical study
KW  -  Male
KW  -  Middle aged
KW  -  Randomized controlled trial
KW  -  Risk assessment
DO  -  10.1136/annrheumdis-2023-eular.6002
AB  -  Background: Cardiovascular disease, that includes CAD & Stroke, is the leading cause of premature mortality and sudden death in RA. Classical CV risk & disease specific risk factors all contribute to the enhanced CV risk in RA. Endothelial dysfunction (ED), the sine qua non for atherosclerosis appearance, is the key promoter of CVD. ED is a barometer for CV health and a seminal target for reducing cardiovascular (CV) risk in RA. Given the magnitude of the problem, therapeutic armamentarium for CV risk reduction in RA is limited. Objectives: To prospectively investigate the impact of Tofacitinib (TOFA) on CV risk in active RA. Methods: 81 consecutive RA patients (Table 1) meeting 2010 Rheumatoid Arthritis Classification Criteria median age 54 years, 81% female, disease duration 14 years, moderate to high activity (DAS28‐5.3) who were non‐responders to MTX at least 15 mg/week and/or other synthetic DMARDs free of clinical overt cardiovascular disease were randomized 1:1 to receive TOFA 5 mg bid (n=41) or placebo (n=41) for 12 weeks as an adjunct to existing stable antirheumatic drugs. Primary endpoints included endothelial dysfunction assessed by Flow Mediated Dilatation (FMD), using Angiodefender, at baseline and after 12 weeks of treatment and occurrence of MACE and VTE throughout the study. The secondary end points included: DAS28, ESR, CRP, HAQ‐DI. Results: At baseline, endothelial function was impaired and levels of inflammatory measures were elevated and HAQ‐DI was impaired in both groups. After treatment, FMD improved significantly in the tofacitinib group from (6.64 ± 2.13 to 8.17 ± 2.69, p=0.0001) as compared to placebo (6.36 ± 3.01% to 6.84 ± 2.95%, p=0.68) (Figure 1A). DAS28 (Figure 1B), ESR and CRP levels improved significantly in tofacitinib group as compared to placebo (p≤0.05). TOFA significantly decreased HAQ‐DI (Figure 1C) values as compared to placebo. There was no MACE or VTE event during the study period in either group. After 12 weeks of treatment, FMD increased by 23.04% where as DAS28, ESR and CRP decreased by 31.23%, 29% and 60% respectively in the TOFA group (Figure 1D). Significant negative correlation was observed between FMD and CRP (0.32, p≤0.05) before and after (r=‐0.34, p≤0.05) treatment with TOFA whereas no such correlations were found in placebo group. Conclusion: TOFA, apart from its anti‐inflammatory activity, improves endothelial dysfunction and cardiovascular risk in active RA without clinical overt cardiovascular disease. Thus, JAK inhibition with TOFA has vasculoprotective and cardioprotective effect mediated through anti‐inflammatory and probably other mechanisms. (Figure Presented).
UR  -  https://cochrane.66557.net/central/doi/10.1002/central/CN-02616178/full
ER  -  


Record #50 of 119
Provider: John Wiley & Sons, Ltd.
Content: text/plain; charset="UTF-8"

TY  -  JOUR
AN  -  CN-01162597
AU  -  Kitas, GD
AU  -  Nightingale, P
AU  -  Armitage, J
AU  -  Sattar, N
AU  -  Belch, J
AU  -  Symmons, DPM
TI  -  Trial of atorvastatin for the primary prevention of cardiovascular events in patients with rheumatoid arthritis
JA  -  Arthritis & rheumatology
PY  -  2015
VL  -  67
IS  -  no pagination
C3  -  EMBASE 72096009
M3  -  Journal article; Conference proceeding
KW  -  *American
KW  -  *atorvastatin
KW  -  *college
KW  -  *health practitioner
KW  -  *human
KW  -  *patient
KW  -  *primary prevention
KW  -  *rheumatoid arthritis
KW  -  *rheumatology
KW  -  Blood pressure
KW  -  Brain hemorrhage
KW  -  Cardiovascular disease
KW  -  Cerebrovascular accident
KW  -  Cholesterol
KW  -  Confidence interval
KW  -  Death
KW  -  Diabetes mellitus
KW  -  Ethnicity
KW  -  Family history
KW  -  Fisher exact test
KW  -  Follow up
KW  -  Glucose
KW  -  Hazard ratio
KW  -  Heart infarction
KW  -  Hydroxymethylglutaryl coenzyme A reductase inhibitor
KW  -  Inflammation
KW  -  Intention to treat analysis
KW  -  Lifestyle
KW  -  Lipid
KW  -  Low density lipoprotein
KW  -  Meta analysis
KW  -  Multicenter study
KW  -  Myopathy
KW  -  Nonsteroid antiinflammatory agent
KW  -  Placebo
KW  -  Population
KW  -  Proportional hazards model
KW  -  Rank sum test
KW  -  Revascularization
KW  -  Risk
KW  -  Risk factor
KW  -  Risk reduction
KW  -  Safety
KW  -  Smoking
KW  -  Statin (protein)
KW  -  Therapy
KW  -  Transient ischemic attack
KW  -  United Kingdom
KW  -  Weight
DO  -  10.1002/art.39448
AB  -  Background/Purpose: Patients with rheumatoid arthritis (RA) are at increased risk for cardiovascular disease (CVD) compared to the general population, both due to classical and novel risk factors. It remains unclear whether primary prevention strategies for CVD are effective in high grade inflammatory conditions such as RA and there are no previous, CVD outcome statin trials in patients with RA. TRACE RA was designed to assess whether atorvastatin 40mg daily is superior to placebo for the primary prevention of CVD events in patients with RA. Methods: Prospective, randomised, double‐blind, placebo‐controlled, UK multicentre trial in RA patients aged >50 years or RA duration >10 years; without known atherosclerotic disease, diabetes, myopathy; not taking statins. All patients were given lifestyle advice. Primary endpoint: a composite of CVD death, non‐fatal myocardial infarction, cerebrovascular accident (excl. haemorrhagic stroke), transient ischaemic attack, revascularisation. Secondary endpoints included safety outcomes and lipid changes. The trial was designed to have 80% power at p<0.05 to detect a 32% risk reduction with atorvastatin based on 1.8% annual event rate, using intention to treat analysis. Cox regression stratified by centre, Fisher's exact test, Mann‐Whitney test or Kendall's tau‐b were used for analysis, as appropriate. Results: Trial duration: August 2007‐December 2012. 2986 patients from 102 centres were randomised and followed for a median of 2.53 years (IQR 1.94‐3.50), providing 7,908 patient‐years of follow‐up. Atorvastatin and placebo groups did not differ at baseline for age, sex, weight, BMI, RA duration, activity, severity and seropositivity, blood pressure, lipid and glucose levels, family history of CVD or diabetes. Current smoking was higher in the atorvastatin group (18.4% vs 14.5%, p=0.019) and there were also significant differences in NSAID use, ethnicity and EQ5D. Reduction in LDL‐c levels was significantly greater in the atorvastatin group compared to placebo (‐1.07 vs ‐ 0.14 mmol/l, p<0.001); the magnitude of LDL‐c reduction reflected reported compliance. In the atorvastatin group 24 patients had a CVD event, compared to 36 in the placebo (hazard ratio 0.66, 95% confidence interval 0.39‐1.11, p=0.119). After adjustment for baseline differences, compliance and non‐study statin use, hazard ratio was 0.54 (0.30‐0.99), p=0.045. Number and type of any reported adverse events were similar: 294(19.7%) in the atorvastatin and 292(19.5%) in the placebo group, p=0.927. Due to a lower (0.76% pa) than anticipated event rate, the trial was terminated early. Conclusion: Treatment with Atorvastatin 40mg daily resulted in significantly greater reduction of LDL‐c compared to placebo. The 34% (unadjusted) risk reduction for a major CVD event compared to placebo, although not statistically significant due to early termination of the trial, is in line with the Cholesterol Treatment Trialists' Collaboration meta‐analysis of the effect of statins in other populations. Statin therapy was safe in patients with RA.
UR  -  https://cochrane.66557.net/central/doi/10.1002/central/CN-01162597/full
ER  -  


Record #51 of 119
Provider: John Wiley & Sons, Ltd.
Content: text/plain; charset="UTF-8"

TY  -  JOUR
AN  -  CN-02243551
AU  -  Husni, ME
AU  -  Solomon, DH
AU  -  Shao, M
AU  -  Wolski, K
AU  -  Nissen, S
AU  -  Hazen, S
AU  -  Wilson Tang, WH
TI  -  Serum High-sensitive Cardiac Troponin at Baseline Predict Cardiovascular Events in Rheumatoid Arthritis and Osteoarthritis
JA  -  Arthritis & rheumatology
PY  -  2020
VL  -  72
IS  -  SUPPL 10
SP  -  2388‐2389
C3  -  EMBASE 634232468
M3  -  Journal article; Conference proceeding
KW  -  *hypertension
KW  -  *rheumatoid arthritis
KW  -  Adult
KW  -  Cardiovascular mortality
KW  -  Cardiovascular risk
KW  -  Caucasian
KW  -  Clinical trial
KW  -  Cohort analysis
KW  -  Conference abstract
KW  -  Controlled study
KW  -  Coronary artery disease
KW  -  Diabetes mellitus
KW  -  Diagnosis
KW  -  Female
KW  -  Follow up
KW  -  Gender
KW  -  Heart infarction
KW  -  Hospitalization
KW  -  Human
KW  -  Human tissue
KW  -  Major adverse cardiac event
KW  -  Major clinical study
KW  -  Male
KW  -  Middle aged
KW  -  Non‐inferiority trial
KW  -  People by smoking status
KW  -  Prospective study
KW  -  Randomized controlled trial
KW  -  Revascularization
KW  -  Transient ischemic attack
KW  -  Unstable angina pectoris
DO  -  10.1002/art.41538
AB  -  Background/Purpose: In rheumatoid arthritis (RA), excess mortality and inflammation has been attributed to cardiovascular (CV) diseases. High‐sensitivity cardiac troponins (hscTnT) allow measurement of cardiac troponin concentrations below conventional levels of detection, and can be used to assess the severity of subclinical myocardial damage. Meanwhile, high‐sensitivity C‐reactive protein has traditionally been applied for CV risk stratification. We evaluated the prognostic relevance of hscTnT and hsCRP in RA and osteoarthritis (OA) patients enrolled in the PRECISION biomarker sub‐study. Methods: The PRECISION trial was a randomized, controlled non‐inferiority clinical trial conducted worldwide involving patients who had RA or OA and with increased CV risk. We measured hscTnT (Roche Gen 5 STAT) and hsCRP (Roche) in a subset of 636 RA and 6,269 OA patients who participated in a biomarker sub‐study. The primary CV outcome was major adverse cardiac events (MACE) which is defined as CV death, non‐fatal myocardial infarction or non‐fatal stroke, re‐vascularization, hospitalization for unsTable angina or transient ischemic attack) with at least 18 months of follow‐up. Multivariable Cox proportional hazards models were developed with age, gender and baseline status of the following: CAD, diabetes, hypertension, and smoking status as covariates. Results: In the study cohort, mean age was 63.6±9.4 years, 58% were female, 80% Caucasian, and 32.7% were aCCP positive in the RA cohort. In the total cohort, 17.8% had known coronary artery disease, 36.5% diabetes, and 80% hypertension. The median baseline hscTnT was 6.3ng/L (IQR 3.6, 10.3) and was similar between the cohorts: 5.6ng/L [IQR 3.0, 9.1] in RA and 6.4ng/L [IQR 3.6, 10.3] in OA. We observed that baseline hscTnT was a significant predictor of MACE during follow‐up in the RA cohort (HR 1.60, 95%CI 1.06, 2.41), as well as in the OA cohort (HR 1.23, 95%CI 1.04, 1.46, see Figure). In contrast, there was weaker association between baseline hsCRP levels and MACE in RA (HR 1.36, 95% CI 1.05, 1.75) and no significant association in OA (HR 1.09, 95% CI 0.99, 1.21). Conclusion: In our study cohort, baseline hscTnT was independently associated with major adverse cardiovascular events in both RA and OA. There was a stronger association for both hsCRP and hscTnT in the RA cohort compared to the OA cohort. Further prospective studies addressing the predictive role of hscTnT for CVD events in patients with OA and RA can help expand preventative treatment strategies.
UR  -  https://cochrane.66557.net/central/doi/10.1002/central/CN-02243551/full
ER  -  


Record #52 of 119
Provider: John Wiley & Sons, Ltd.
Content: text/plain; charset="UTF-8"

TY  -  JOUR
AN  -  CN-01798702
AU  -  EUCTR2006-006032-22-GB,
TI  -  TRial of Atorvastatin for the primary prevention of Cardiovascular Events in Rheumatoid Arthritis - TRACE RA
JA  -  https://trialsearch.who.int/Trial2.aspx?TrialID=EUCTR2006-006032-22-GB
PY  -  2007
C3  -  ICTRP EUCTR2006‐006032‐22‐GB
M3  -  Trial registry record
AB  -  INTERVENTION: Product Name: Atorvastatin Pharmaceutical Form: Tablet INN or Proposed INN: ATORVASTATIN CAS Number: 134523005 Concentration unit: mg milligram(s) Concentration type: equal Concentration number: 40‐ Pharmaceutical form of the placebo: Tablet Route of administration of the placebo: Oral use CONDITION: Rheumatoid arthritis is associated with increased mortality from cardiovascular disease (CVD). Statins have a proven effect in reducing CVD events in at‐risk populations, mostly due to their cholesterol‐lowering properties, but possibly through anti‐inflammatory and immunomodulatory effects. This trial will assess the hypothesis that atorvastatin is more effective than placebo in the primary prevention of cardiovascular events in patients with RA. PRIMARY OUTCOME: Main Objective: The main objective of the trial is to establish establish whether Atorvastatin used in conjunction with standard therapy for rheumatoid athritis (RA) will protect RA sufferers aged 50 years or over OR RA sufferers of 10 years or more from fatal and non‐fatal cardiovascular events, myocardial infarction and stroke.; ; Primary end point(s): TRACE RA: Co‐primary outcomes; i)Cardiovascular death, non‐fatal myocardial infarction or stroke; ii)As above plus coronary and carotid revascularization; ; TRACE RA DAS sub‐study:; EULAR (EUropean League Against Rheumatism) moderate or good response based on Disease Activity; Score (DAS28) at Month 6 visit; ; Insufficient space to list all cardiovascular co‐primary endpoint definitions.; Please see Appendix of TRACE RA trial protocol for definitions. Secondary Objective: 1) To determine whether Atorvastatin is more effective than placebo for the control of disease activity in patients with rheumatoid athritis.; ; 2) To determine whether Atorvastatin is more effective than placebo in slowing radiographic joint damage; and the long‐term decline in physical function in patients with rheumatoid arthritis. INCLUSION CRITERIA: •Patients who satisfy 1987 ACR classification criteria for RA applied cumulatively [71] •Age =50 years old OR =10 years of RA disease duration •Written informed consent Are the trial subjects under 18? no Number of subjects for this age range: F.1.2 Adults (18‐64 years) yes F.1.2.1 Number of subjects for this age range F.1.3 Elderly (>=65 years) yes F.1.3.1 Number of subjects for this age range
UR  -  https://cochrane.66557.net/central/doi/10.1002/central/CN-01798702/full
ER  -  


Record #53 of 119
Provider: John Wiley & Sons, Ltd.
Content: text/plain; charset="UTF-8"

TY  -  JOUR
AN  -  CN-02598112
AU  -  Mysler, E
AU  -  Charles-Schoeman, C
AU  -  Choy, E
AU  -  McInnes, I
AU  -  Nash, P
AU  -  Yamaoka, K
AU  -  Lippe, R
AU  -  Khan, N
AU  -  Shmagel, A
AU  -  Palac, H
AU  -  et al.
TI  -  MAJOR ADVERSE CARDIOVASCULAR EVENTS (MACE) AND VENOUS THROMBOEMBOLISM (VTE) ACROSS UPADACITINIB CLINICAL TRIAL PROGRAMS IN RHEUMATOID ARTHRITIS, PSORIATIC ARTHRITIS, AND ANKYLOSING SPONDYLITIS
JA  -  Journal of clinical rheumatology
PY  -  2023
VL  -  29
IS  -  4
SP  -  S75‐S76
C3  -  EMBASE 641345478
M3  -  Journal article; Conference proceeding
KW  -  *ankylosing spondylitis
KW  -  *major adverse cardiac event
KW  -  *psoriatic arthritis
KW  -  *rheumatoid arthritis
KW  -  *venous thromboembolism
KW  -  Adult
KW  -  Cardiovascular risk
KW  -  Cerebrovascular accident
KW  -  Clinical trial
KW  -  Conference abstract
KW  -  Controlled study
KW  -  Deep vein thrombosis
KW  -  Diabetes mellitus
KW  -  Drug therapy
KW  -  Female
KW  -  Follow up
KW  -  Heart infarction
KW  -  Human
KW  -  Hypertension
KW  -  Lung embolism
KW  -  Major clinical study
KW  -  Male
KW  -  Randomized controlled trial
KW  -  Rheumatology
KW  -  Risk assessment
KW  -  Risk factor
KW  -  Smoking
DO  -  10.1097/RHU.0000000000001986
AB  -  Objectives: Patients with untreated immune‐mediated inflammatory diseases have increased risk for major adverse cardiovascular events (MACE) and venous thromboembolic events (VTE). We describe events and risk factors for MACE and VTE in the RA, PsA, and AS of upadacitinib (UPA) clinical trial programs. Methods: Treatment‐emergent adverse events (TEAEs) of MACE (cardiovascular [CV] death; non‐fatal myocardial infarction; non‐fatal stroke) and VTE (pulmonary embolism [PE]; deep vein thrombosis) from 9 (6 RA; 2 PsA; 1 AS) randomized, controlled trials were summarized for UPA 15 mg (approved rheumatology dose), UPA30 mg (UPA30), adalimumab (ADA) 40 mg, and MTX. TEAEs were blindly adjudicated by an independent CV adjudication committee. Patients were not censored at the time of event; data are presented as exposure adjusted event rates (EAERs) in events per 100 patient‐years (E/100 PY), with cutoff date of 30 June 2021. Kaplan‐Meier analyzed time‐to‐event, and EAERs were evaluated over 6‐month increments. Cox‐regression univariable analyses assessed the relationship between potential risk factors and MACE/VTE occurrence on UPA. Results: Across trials, 4298, 2125, 1008, and 314 patients received ≥1 dose of UPA15, UPA30, ADA 40 mg, and MTX, respectively. At baseline, 40%‐50% had ≥2 CV risk factors (% ≥65 years, 6‐23%). EAERs of MACE and VTE in RA and PsA are presented in Figure 1, with 0 MACE and 1 VTE (PE) reported in AS. Of the 41MACE reported with UPA15 across RA and PsA, only 2 RA patients did not have ≥1 CV risk factors at baseline. There were 2 fatal VTEs across trials, both on UPA15 in RA. Overlapping confidence intervals were observed across UPA doses and comparators for MACE and VTE in RA and PsA. There was no pattern of time‐to‐event of EAERs by 6‐month intervals over 42 months observed on UPA. Factors potentially associated with MACE (Figure 2) or VTE (data not shown in abstract) occurrence in RA pts receiving UPA15 included age ≥ 65y, baseline hypertension, diabetes mellitus, smoking, history of CVevent or VTE, and use of aspirin, statins, or antithrombotics. In PsA, aspirin use was associated with increased risk of MACE. Conclusion: Rates of adjudicated MACE and VTE with UPA were infrequent and consistent with background rates in RA, PsA, and AS populations. The pt characteristics found to be associated with MACE and VTE are known risk factors for these events. Continued follow‐up is ongoing to further contextualize the risk of MACE and VTE in UPA clinical trials.
UR  -  https://cochrane.66557.net/central/doi/10.1002/central/CN-02598112/full
ER  -  


Record #54 of 119
Provider: John Wiley & Sons, Ltd.
Content: text/plain; charset="UTF-8"

TY  -  JOUR
AN  -  CN-02260528
AU  -  Strand, V
AU  -  Zichlin, M
AU  -  Mu, F
AU  -  Setyawan, J
AU  -  Yang, H
AU  -  Billmyer, E
AU  -  Fernan, C
AU  -  Downes, N
AU  -  Yarur, A
AU  -  Azimi, N
TI  -  The incremental rate of thromboembolic events in patients with immune-mediated diseases compared to patients without immune-mediated diseases
JA  -  Journal of managed care and specialty pharmacy
PY  -  2020
VL  -  26
SP  -  S33
C3  -  EMBASE 634461876
M3  -  Journal article; Conference proceeding
KW  -  *lung embolism
KW  -  Adult
KW  -  Ankylosing spondylitis
KW  -  Atopic dermatitis
KW  -  Brain ischemia
KW  -  Cohort analysis
KW  -  Comorbidity
KW  -  Conference abstract
KW  -  Controlled study
KW  -  Deep vein thrombosis
KW  -  Female
KW  -  Follow up
KW  -  Heart infarction
KW  -  Human
KW  -  Incidence
KW  -  Inflammatory bowel disease
KW  -  Major clinical study
KW  -  Male
KW  -  Medicare
KW  -  Middle aged
KW  -  Multiple sclerosis
KW  -  Psoriatic arthritis
KW  -  Randomized controlled trial
KW  -  Risk assessment
KW  -  Systemic lupus erythematosus
AB  -  BACKGROUND: Immune‐mediated diseases (IMDs) have been linked to an increased risk of thromboembolic events (TEs). However, since the introduction of novel agents to treat IMDs, this risk has not been systematically quantified. This study assessed the incremental risk of TEs in patients with any of 8 IMDs (i.e., ankylosing spondylitis, atopic dermatitis, inflammatory bowel disease, multiple sclerosis, psoriasis, psoriatic arthritis, rheumatoid arthritis, and systemic lupus erythematosus) versus patients without IMDs. OBJECTIVE: This study aimed to quantify the incremental risk of TEs (deep vein thrombosis [DVT], pulmonary embolism [PE], myocardial infarction [MI], and ischemic stroke [IS]) in patients with IMDs versus patients without IMDs. METHODS: Adult patients with ≥ 2 diagnoses of IMD were identified using the IBM MarketScan Commercial and Medicare‐Supplemental Claims database (2014‐2018). IMD patients were matched 1:1 on age, sex, and index year to a control cohort of patients without IMDs. The index date was the day after a randomly selected IMD medical claim for patients with IMDs, and the day after a randomly selected medical claim for patients without IMDs. The baseline period was the 1‐year period prior to index, and the study period was the period following index until end of continuous follow‐up (up to 4 years). Unadjusted and adjusted incidence rate ratios (IRRs) from generalized estimating equations were used to compare cohorts. The adjusted IRRs controlled for age, sex, comorbidities, medications excluding those for IMD treatment, and baseline TEs of interest. RESULTS: This study included 182,431 matched pairs (mean age 51.3 years, 64.3% female). Rheumatoid arthritis (25.9%), psoriasis (24.9%), and inflammatory bowel disease (19.0%) were the most common IMDs. Unadjusted rates of any TEs were 0.173 and 0.096 per person‐year during the study period for patients with and without IMDs, respectively. In multivariable regression, patients with IMDs had 1.49 times the rate of any TE compared to patients without IMDs (P < 0.001). Similar results were observed across individual venous and arterial TEs (adjusted IRRs: 1.78 for DVT, 1.66 for PE, 1.17 for MI, 1.35 for IS; P < 0.05 for all). CONCLUSIONS: Patients with IMDs had statistically significantly increased risks of all types of TEs relative to patients without IMDs. This inherent elevated risk in IMD patients should be carefully considered in the selection of the most appropriate therapies to minimize the incremental TE risk and optimize overall patient outcomes.
UR  -  https://cochrane.66557.net/central/doi/10.1002/central/CN-02260528/full
ER  -  


Record #55 of 119
Provider: John Wiley & Sons, Ltd.
Content: text/plain; charset="UTF-8"

TY  -  JOUR
AN  -  CN-02685906
AU  -  Zimerman, A
AU  -  Giugliano, RP
AU  -  Kunzler, A
AU  -  Ran, X
AU  -  Murphy, S
AU  -  Wang, H
AU  -  Honarpour, N
AU  -  Sabatine, MS
TI  -  CARDIOVASCULAR BENEFIT OF EVOLOCUMAB IN 27,564 PATIENTS WITH AND WITHOUT AUTOIMMUNE OR INFLAMMATORY DISEASES: AN ANALYSIS OF THE FOURIER TRIAL
JA  -  Journal of the American College of Cardiology
PY  -  2024
VL  -  83
IS  -  13
SP  -  1682
C3  -  EMBASE 2031171040
M3  -  Journal article; Conference proceeding
KW  -  *inflammatory disease
KW  -  Adult
KW  -  Aged
KW  -  Cardiovascular risk
KW  -  Cerebrovascular accident
KW  -  Conference abstract
KW  -  Controlled study
KW  -  Coronary atherosclerosis
KW  -  Drug therapy
KW  -  Female
KW  -  Human
KW  -  Major clinical study
KW  -  Male
KW  -  Psoriasis
KW  -  Rheumatoid arthritis
DO  -  10.1016/S0735-1097(24)03672-6
AB  -  Background Patients with autoimmune or inflammatory diseases (AIID) have higher CV risk due to systemic inflammation. In FOURIER, the PCSK9i evolocumab (evo) reduced LDL‐C and the risk of CV events, but had no effect on CRP, vs. placebo in ASCVD pts on statins. Methods We compared evo vs. placebo in FOURIER pts with or without AIID, ie, any autoimmune or chronic inflammatory condition. The primary endpoint (PEP) was CV death, MI, stroke, UA, or coronary revasc; key secondary EP (SEP) was CV death, MI, or stroke. Cox models, adjusted for screening LDL‐C and region, were used. Results Of 27,564 pts (mean 63 yrs; 75% male), 889 (3.2%) had an AIID. The most common diseases were rheumatoid arthritis (34%) and psoriasis (16%). Baseline LDL‐C (mean 97 vs. 98 mg/dL) and reduction with evo (62% vs. 61%) were similar in pts with vs. without an AIID. Baseline hsCRP was higher in AIID vs. non‐AIID pts (mean 3.9 vs. 3.4 mg/L) and unaffected by evo. Evo reduced the PEP in pts with (HRadj 0.58 [0.38‐0.89]) and without (HRadj 0.86 [0.80‐0.93]) AIID, with a trend toward more reduction in AIID pts (Pint 0.066) (Fig). The risk of the key SEP of CV death/MI/stroke was reduced to greater degree with evo in pts with (HRadj 0.42 [0.24‐0.74]) vs. without AIID (HRadj 0.81 [0.74‐0.89]) (Pint 0.022). Evo particularly lowered the risk of MI (68% RRR) and coronary revasc (64% RRR). Conclusion Despite similar effect on LDL‐C, evolocumab led to potentially greater clinical benefit in patients with autoimmune or inflammatory diseases. [Formula presented]
UR  -  https://cochrane.66557.net/central/doi/10.1002/central/CN-02685906/full
ER  -  


Record #56 of 119
Provider: John Wiley & Sons, Ltd.
Content: text/plain; charset="UTF-8"

TY  -  JOUR
AN  -  CN-01079619
AU  -  Jiang, JJ
AU  -  Toor, AS
AU  -  Shi, LL
AU  -  Koh, JL
TI  -  Analysis of perioperative complications in patients after total shoulder arthroplasty and reverse total shoulder arthroplasty
JA  -  Journal of shoulder and elbow surgery
PY  -  2014
VL  -  23
IS  -  12
SP  -  1852‐1859
C3  -  PUBMED 25156959,EMBASE 603689304
M3  -  Journal article
KW  -  *intermethod comparison
KW  -  *peroperative complication/co [Complication]
KW  -  *reverse shoulder arthroplasty
KW  -  *shoulder arthroplasty
KW  -  Aged
KW  -  Aged, 80 and over
KW  -  Alcoholism
KW  -  Anemia
KW  -  Arthritis
KW  -  Arthroplasty, Replacement [methods, *statistics & numerical data]
KW  -  Article
KW  -  Blood transfusion
KW  -  Bone necrosis
KW  -  Cerebrovascular accident/co [Complication]
KW  -  Chronic kidney failure
KW  -  Chronic lung disease
KW  -  Comorbidity
KW  -  Congestive heart failure
KW  -  Databases, Factual
KW  -  Deep vein thrombosis/co [Complication]
KW  -  Depression
KW  -  Diabetes mellitus
KW  -  Elective surgery
KW  -  Female
KW  -  Fracture
KW  -  Health care cost
KW  -  Heart infarction/co [Complication]
KW  -  Hematoma/co [Complication]
KW  -  Hospital charge
KW  -  Hospitalization
KW  -  Human
KW  -  Humans
KW  -  Hypertension
KW  -  Hypothyroidism
KW  -  Ileus/co [Complication]
KW  -  Inpatients [statistics & numerical data]
KW  -  International Classification of Diseases
KW  -  Joint Diseases [*surgery]
KW  -  Length of stay
KW  -  Lung embolism/co [Complication]
KW  -  Major clinical study
KW  -  Male
KW  -  Middle Aged
KW  -  Obesity
KW  -  Osteoarthritis
KW  -  Outcome assessment
KW  -  Peripheral vascular disease
KW  -  Pneumonia/co [Complication]
KW  -  Postoperative Complications [*epidemiology]
KW  -  Priority journal
KW  -  Retrospective Studies
KW  -  Retrospective study
KW  -  Rheumatoid arthritis
KW  -  Rotator cuff rupture
KW  -  Shoulder Joint [*surgery]
KW  -  Shoulder fracture/su [Surgery]
KW  -  Surgical mortality
KW  -  United States
KW  -  United States [epidemiology]
KW  -  Urinary tract infection/co [Complication]
DO  -  10.1016/j.jse.2014.04.008
AB  -  Background: Data directly comparing the perioperative complication rates between total shoulder arthroplasty (TSA) and reverse total shoulder arthroplasty (RTSA) are limited. Methods: The Nationwide Inpatient Sample database, which comprises data from a statistically representative sample of hospitals across the United States, was analyzed for the years 2010 and 2011. The International Classification of Diseases, Ninth Revision procedure codes differentiated the patients who received TSA (81.80) and RTSA (81.88). Demographic data, comorbidities, perioperative complications, and hospitalization data were compared. Results: This retrospective analysis included 19,497 patients, with 14,031 patients in the TSA group and 5466 patients in the RTSA group. Patients who underwent RTSA were older (. P<.001), were more likely to be female (. P<.001), and had increased rates of fracture (. P<.001). The RTSA group had significantly higher perioperative rates of mortality (. P=.004), pneumonia (. P<.001), deep venous thrombosis (. P<.001), myocardial infarction (. P=.005), urinary tract infection (. P<.001), and blood transfusions (. P<.001). In addition, the RTSA patients had longer hospital stays (. P<.001) and higher hospital charges (. P<.001). The rates of comorbidities were also higher in the patients who underwent RTSA. After adjustment for these differences in comorbidities and surgical indications with our multivariate analysis, RTSA was still independently associated with increased hospital charges (differenceof$11,530; P<.001), longer hospitalization (differenceof0.24day; P<.001), more blood transfusions (relative risk,1.43; P<.001) and higher rates of pneumonia (relative risk,1.61; P=.04) and deep venous thrombosis (relative risk, 2.24; P=.01). Conclusion: We found that RTSA patients, compared with TSA patients, had significantly longer length of stay, higher hospital charges that are not completely attributable to increased implant costs alone, and increased rates of perioperative complications.
UR  -  https://cochrane.66557.net/central/doi/10.1002/central/CN-01079619/full
ER  -  


Record #57 of 119
Provider: John Wiley & Sons, Ltd.
Content: text/plain; charset="UTF-8"

TY  -  JOUR
AN  -  CN-01366133
AU  -  Chan, FKL
AU  -  Ching, JYL
AU  -  Tse, YK
AU  -  Lam, K
AU  -  Wong, GLH
AU  -  Ng, SC
AU  -  Lee, V
AU  -  Au, KWL
AU  -  Cheong, PK
AU  -  Suen, BY
AU  -  et al.
TI  -  Gastrointestinal safety of celecoxib versus naproxen in patients with cardiothrombotic diseases and arthritis after upper gastrointestinal bleeding (CONCERN): an industry-independent, double-blind, double-dummy, randomised trial
JA  -  Lancet (london, england)
PY  -  2017
VL  -  389
IS  -  10087
CC  -  Gynaecological, Neuro-oncology and Orphan Cancer
SP  -  2375‐2382
C3  -  PUBMED 28410791,EMBASE 615370757
M3  -  Journal article
KW  -  *arthritis /drug therapy
KW  -  *heart disease /drug therapy
KW  -  *recurrent disease /drug therapy /prevention /therapy
KW  -  *recurrent upper gastrointestinal bleeding /drug therapy /prevention /therapy
KW  -  *thrombosis /drug therapy
KW  -  *upper gastrointestinal bleeding /drug therapy /prevention /side effect /therapy
KW  -  Adult
KW  -  Aged
KW  -  Aged, 80 and over
KW  -  Analgesia
KW  -  Anemia /side effect
KW  -  Anti‐Inflammatory Agents, Non‐Steroidal [administration & dosage, *adverse effects, therapeutic use]
KW  -  Arthritis [drug therapy]
KW  -  Article
KW  -  Aspirin [administration & dosage, adverse effects, therapeutic use]
KW  -  Blood transfusion
KW  -  Blood vessel injury /side effect
KW  -  Breakthrough pain /drug therapy
KW  -  Cardiothrombotic disease /drug therapy
KW  -  Cardiovascular Diseases [drug therapy]
KW  -  Celecoxib [administration & dosage, *adverse effects, therapeutic use]
KW  -  Cerebrovascular accident /side effect
KW  -  Chronic arthritis /drug therapy
KW  -  Chronopharmacology
KW  -  Combination drug therapy
KW  -  Comparative effectiveness
KW  -  Congestive heart failure /side effect
KW  -  Controlled study
KW  -  Corticosteroid therapy
KW  -  Cyclooxygenase 2 Inhibitors [administration & dosage, adverse effects, therapeutic use]
KW  -  Digestive system cancer /side effect
KW  -  Disease activity score
KW  -  Double blind procedure
KW  -  Double‐Blind Method
KW  -  Drug Administration Schedule
KW  -  Drug Therapy, Combination
KW  -  Drug efficacy
KW  -  Drug fatality /side effect
KW  -  Drug safety
KW  -  Drug withdrawal
KW  -  Duodenal ulcer bleeding /drug therapy /prevention /side effect /therapy
KW  -  Dyspepsia /drug therapy
KW  -  Endoscopic therapy
KW  -  Epigastric pain /side effect
KW  -  Female
KW  -  Follow up
KW  -  Gastric ulcer bleeding /drug therapy /prevention /side effect /therapy
KW  -  Gastrointestinal hemorrhage /side effect
KW  -  Heart failure /side effect
KW  -  Heart infarction /side effect
KW  -  Helicobacter pylori
KW  -  Hematemesis /drug therapy /prevention /side effect /therapy
KW  -  High risk patient
KW  -  Hong Kong
KW  -  Human
KW  -  Humans
KW  -  Intention to treat analysis
KW  -  Kidney failure /side effect
KW  -  Low drug dose
KW  -  Major clinical study
KW  -  Male
KW  -  Melena /drug therapy /prevention /side effect /therapy
KW  -  Middle Aged
KW  -  Middle aged
KW  -  Naproxen [administration & dosage, *adverse effects, therapeutic use]
KW  -  Osteoarthritis /drug therapy
KW  -  Outcome assessment
KW  -  Peptic Ulcer Hemorrhage [*chemically induced, prevention & control]
KW  -  Priority journal
KW  -  Proton Pump Inhibitors [administration & dosage, adverse effects, therapeutic use]
KW  -  Randomized controlled trial
KW  -  Recurrence
KW  -  Recurrence risk
KW  -  Rheumatoid arthritis /drug therapy
KW  -  Risk reduction
KW  -  Secondary Prevention [methods]
KW  -  Sepsis /side effect
KW  -  Side effect /side effect
KW  -  Treatment duration
KW  -  Ulcer healing
KW  -  Very elderly
DO  -  10.1016/S0140-6736(17)30981-9
AB  -  Background Present guidelines are conflicting for patients at high risk of both cardiovascular and gastrointestinal events who continue to require non‐steroidal anti‐inflammatory drugs (NSAIDs). We hypothesised that a cyclooxygenase‐2‐selective NSAID plus proton‐pump inhibitor is superior to a non‐selective NSAID plus proton‐pump inhibitor for prevention of recurrent ulcer bleeding in concomitant users of aspirin with previous ulcer bleeding. Methods For this industry‐independent, double‐blind, double‐dummy, randomised trial done in one academic hospital in Hong Kong, we screened patients with arthritis and cardiothrombotic diseases who were presenting with upper gastrointestinal bleeding, were on NSAIDs, and require concomitant aspirin. After ulcer healing, an independent staff member randomly assigned (1:1) patients who were negative for Helicobacter pylori with a computer‐generated list of random numbers to receive oral administrations of either celecoxib 100 mg twice per day plus esomeprazole 20 mg once per day or naproxen 500 mg twice per day plus esomeprazole 20 mg once per day for 18 months. All patients resumed aspirin 80 mg once per day. Both patients and investigators were masked to their treatments. The primary endpoint was recurrent upper gastrointestinal bleeding within 18 months. The primary endpoint and secondary safety endpoints were analysed in the modified intention‐to‐treat population. This study was registered with ClinicalTrials.gov, number NCT00153660. Findings Between May 24, 2005, and Nov 28, 2012, we enrolled 514 patients, assigning 257 patients to each study group, all of whom were included in the intention‐to‐treat population. Recurrent upper gastrointestinal bleeding occurred in 14 patients in the celecoxib group (nine gastric ulcers and five duodenal ulcers) and 31 patients in the naproxen group (25 gastric ulcers, three duodenal ulcers, one gastric ulcer and duodenal ulcer, and two bleeding erosions). The cumulative incidence of recurrent bleeding in 18 months was 5·6% (95% CI 3·3–9·2) in the celecoxib group and 12·3% (8·8–17·1) in the naproxen group (p=0·008; crude hazard ratio 0·44, 95% CI 0·23–0·82; p=0·010). Excluding patients who reached study endpoints, 21 (8%) patients in the celecoxib group and 17 (7%) patients in the naproxen group had adverse events leading to discontinuation of treatment. No treatment‐related deaths occurred during the study. Interpretation In patients at high risk of both cardiovascular and gastrointestinal events who require concomitant aspirin and NSAID, celecoxib plus proton‐pump inhibitor is the preferred treatment to reduce the risk of recurrent upper gastrointestinal bleeding. Naproxen should be avoided despite its perceived cardiovascular safety. Funding The Research Grant Council of Hong Kong.
UR  -  https://cochrane.66557.net/central/doi/10.1002/central/CN-01366133/full
ER  -  


Record #58 of 119
Provider: John Wiley & Sons, Ltd.
Content: text/plain; charset="UTF-8"

TY  -  JOUR
AN  -  CN-01162857
AU  -  Kitas, GD
AU  -  Nightingale, P
AU  -  Armitage, J
AU  -  Sattar, N
AU  -  Belch, J
AU  -  Symmons, D
TI  -  Trial of atorvastatin for the primary prevention of cardiovascular events in patients with rheumatoid arthritis (TRACE RA)
JA  -  Annals of the rheumatic diseases
PY  -  2015
VL  -  74
SP  -  688
C3  -  EMBASE 72152885
M3  -  Journal article; Conference proceeding
KW  -  *European
KW  -  *human
KW  -  *patient
KW  -  *primary prevention
KW  -  *rheumatic disease
KW  -  *rheumatoid arthritis
KW  -  *rheumatology
KW  -  Angina pectoris
KW  -  Blood pressure
KW  -  Brain hemorrhage
KW  -  Cardiovascular disease
KW  -  Cerebrovascular accident
KW  -  Confidence interval
KW  -  Death
KW  -  Diabetes mellitus
KW  -  Ethnicity
KW  -  Family history
KW  -  Fisher exact test
KW  -  Follow up
KW  -  Hazard ratio
KW  -  Heart infarction
KW  -  Hypothesis
KW  -  Inflammation
KW  -  Intention to treat analysis
KW  -  Lifestyle
KW  -  Meta analysis
KW  -  Multicenter study
KW  -  Myopathy
KW  -  Population
KW  -  Proportional hazards model
KW  -  Rank sum test
KW  -  Revascularization
KW  -  Risk
KW  -  Risk factor
KW  -  Risk reduction
KW  -  Safety
KW  -  Smoking
KW  -  Therapy
KW  -  Transient ischemic attack
KW  -  Weight
DO  -  10.1136/annrheumdis-2015-eular.3071
AB  -  Background: Rheumatoid arthritis (RA) patients have increased cardiovascular disease (CVD) risk compared to the general population, due to classical and novel risk factors. It is unclear whether primary prevention strategies for CVD are effective in high grade inflammatory conditions such as RA. Objectives: TRACE RA was designed to address the hypothesis that atorvastatin 40mg daily is superior to placebo for the primary prevention of CVD events in RA (ISRCTN: 41829447). Methods: Prospective, randomised, double‐blind, placebo‐controlled, multicentre trial in RA patients aged >50 years or RA duration >10 years; without known atherosclerotic disease, diabetes, myopathy; not taking statins. All patients were given lifestyle advice. Primary endpoint was a composite of CVD death, nonfatal myocardial infarction, cerebrovascular accident (excluding haemorrhagic stroke), transient ischaemic attack, hospitalised angina, coronary and noncoronary revascularisation. Secondary endpoints included safety outcomes and lipid changes. The trial was designed to have 80% power at p<0.05 to detect a 32% risk reduction with atorvastatin based on 1.8% event rate, using intention to treat analysis over 5 years. Cox regression stratified by centre, Fisher's exact test and the Mann‐Whitney test were used for analysis. Results: Trial duration was August 2007 to December 2012. 2986 patients from 102 centres were randomised and followed up for a median of 2.53 years (IQR 1.94‐3.50), providing 7,908 patient‐years of follow‐up. Atorvastatin and placebo groups were well‐matched for age, sex, ethnicity, weight, BMI, RA duration, activity, severity and seropositivity, blood pressure, lipid and glucose levels, diabetes, family history of CVD or diabetes. Current smoking was higher in the atorvastatin group (18.4% v 14.5%, p=0.019). Reduction in LDL‐c levels was significantly greater in the atorvastatin group (1.07 mmol/l) compared to placebo (0.14 mmol/l), p<0.001 and reflected reported adherence. In the atorvastatin group 24 patients had a CVD event, compared to 36 in the placebo (hazard ratio 0.66, 95% confidence interval 0.40‐1.11, p=0.119). Overall event rate was however lower (0.76%) than anticipated (1.80%) leading to early termination of the trial. Any reported adverse events were similar: 294 (19.7%) in the atorvastatin and 292 (19.5%) in the placebo group, p=0.927. Conclusions: Atorvastatin 40mg daily resulted in significantly greater reduction of LDL‐c compared to placebo. The 34% (‐60% to +11%) reduction of risk for a major CVD event compared to placebo, although not statistically significant due to early termination of the trial, is in line with the Cholesterol Treatment Trialists' Collaboration meta‐analysis of the effect of statins in other populations. Statin therapy was safe in patients with RA.
UR  -  https://cochrane.66557.net/central/doi/10.1002/central/CN-01162857/full
ER  -  


Record #59 of 119
Provider: John Wiley & Sons, Ltd.
Content: text/plain; charset="UTF-8"

TY  -  JOUR
AN  -  CN-02273750
AU  -  Sluijsmans, DMCF
AU  -  Rohrich, DC
AU  -  Popa, CD
AU  -  van den Bemt, BJF
TI  -  Angiotensin-inhibiting drugs do not impact disease activity in patients with rheumatoid arthritis: a retrospective cross-sectional study
JA  -  Journal of clinical medicine
PY  -  2021
VL  -  10
IS  -  9
C3  -  EMBASE 2007093069
M3  -  Journal article
KW  -  *rheumatoid arthritis /drug therapy
KW  -  Acute heart infarction
KW  -  Adult
KW  -  Aged
KW  -  Angina pectoris
KW  -  Antiinflammatory activity
KW  -  Article
KW  -  Cardiovascular risk
KW  -  Cerebrovascular accident
KW  -  Controlled study
KW  -  Cross‐sectional study
KW  -  DAS28
KW  -  Diabetes mellitus
KW  -  Disease activity
KW  -  Disease duration
KW  -  Estimated glomerular filtration rate
KW  -  Female
KW  -  Human
KW  -  Hypertension
KW  -  Kidney function
KW  -  Maintenance drug dose
KW  -  Major clinical study
KW  -  Male
KW  -  Measurement
KW  -  Outcome assessment
KW  -  Outpatient
KW  -  Retrospective study
KW  -  Transient ischemic attack
DO  -  10.3390/jcm10091985
AB  -  Objectives: Besides their proven effectivity in decreasing the risk of cardiovascular events, angiotensin‐converting enzyme inhibitors (ACEi) and angiotensin II type 1 receptor blockers (ARBs) are likely to possess anti‐inflammatory properties as well. This study aims to investigate whether the use of ACEi and ARBs additionally lowers disease activity in patients with rheumatoid arthritis (RA). Methods: In this cross‐sectional study, we used ARBs or ACEi to study RA patients who had at least one DAS28‐CRP measurement during a one‐year period. A control group of RA patients without ACEi/ARBs was randomly selected. The primary outcome was the difference between the DAS28‐CRP scores of ACEi/ARBs users and controls. The secondary outcomes were the differences between administered dosages of csDMARDs and bDMARDs for users and controls, respectively; these were expressed in defined daily dose (DDD). Confounders were included in the multiple regression analyses. Results: A total of 584 ACEi/ARBs users and 552 controls were finally examined. Multiple linear regression analyses showed no association between the use of ACEi or ARBs and the DAS28‐CRP scores (ACEi factor 1.00, 95% CI 0.94–1.06; ARBs 1.02, 95% CI 0.96–1.09), nor with the dosage of csDMARDs (ACEi 0.97, 95% CI 0.89–1.07; ARBs 0.99, 95% CI 0.90–1.10). Furthermore, the use of ACEi was not associated with reduced dosages of bDMARDs (OR 1.14, 95% CI 0.79–1.64), whereas ARBs users tended to use less bDMARDs (1.46, 95% CI 0.98–2.18, p = 0.06). Conclusion: In this study, the use of either ACEi or ARBs in RA patients had no impact on disease activity as measured by the DAS28‐CRP. A trend towards lower bDMARD dosages was observed in ARBs users, but the significance of this finding is still unclear.
UR  -  https://cochrane.66557.net/central/doi/10.1002/central/CN-02273750/full
ER  -  


Record #60 of 119
Provider: John Wiley & Sons, Ltd.
Content: text/plain; charset="UTF-8"

TY  -  JOUR
AN  -  CN-02594730
AU  -  Yu, K
AU  -  Yang, K
AU  -  Han, T
AU  -  Sun, Q
AU  -  Zhu, M
AU  -  Wang, X
AU  -  Wang, W
TI  -  Protocol for rheumatoid arthritis complicated with cardiovascular damage treated with Guanxining tablet with a randomized controlled trial
JA  -  Heliyon
PY  -  2023
VL  -  9
IS  -  9
SP  -  e19241
C3  -  PUBMED 37662776
M3  -  Journal article
DO  -  10.1016/j.heliyon.2023.e19241
AB  -  BACKGROUND: Cardiovascular disease (CVD) is the main cause of death in patients with rheumatoid arthritis (RA). Apart from traditional cardiovascular risk factors, immune dysfunction and chronic inflammation of RA are also risk factors for complex cardiovascular damage. Although methotrexate (MTX) is beneficial to CVD in RA patients by inhibiting inflammation, its adverse effects limit its clinical application. Therefore, it is essential to seek safer and more effective drugs. OBJECTIVE: We aimed to assess the efficacy of Guanxining Tablet (GXNT) for rheumatoid arthritis complicated with cardiovascular damage. METHODS: We will conduct a prospective single‐center randomized trial. We will randomly divide 56 eligible patients into two groups. The treatment group will take GXNT and MTX treatment, and the control group will receive MTX and the placebo. The primary outcome measure will be aortic distensibility (AD). Secondary outcome measures will be Cardiac function which will contain right ventricular outflow tract diameter (RVOTD), aortic diameter (AOD), left atrium diameter (LAD), right ventricular end diastolic diameter (RVDD), left ventricular end diastolic diameter (LVDD), ejection fraction (EF%), fractional shortening (FS%), stroke volume (SV). Adverse events will be closely monitored during the entire trial period. DISCUSSION: This trial is intended to determine whether the addition of GXNT will improve the prognosis of patients with rheumatoid arthritis and cardiovascular damage without severe adverse reactions. Completing this clinical trial might provide these patients with a novel and effective drug while avoiding adverse reactions similar to methotrexate. TRIAL REGISTRATION: ChiCTR2000030247.
UR  -  https://cochrane.66557.net/central/doi/10.1002/central/CN-02594730/full
ER  -  


Record #61 of 119
Provider: John Wiley & Sons, Ltd.
Content: text/plain; charset="UTF-8"

TY  -  JOUR
AN  -  CN-00683714
AU  -  Becker, MC
AU  -  Wang, TH
AU  -  Wisniewski, L
AU  -  Wolski, K
AU  -  Libby, P
AU  -  Lüscher, TF
AU  -  Borer, JS
AU  -  Mascette, AM
AU  -  Husni, ME
AU  -  Solomon, DH
AU  -  et al.
TI  -  Rationale, design, and governance of Prospective Randomized Evaluation of Celecoxib Integrated Safety versus Ibuprofen Or Naproxen (PRECISION), a cardiovascular end point trial of nonsteroidal antiinflammatory agents in patients with arthritis
JA  -  American heart journal
PY  -  2009
VL  -  157
IS  -  4
CC  -  Pain, Palliative and Supportive Care
SP  -  606‐612
C3  -  PUBMED 19332185
M3  -  Journal article
KW  -  Anti‐Inflammatory Agents, Non‐Steroidal [administration & dosage, therapeutic use]
KW  -  Arthritis [*drug therapy]
KW  -  Cardiovascular Diseases [*epidemiology, prevention & control]
KW  -  Celecoxib
KW  -  Cyclooxygenase Inhibitors [administration & dosage, therapeutic use]
KW  -  Dose‐Response Relationship, Drug
KW  -  Double‐Blind Method
KW  -  Follow‐Up Studies
KW  -  Humans
KW  -  Ibuprofen [administration & dosage, *therapeutic use]
KW  -  Middle Aged
KW  -  Naproxen [administration & dosage, *therapeutic use]
KW  -  Prospective Studies
KW  -  Pyrazoles [administration & dosage, *therapeutic use]
KW  -  Sulfonamides [administration & dosage, *therapeutic use]
KW  -  Treatment Outcome
DO  -  10.1016/j.ahj.2008.12.014
AB  -  BACKGROUND: Pain management in patients with osteoarthritis or rheumatoid arthritis often requires long‐term use of nonsteroidal antiinflammatory drugs (NSAIDs). However, the relative cardiovascular safety of these therapies remains uncertain. METHODS: The Prospective Randomized Evaluation of Celecoxib Integrated Safety versus Ibuprofen Or Naproxen (PRECISION) trial will evaluate the cardiovascular safety of celecoxib, ibuprofen, and naproxen. Approximately 20,000 patients with symptomatic osteoarthritis or rheumatoid arthritis at high risk for, or with, established cardiovascular disease will be randomized in this double‐blind, triple dummy, multinational, multicenter study. The primary end point is the composite of cardiovascular death, nonfatal myocardial infarction, or nonfatal stroke. The trial will continue until 762 primary events occur with at least 18 months follow‐up. Noninferiority of any of the regimens will require a 97.5% upper CI of the hazard ratio (HR) < or =1.33 and point estimate < or =1.12 for both intent‐to‐treat (ITT) and modified ITT populations. CONCLUSION: PRECISION, the first study of patients with high cardiovascular risk chronically treated with a cyclooxygenase‐2 selective inhibitor or nonselective NSAID, will define the relative cardiovascular safety profile of celecoxib, ibuprofen, and naproxen and provide data to help guide NSAID use for pain management for this population.
UR  -  https://cochrane.66557.net/central/doi/10.1002/central/CN-00683714/full
ER  -  


Record #62 of 119
Provider: John Wiley & Sons, Ltd.
Content: text/plain; charset="UTF-8"

TY  -  JOUR
AN  -  CN-02460466
AU  -  Charles-Schoeman, C
AU  -  Buch, MH
AU  -  Dougados, M
AU  -  Bhatt, DL
AU  -  Giles, JT
AU  -  Ytterberg, SR
AU  -  Koch, GG
AU  -  Vranic, I
AU  -  Wu, J
AU  -  Wang, C
AU  -  et al.
TI  -  RISK FACTORS for MAJOR ADVERSE CARDIOVASCULAR EVENTS in PATIENTS AGED ≥50 YEARS with RHEUMATOID ARTHRITIS and ≥1 ADDITIONAL CARDIOVASCULAR RISK FACTOR: a POST HOC ANALYSIS of ORAL SURVEILLANCE
JA  -  Annals of the rheumatic diseases
PY  -  2022
VL  -  81
SP  -  611‐612
C3  -  EMBASE 638909418
M3  -  Journal article; Conference proceeding
KW  -  *cardiovascular risk factor
KW  -  *major adverse cardiac event
KW  -  *post hoc analysis
KW  -  *rheumatoid arthritis
KW  -  Adverse drug reaction
KW  -  Aged
KW  -  Cerebrovascular accident
KW  -  Chronic lung disease
KW  -  Conference abstract
KW  -  Controlled study
KW  -  Diabetes mellitus
KW  -  Drug therapy
KW  -  Ex‐smoker
KW  -  Female
KW  -  Heart infarction
KW  -  Human
KW  -  Incidence
KW  -  Major clinical study
KW  -  Male
KW  -  Medical history
KW  -  Never smoker
KW  -  People by smoking status
KW  -  Randomized controlled trial
KW  -  Side effect
KW  -  Smoking
KW  -  Sudden cardiac death
DO  -  10.1136/annrheumdis-2022-eular.1234
AB  -  Background: ORAL Surveillance (NCT02092467) was a post‐approval safety study of tofacitinib vs TNF inhibitors (TNFi) in rheumatoid arthritis (RA) patients (pts) aged ≥50 yrs with ≥1 additional cardiovascular (CV) risk factor and an inadequate response to methotrexate (MTX). Objectives: To identify independent risk factors for major adverse CV events (MACE) in ORAL Surveillance. Methods: Pts on stable MTX were randomised 1:1:1 to receive tofacitinib 5 or 10 mg twice daily (BID) or a TNFi (adalimumab 40 mg every 2 weeks or etanercept 50 mg once weekly). Incidence rates (IRs; pts with frst events/100 pt‐yrs) and hazard ratios (HRs; tofacitinib vs TNFi) were assessed for adjudicated MACE (total/fatal/non‐fatal), sudden cardiac death, and total/fatal/non‐fatal myocardial infarction (MI) and stroke. Post hoc univariate Cox model analyses identifed potentially independent baseline (BL) risk factors for MACE across treatments; those with p<0.10 were entered into a multivariate Cox model using backward selection (p<0.10 stay criteria). MACE HRs were produced for subgroups for BL risk factors with p<0.05 in the fnal multivariate Cox model. Results: 4362 pts were included (tofacitinib 5 mg BID, n=1455; tofacitinib 10 mg BID, n=1456; TNFi, n=1451). IRs for total/fatal/non‐fatal MACE, sudden cardiac death, and total/non‐fatal MI were higher with tofacitinib vs TNFi (Table 1). Fatal MI and stroke (including fatal/non‐fatal events) IRs were similar across treatments (Table 1). Total MACE and MI IRs and risk were higher with tofacitinib vs TNFi (HRs >1) and higher for non‐fatal MI for tofacitinib 5 mg BID (Table 1). Current smoking, aspirin use, history of chronic lung disease, history of diabetes, male sex and older age were BL risk factors for MACE. While MACE risk was generally higher with tofacitinib vs TNFi across all BL risk factors, increased risk was clearest in current/past smokers (vs never smoked) and aspirin users (vs non‐users) (Figure 1). When age and smoking status were considered in combination, pts aged ≥65 yrs or who had ever smoked had a particularly elevated MACE risk vs never smokers aged ≥50‐<65 yrs (Figure 1). Conclusion: MACE IRs and risk were higher with tofacitinib vs TNFi in ORAL Surveillance. BL risk factor fndings could aid identifcation of RA pts with potentially highest risk for MACE, with a view to informing treatment decisions.
UR  -  https://cochrane.66557.net/central/doi/10.1002/central/CN-02460466/full
ER  -  


Record #63 of 119
Provider: John Wiley & Sons, Ltd.
Content: text/plain; charset="UTF-8"

TY  -  JOUR
AN  -  CN-02119945
AU  -  Ospel, J
AU  -  Kashani, N
AU  -  Almekhlafi, M
AU  -  Goyal, M
AU  -  Demchuk, A
AU  -  Saposnik, G
AU  -  Hill, M
AU  -  Wilson, A
AU  -  Foss, M
AU  -  Menon, BK
TI  -  Endovascular treatment decision in acute stroke in patients with severe comorbidities-Insights from an international multidisciplinary survey
JA  -  International journal of stroke
PY  -  2019
VL  -  14
IS  -  3
CC  -  Stroke
SP  -  44
C3  -  EMBASE 631769556
M3  -  Journal article; Conference proceeding
KW  -  *brain ischemia
KW  -  *cancer patient
KW  -  *comorbidity
KW  -  Adult
KW  -  Aortic aneurysm endovascular graft
KW  -  Attitude
KW  -  Cancer staging
KW  -  Chronic obstructive lung disease
KW  -  Conference abstract
KW  -  Controlled study
KW  -  Dialysis
KW  -  Heart failure
KW  -  Human
KW  -  Kidney failure
KW  -  Major clinical study
KW  -  Male
KW  -  Nursing home
KW  -  Physician
KW  -  Prostate cancer
KW  -  Randomized controlled trial
KW  -  Rheumatoid arthritis
KW  -  Stroke patient
DO  -  10.1177/1747493019872147
AB  -  Introduction: When considering endovascular treatment in stroke patients with severe comorbidities, the patients' limited life expectancy and additional treatment risks have to be taken into consideration. However, endovascular therapy does not only reduce long‐term mortality but is also able to immediately improve the health‐related quality of life by preventing severe disablement‐therefore, it should be considered despite serious comorbidities. In this study, we aimed to explore the attitude of stroke physicians towards endovascular treatment decision in acute ischemic stroke patients with severe physical comorbidities. Methods: An international cross‐sectional survey among 607 stroke physicians was conducted in which participants were asked to give their treatment approach to 10 out of 22 randomly assigned case scenarios, four of them involving severe comorbidities (A: heart failure, COPD and renal insufficiency requiring dialysis, B: stage IV metastatic prostate cancer, C: non‐metastatic prostate cancer, D: rheumatoid arthritis requiring care in a nursing home). Results: In total, 6070 responses for 22 scenarios were obtained (276 responses for scenario A, 275 for scenarios B and D, 277 for scenario C). Ninety‐two percent of respondents decided in favor of EVT in scenario A, 72.7% in scenario B, 80.5% in scenario C, and 90.2% in scenario D. Except of scenario B, those proportions were slightly higher than the average overall EVT decision rate (75.2%). Conclusion: If EVT criteria are otherwise fulfilled, moderate and even severe physical comorbidities were not considered as reasons to refrain from endovascular therapy by the stroke physicians and interviewed in this survey. (Figure Presented).
UR  -  https://cochrane.66557.net/central/doi/10.1002/central/CN-02119945/full
ER  -  


Record #64 of 119
Provider: John Wiley & Sons, Ltd.
Content: text/plain; charset="UTF-8"

TY  -  JOUR
AN  -  CN-01842029
AU  -  EUCTR2010-020065-24-NL,
TI  -  A Study of RoActemra/Actemra (tocilizumab) in Comparison to Enbrel (etanercept) in Patients With Rheumatoid Arthritis and Increased Risk for Heart Disease
JA  -  https://trialsearch.who.int/Trial2.aspx?TrialID=EUCTR2010-020065-24-NL
PY  -  2011
C3  -  ICTRP EUCTR2010‐020065‐24‐NL
M3  -  Trial registry record
AB  -  INTERVENTION: Trade Name: RoActemra® Pharmaceutical Form: Concentrate for solution for infusion INN or Proposed INN: tocilizumab CAS Number: 375823‐41‐9 Current Sponsor code: RO4877533 Other descriptive name: Recombinant humanized anti‐human Interleukin 6‐Receptor (IL‐6R) monoclonal antibody Concentration unit: mg/ml milligram(s)/millilitre Concentration type: equal Concentration number: 20‐ Trade Name: Enbrel® Pharmaceutical Form: Solution for injection INN or Proposed INN: ETANERCEPT CAS Number: 185243690 Current Sponsor code: Ro 554‐6023 Other descriptive name: Etanercept Concentration unit: mg milligram(s) Concentration type: equal Concentration number: 50‐ CONDITION: Rheumatoid Arthritis ; MedDRA version: 17.0 Level: PT Classification code 10039073 Term: Rheumatoid arthritis System Organ Class: 10028395 ‐ Musculoskeletal and connective tissue disorders Therapeutic area: Diseases [C] ‐ Musculoskeletal Diseases [C05] PRIMARY OUTCOME: Main Objective: Composite of major adverse cardiovascular events (MACE) consisting of cardiovascular death, non‐fatal myocardial infarction and non‐fatal stroke of all classifications Primary end point(s): The primary endpoint is defined as the time to first cardiovascular event, cardiovasular death, myocardial infarction or stroke. Secondary Objective: Composite endpoint of major cardiovascular events, non‐elective coronary revascularization procedures and hospitalization for unstable angina Timepoint(s) of evaluation of this end point: Monthly assessments for CV events with the onset date of the event based on the clinical presentation.; ; SECONDARY OUTCOME: Secondary end point(s): The time to first occurrence of an expanded composite endpoint, defined as the primary endpoint with the addition of nonelective coronary revascularization procedures and hospitalization for unstable angina. Timepoint(s) of evaluation of this end point: Monthly assessments for CV events with the onset date of the event based on the clinical presentation. ; INCLUSION CRITERIA: ‐ Adult patients, >/=50 years of age ‐ Patients with moderate to severe rheumatoid arthritis >/=6 months duration ‐ Inadequate response to at least one non‐biologic disease‐modifying antirheumatic drug (DMARD) ‐ Presence of one or more additional Coronary Heart Disease (CHD) risk factors, including current cigarette smoking, hypertension, low HDL cholesterol, family history of premature CHD, diabetes, presence of extra‐articular disease associated with rheumatoid arthritis Are the trial subjects under 18? no Number of subjects for this age range: 0 F.1.2 Adults (18‐64 years) yes F.1.2.1 Number of subjects for this age range 2200 F.1.3 Elderly (>=65 years) yes F.1.3.1 Number of subjects for this age range 880
UR  -  https://cochrane.66557.net/central/doi/10.1002/central/CN-01842029/full
ER  -  


Record #65 of 119
Provider: John Wiley & Sons, Ltd.
Content: text/plain; charset="UTF-8"

TY  -  JOUR
AN  -  CN-01726538
AU  -  Laine, L
AU  -  White, WB
AU  -  Rostom, A
AU  -  Hochberg, M
TI  -  COX-2 Selective Inhibitors in the Treatment of Osteoarthritis
JA  -  Seminars in arthritis and rheumatism
PY  -  2008
VL  -  38
IS  -  3
SP  -  165‐187
C3  -  PUBMED 18177922,EMBASE 50029532
M3  -  Journal article
KW  -  *osteoarthritis /drug therapy /epidemiology
KW  -  Abdominal pain /side effect
KW  -  Acetaminophen [adverse effects, therapeutic use]
KW  -  Alanine aminotransferase blood level
KW  -  Aldosterone blood level
KW  -  Aldosterone urine level
KW  -  Aminotransferase blood level
KW  -  Anti‐Inflammatory Agents, Non‐Steroidal [adverse effects, *therapeutic use]
KW  -  Article
KW  -  Aspartate aminotransferase blood level
KW  -  Cardiovascular disease /side effect
KW  -  Cardiovascular risk
KW  -  Cerebrovascular accident /side effect
KW  -  Chemical and Drug Induced Liver Injury
KW  -  Chronic kidney failure /side effect
KW  -  Clinical trial
KW  -  Combination chemotherapy
KW  -  Congestive heart failure /side effect
KW  -  Controlled clinical trial
KW  -  Coronary risk
KW  -  Creatinine blood level
KW  -  Cyclooxygenase 2 Inhibitors [adverse effects, *therapeutic use]
KW  -  Digestive system perforation /side effect
KW  -  Disease severity
KW  -  Dosage schedule comparison
KW  -  Drug dose comparison
KW  -  Drug efficacy
KW  -  Drug fatality /side effect
KW  -  Drug mechanism
KW  -  Drug megadose
KW  -  Drug safety
KW  -  Drug withdrawal
KW  -  Duodenum ulcer /side effect
KW  -  Dyspepsia /side effect
KW  -  Edema /side effect
KW  -  Fluid retention
KW  -  Gastrointestinal hemorrhage /side effect
KW  -  Gastrointestinal obstruction /side effect
KW  -  Gastrointestinal symptom /drug therapy
KW  -  Gastrointestinal toxicity /side effect
KW  -  Glomerulus filtration rate
KW  -  Heart infarction /side effect
KW  -  Hepatic coma /side effect
KW  -  Hepatitis /side effect
KW  -  Hip osteoarthritis /drug therapy
KW  -  Human
KW  -  Humans
KW  -  Hypertension /drug therapy /side effect
KW  -  Intestine injury /side effect
KW  -  Ischemic heart disease /side effect
KW  -  Kidney Diseases [chemically induced]
KW  -  Kidney [drug effects]
KW  -  Kidney disease /side effect
KW  -  Kidney dysfunction /side effect
KW  -  Kidney failure /side effect
KW  -  Kidney function
KW  -  Knee osteoarthritis /drug therapy
KW  -  Liver [drug effects]
KW  -  Liver failure /side effect
KW  -  Liver injury /side effect
KW  -  Liver necrosis /side effect
KW  -  Liver toxicity /side effect
KW  -  Low drug dose
KW  -  Mean arterial pressure
KW  -  Meta‐Analysis as Topic
KW  -  Monotherapy
KW  -  Myocardial Infarction [chemically induced]
KW  -  Nausea /side effect
KW  -  Nonhuman
KW  -  Osteoarthritis [complications, *drug therapy]
KW  -  Pain [drug therapy, etiology]
KW  -  Pain assessment
KW  -  Peptic Ulcer [chemically induced]
KW  -  Peptic ulcer /side effect
KW  -  Peptic ulcer bleeding /side effect
KW  -  Peripheral edema /side effect
KW  -  Priority journal
KW  -  Proteinuria /side effect
KW  -  Randomized Controlled Trials as Topic
KW  -  Randomized controlled trial
KW  -  Rheumatoid arthritis /drug therapy
KW  -  Risk assessment
KW  -  Risk benefit analysis
KW  -  Risk reduction
KW  -  Side effect /side effect
KW  -  Skin manifestation /side effect
KW  -  Sodium retention
KW  -  Stevens Johnson syndrome /side effect
KW  -  Stomach ulcer /side effect
KW  -  Systemic vascular resistance
KW  -  Systolic blood pressure
KW  -  Systolic hypertension /side effect
KW  -  Treatment outcome
KW  -  Upper gastrointestinal bleeding /side effect
KW  -  Urea blood level
KW  -  Vascular disease /side effect
KW  -  Water retention
DO  -  10.1016/j.semarthrit.2007.10.004
AB  -  OBJECTIVES: To assess the efficacy of cyclooxygenase‐2 selective inhibitors (coxibs) in osteoarthritis (OA) and their gastrointestinal, cardiovascular, renovascular, and hepatic side effects compared with traditional nonsteroidal antiinflammatory drugs (NSAIDs) and acetaminophen. METHODS: Bibliographic database searches for randomized controlled trials, meta‐analyses, and literature reviews. RESULTS: Coxibs are comparable to traditional NSAIDs, providing moderate benefit for OA patients in pain and function versus placebo. NSAIDs, including coxibs, are superior to acetaminophen for OA, particularly in patients with moderate to severe pain. Coxibs decrease gastroduodenal ulcers (74% relative risk reduction) and ulcer complications (61% reduction) versus traditional NSAIDs. Meta‐analysis of randomized trials indicates that coxibs increase the risk of myocardial infarctions approximately twofold versus placebo and versus naproxen, but do not increase the risk versus nonnaproxen NSAIDs. NSAIDs, including coxibs, commonly cause fluid retention and increase blood pressure and uncommonly induce congestive heart failure or significant renal dysfunction; risk factors include advanced age, hypertension, and heart or kidney disease. NSAIDs are a rare cause of clinical hepatotoxicity (<1 liver‐related death per 100,000 NSAID users in clinical studies). Increased rates of aminotransferase elevations occur with rofecoxib (2%) and high‐dose lumiracoxib (3%), and postmarketing cases of clinical liver injury with lumiracoxib have been reported recently. CONCLUSIONS: Coxibs are as effective as traditional NSAIDs and superior to acetaminophen for the treatment of OA. Coxibs cause fewer gastrointestinal complications than traditional NSAIDs. Coxibs increase cardiovascular risk versus placebo and naproxen‐but probably not versus nonnaproxen NSAIDs. Blood pressure commonly increases after initiation of selective or nonselective NSAIDs, especially in hypertensive patients.
UR  -  https://cochrane.66557.net/central/doi/10.1002/central/CN-01726538/full
ER  -  


Record #66 of 119
Provider: John Wiley & Sons, Ltd.
Content: text/plain; charset="UTF-8"

TY  -  JOUR
AN  -  CN-02627998
AU  -  Karpouzas, GA
AU  -  Szekanecz, Z
AU  -  Baecklund, E
AU  -  Mikuls, TR
AU  -  Bhatt, DL
AU  -  Wang, C
AU  -  Sawyerr, GA
AU  -  Chen, Y
AU  -  Menon, S
AU  -  Connell, CA
AU  -  et al.
TI  -  Rheumatoid arthritis disease activity and adverse events in patients receiving tofacitinib or tumor necrosis factor inhibitors: a post hoc analysis of ORAL Surveillance
JA  -  Therapeutic advances in musculoskeletal disease
PY  -  2023
VL  -  15
C3  -  EMBASE 2026470932
M3  -  Journal article
KW  -  *adverse event /side effect
KW  -  *disease activity
KW  -  *disease surveillance
KW  -  *post hoc analysis
KW  -  *rheumatoid arthritis /drug therapy
KW  -  Adult
KW  -  Aged
KW  -  Article
KW  -  Cardiovascular risk factor
KW  -  Cerebrovascular accident
KW  -  Clinical Disease Activity Index
KW  -  Controlled study
KW  -  Deep vein thrombosis /side effect
KW  -  Disease duration
KW  -  Female
KW  -  Heart infarction
KW  -  Herpes zoster /side effect
KW  -  Human
KW  -  Infection /side effect
KW  -  Inflammation
KW  -  Lung embolism
KW  -  Major adverse cardiac event /side effect
KW  -  Major clinical study
KW  -  Male
KW  -  Non melanoma skin cancer
KW  -  Randomized controlled trial
KW  -  Remission
KW  -  Swollen joint count
KW  -  Venous thromboembolism
DO  -  10.1177/1759720X231201047
AB  -  Background: In patients with rheumatoid arthritis (RA), persistent inflammation and increasing disease activity are associated with increased risk of adverse events (AEs). Objectives: To assess relationships between RA disease activity and AEs of interest in patients treated with tofacitinib or tumor necrosis factor inhibitors (TNFi). Design: This was a post hoc analysis of a long‐term, postauthorization safety endpoint trial of tofacitinib versus TNFi. Methods: In ORAL Surveillance, 4362 patients aged ⩾50 years with active RA despite methotrexate, and ⩾1 additional cardiovascular (CV) risk factor, were randomized 1:1:1 to tofacitinib 5 or 10 mg twice daily or TNFi for up to 72 months. Post hoc time‐dependent multivariable Cox analysis evaluated the relationships between disease activity [Clinical Disease Activity Index (CDAI)], inflammation [C‐reactive protein (CRP)], and AEs of interest. The AEs included major adverse CV events (MACE), malignancies excluding nonmelanoma skin cancer (NMSC), venous thromboembolism (VTE), serious infections, herpes zoster (HZ), nonserious infections excluding HZ (NSI), and death. Results: Across treatments, risk for NSI was higher when patients had CDAI‐defined active disease versus remission; MACE and VTE risks trended higher, but did not reach significance. Hazard ratios for MACE, malignancies excluding NMSC, VTE, infections, and death rose by 2–9% for each 5‐mg/L increment in serum CRP. The interaction terms evaluating the impact of treatment assignment on the relationship between disease activity and AEs were all p > 0.05. Conclusion: In ORAL Surveillance, higher NSI risk was observed in the presence of active RA versus remission. The risk of MACE and VTE directionally increased in active disease versus remission, although statistical power was limited due to small event numbers in these categories. The relationship between active disease and AEs was not impacted by treatment with tofacitinib versus TNFi. Registration: NCT02092467.
UR  -  https://cochrane.66557.net/central/doi/10.1002/central/CN-02627998/full
ER  -  


Record #67 of 119
Provider: John Wiley & Sons, Ltd.
Content: text/plain; charset="UTF-8"

TY  -  JOUR
AN  -  CN-01940079
AU  -  Lindert, K
AU  -  Leav, B
AU  -  Heijnen, E
AU  -  Barrett, J
AU  -  Nicolay, U
TI  -  Cumulative clinical experience with MF59-adjuvanted trivalent seasonal influenza vaccine in young children and adults 65 years of age and older
JA  -  International journal of infectious diseases
PY  -  2019
VL  -  85S
SP  -  S10‐S17
C3  -  PUBMED 30904674,EMBASE 2001768499
M3  -  Journal article
KW  -  *drug safety
KW  -  *influenza vaccination
KW  -  *seasonal influenza /epidemiology
KW  -  Acute heart infarction /side effect
KW  -  Adjuvants, Immunologic [*adverse effects]
KW  -  Adult
KW  -  Adverse event /side effect
KW  -  Aged
KW  -  Arthralgia /side effect
KW  -  Article
KW  -  Atrial fibrillation /side effect
KW  -  Bronchitis /side effect
KW  -  Cerebrovascular accident /side effect
KW  -  Child
KW  -  Child, Preschool
KW  -  Chronic obstructive lung disease /side effect
KW  -  Clinical Trials as Topic
KW  -  Comparative study
KW  -  Controlled study
KW  -  Coughing /side effect
KW  -  Death
KW  -  Diarrhea /side effect
KW  -  Drug surveillance program
KW  -  Endocrine disease /side effect
KW  -  Female
KW  -  Follow up
KW  -  Headache /side effect
KW  -  Heart failure /side effect
KW  -  Heart infarction /side effect
KW  -  Hospitalization
KW  -  Human
KW  -  Humans
KW  -  Hypertension /side effect
KW  -  Hypothyroidism /side effect
KW  -  Immunization, Secondary
KW  -  Incidence
KW  -  Influenza Vaccines [*adverse effects]
KW  -  Influenza, Human [prevention & control]
KW  -  Major clinical study
KW  -  Male
KW  -  Mental disease /side effect
KW  -  Mortality
KW  -  Myositis /side effect
KW  -  Osteoarthritis /side effect
KW  -  Phase 1 clinical trial
KW  -  Phase 2 clinical trial
KW  -  Phase 3 clinical trial
KW  -  Pneumonia /side effect
KW  -  Polysorbates [*adverse effects]
KW  -  Radiculitis /side effect
KW  -  Randomized Controlled Trials as Topic
KW  -  Revaccination
KW  -  Rheumatoid arthritis /side effect
KW  -  Rhinopharyngitis /side effect
KW  -  Risk factor
KW  -  Seasons
KW  -  Sleep disorder /side effect
KW  -  Squalene [*adverse effects]
KW  -  Upper respiratory tract infection /side effect
KW  -  Vaccines, Inactivated [adverse effects]
DO  -  10.1016/j.ijid.2019.03.020
AB  -  OBJECTIVE: To assess the long‐term safety of MF59‐adjuvanted trivalent influenza vaccine (aIIV3; Fluad™) in adults ≥65 years of age. METHODS: Data from 36 primary vaccination and 7 re‐vaccination Phase I through III trials were analyzed; 7532 subjects received aIIV3 and 5198 subjects a nonadjuvanted trivalent inactivated influenza vaccine (IIV3). These trials were evaluated in 2 data poolings: first‐dose randomized controlled trials (FD‐RCT) and revaccination trials. Spontaneously reported adverse events (AEs) from post‐marketing surveillance were also analyzed. RESULTS: The percentages of subjects reporting AEs following vaccination were similar between aIIV3 and IIV3: 24.8% for aIIV3 vs 26.7% for IIV3 (relative risk [RR] 0.94; 95% confidence interval [CI] 0.87‐1.01). The percentage of subjects with serious AEs was 6.7% for aIIV3 vs 7.0% for IIV3 (RR 0.95; 95% CI 0.82‐1.09). Percentages of subjects with AEs leading to withdrawal, hospitalizations, adverse events of special interest (AESIs), and deaths between vaccination groups were similar. There was no signal of disproportionality for AESIs associated with aIIV3 compared to IIV3 in the post‐marketing database. CONCLUSIONS: This integrated safety analysis demonstrates an acceptable safety profile for aIIV3 in adults ≥65 years of age.
UR  -  https://cochrane.66557.net/central/doi/10.1002/central/CN-01940079/full
ER  -  


Record #68 of 119
Provider: John Wiley & Sons, Ltd.
Content: text/plain; charset="UTF-8"

TY  -  JOUR
AN  -  CN-01959694
AU  -  Smolen, JS
AU  -  Cohen, S
AU  -  Emery, P
AU  -  Rigby, W
AU  -  Tanaka, Y
AU  -  Zhang, Y
AU  -  Friedman, A
AU  -  Othman, AA
AU  -  Camp, HS
AU  -  Pangan, AL
TI  -  Upadacitinib as monotherapy: a phase 3 randomised controlled double-blind study in patients with active rheumatoid arthritis and inadequate response to methotrexate
JA  -  Rheumatology (united kingdom)
PY  -  2019
VL  -  58
SP  -  iii64‐iii65
C3  -  EMBASE 628382518
M3  -  Journal article; Conference proceeding
KW  -  *cancer patient
KW  -  *monotherapy
KW  -  *rheumatoid arthritis
KW  -  *visually impaired person
KW  -  Adult
KW  -  Adverse drug reaction
KW  -  Aneurysm rupture
KW  -  Body mass
KW  -  Brain hemorrhage
KW  -  Clinical evaluation
KW  -  Conference abstract
KW  -  Congenital malformation
KW  -  Controlled study
KW  -  DAS28
KW  -  Death
KW  -  Double blind procedure
KW  -  Drug efficacy
KW  -  Drug safety
KW  -  Drug therapy
KW  -  Estrogen therapy
KW  -  Female
KW  -  Health Assessment Questionnaire
KW  -  Herpes zoster
KW  -  Human
KW  -  Kidney dysfunction
KW  -  Lung embolism
KW  -  Major clinical study
KW  -  Male
KW  -  Malignant neoplasm
KW  -  Perforation
KW  -  Pharmacokinetics
KW  -  Phase 3 clinical trial
KW  -  Randomized controlled trial
KW  -  Risk factor
KW  -  Side effect
KW  -  Single blind procedure
DO  -  10.1093/rheumatology/kez106.059
AB  -  Background: Upadacitinib (UPA), an oral JAK inhibitor, showed efficacy in rheumatoid arthritis (RA) patients with an inadequate response to csDMARDs or bDMARDs on continuing stable csDMARD(s). We assessed the safety and efficacy of switching to UPA 15 or 30mg monotherapy vs continuing methotrexate (MTX) as a blinded study drug was evaluated in patients with inadequate response to MTX (MTX‐IR). Methods: Patients with active RA (TJC≥6, SJC≥6, hsCRP≥3 μg/L) on stable MTX were enrolled and randomised 1:1:1 in a double‐blind manner to once‐daily (QD) UPA 15mg or 30mg monotherapy or continue MTX (cMTX) at prior stable dose. At BL, all patients discontinued prior MTX without washout and received PBO (for patients on UPA) or cMTX as blinded study drug. The primary endpoints at week 14 were the proportion of patients achieving ACR20, and the proportion achieving DAS28‐CRP ≤3.2 (NRI) Results: 648 patients were randomised, all received study drug; 598 (92.3%) completed 14 weeks. BL demographics and disease characteristics were generally similar across arms. Both primary endpoints were met (p<0.001); at week 14, a significantly greater proportion of patients receiving UPA monotherapy (15mg and 30mg) vs cMTX achieved ACR20 (67.7% and 71.2% vs 41.2%), and DAS28‐ CRP≤3.2 (44.7% and 53.0% vs 19.4%). All key secondary endpoints also showed UPA 15 and UPA 30 monotherapy to be superior to cMTX, including ACR50 (41.9% and 52.1% vs 15.3%), ACR70 (22.6% and 33.0% vs 2.8%), DAS28‐CRP<2.6 (28.1% and 40.5% vs 8.3%), ΔHAQ‐DI (‐0.65 and ‐0.73 vs ‐0.32). The proportion of patients achieving CDAI≤10 was significantly greater with UPA 15 and 30 vs cMTX (34.6% and 46.5% vs 24.5%). Adverse events (AEs) were reported at similar frequencies across arms; serious AEs were numerically higher in UPA 15 but similar between cMTX and UPA 30. Numerically more infections were reported in cMTX and UPA 30 vs UPA 15. One serious infection each was reported in UPA 15 and cMTX, and none in UPA 30. Herpes zoster was more frequent in UPA 30 vs UPA 15 or cMTX. 3 malignancies (1 in cMTX and 2 in UPA 15) and 3 adjudicated MACE (1 in UPA 15 and 2 in UPA 30) were reported. One adjudicated pulmonary embolism was reported (UPA 15) in a pt with known risk factors (BMI 36; on estrogen therapy). One death (hemorrhagic stroke due to ruptured aneurysm) was reported in UPA 15. No TB, renal dysfunction or GI perforation was reported. Rates and types of laboratory abnormalities were consistent with prior UPA RA studies to date. Conclusion: In this MTX‐IR study population, switching to UPA as monotherapy at 15mg and 30mg QD showed significant improvements in RA signs and symptoms vs continuing MTX. Safety observations were similar to those in prior UPA studies.
UR  -  https://cochrane.66557.net/central/doi/10.1002/central/CN-01959694/full
ER  -  


Record #69 of 119
Provider: John Wiley & Sons, Ltd.
Content: text/plain; charset="UTF-8"

TY  -  JOUR
AN  -  CN-01793142
AU  -  Smolen, JS
AU  -  Cohen, S
AU  -  Emery, P
AU  -  Rigby, WFC
AU  -  Tanaka, Y
AU  -  Zhang, Y
AU  -  Friedman, A
AU  -  Othman, AA
AU  -  Camp, HS
AU  -  Pangan, AL
TI  -  Upadacitinib as monotherapy: a phase 3 randomized controlled double-blind study in patients with active rheumatoid arthritis and inadequate response to methotrexate
JA  -  Arthritis & rheumatology
PY  -  2018
VL  -  70
SP  -  987‐988
C3  -  EMBASE 626437235
M3  -  Journal article; Conference proceeding
KW  -  *cancer patient
KW  -  *monotherapy
KW  -  *rheumatoid arthritis
KW  -  *visually impaired person
KW  -  Adult
KW  -  Adverse drug reaction
KW  -  Aneurysm rupture
KW  -  Body mass
KW  -  Brain hemorrhage
KW  -  Conference abstract
KW  -  Congenital malformation
KW  -  Controlled study
KW  -  DAS28
KW  -  Death
KW  -  Double blind procedure
KW  -  Drug efficacy
KW  -  Drug safety
KW  -  Drug therapy
KW  -  Estrogen therapy
KW  -  Female
KW  -  Herpes zoster
KW  -  Human
KW  -  Kidney dysfunction
KW  -  Lung embolism
KW  -  Major clinical study
KW  -  Male
KW  -  Malignant neoplasm
KW  -  Morning stiffness
KW  -  Perforation
KW  -  Pharmacokinetics
KW  -  Phase 3 clinical trial
KW  -  Randomized controlled trial
KW  -  Risk factor
KW  -  Side effect
KW  -  Single blind procedure
DO  -  10.1002/art.40700
AB  -  Background/Purpose: Upadacitinib (UPA), anoral JAK inhibitor, showed efficacy in rheumatoid arthritis (RA) patients (pts)with an inadequate response to csDMARDs or bDMARDs on continuing stable csDMARD(s)1,2. We assessed the safety and efficacy of switching to UPA 15 or 30mg monotherapy vs continuing methotrexate (MTX) as a blinded study drug was evaluated in pts with inadequate response to MTX (MTX‐IR). Methods: Pts with active RA (TJC≥6, SJC≥6, hsCRP≥3 mg/L) on stable MTX were enrolled and randomized 1:1:1 in a double‐blind manner to once‐daily (QD)UPA 15mg or 30mg monotherapy or to continue MTX (cMTX) at their prior stable dose. At BL, all pts discontinued prior MTX without washout and received PBO(for pts on UPA) or MTX at prior dose (cMTX) as blinded study drug. The primary endpoints at Week (Wk) 14 were the proportion of pts achieving ACR20, and the proportion achieving DAS28‐CRP ≤3.2 (NRI). Results: 648 pts were randomized, all received study drug; 598 (92.3%) completed 14 wks. BL demographics and disease characteristics were generally similar across arms. Both primary endpoints were met (p<.001); at Wk 14, a significantly greater proportion of pts receiving UPA monotherapy (15mg and 30mg) vs cMTX achieved ACR20 (67.7% and 71.2% vs 41.2%), and DAS28‐CRP≤3.2 (44.7% and 53.0% vs 19.4%) (Table). All key secondary endpoints also showed UPA 15 and UPA 30 monotherapy to be superior to cMTX, including ACR50 (41.9% and 52.1% vs 15.3%), ACR70 (22.6% and 33.0% vs 2.8%), DAS28‐CRP<2.6(28.1% and 40.5% vs 8.3%), DHAQ‐DI (‐0.65 and ‐0.73 vs ‐0.32). DSF‐36PCS and Δ Morning Stiffness data are also shown (Table). The proportion of pts achieving CDAI≤10 was significantly greater with UPA 15 and 30 vs cMTX (34.6% and 46.5% vs 24.5%). Adverse events (AEs) were reported at similar frequencies across arms; serious AEs were numerically higher in UPA 15 but similar between cMTX and UPA 30 (Table). Numerically more infections were reported in cMTX and UPA 30 vs UPA 15. One serious infection each was reported in UPA 15 and cMTX, and none in UPA 30. Herpes zoster was more frequent in UPA 30 vs UPA 15 or cMTX. 3 malignancies (1 in cMTX and 2 in UPA 15) and 3 adjudicated MACE(1 in UPA 15 and 2 in UPA 30) were reported. One adjudicated pulmonary embolism was reported (UPA 15) in a pt with known risk factors (BMI 36; on estrogen therapy). One death (hemorrhagic stroke due to ruptured aneurysm) was reported in UPA 15. No TB, renal dysfunction or GI perforation was reported. Rates and types of laboratory abnormalities were consistent with prior UPA RA studies to date. Conclusion: In this MTX‐IR study population, switching to UPA as monotherapy at 15mg and 30mg QD showed significant improvements in RA signs and symptoms vs continuing MTX. Numerically higher responses were observed for UPA 30mg vs 15mg, particularly for more stringent efficacy criteria. Safety observations were similar to those in prior UPA studies. (Figure Presented).
UR  -  https://cochrane.66557.net/central/doi/10.1002/central/CN-01793142/full
ER  -  


Record #70 of 119
Provider: John Wiley & Sons, Ltd.
Content: text/plain; charset="UTF-8"

TY  -  JOUR
AN  -  CN-01647627
AU  -  Smolen, J
AU  -  Cohen, S
AU  -  Emery, P
AU  -  Rigby, W
AU  -  Tanaka, Y
AU  -  Zhang, Y
AU  -  Friedman, A
AU  -  Othman, A
AU  -  Camp, H
AU  -  Pangan, A
TI  -  Upadacitinib as monotherapy: a phase 3 randomised controlled double-blind study in patients with active rheumatoid arthritis and inadequate response to methotrexate
JA  -  Annals of the rheumatic diseases
PY  -  2018
VL  -  77
SP  -  67‐68
C3  -  EMBASE 623991604
M3  -  Journal article; Conference proceeding
KW  -  *cancer patient
KW  -  *monotherapy
KW  -  *rheumatoid arthritis
KW  -  *visually impaired person
KW  -  Adult
KW  -  Adverse drug reaction
KW  -  Aneurysm rupture
KW  -  Body mass
KW  -  Brain hemorrhage
KW  -  Conference abstract
KW  -  Congenital malformation
KW  -  Controlled study
KW  -  DAS28
KW  -  Death
KW  -  Double blind procedure
KW  -  Drug efficacy
KW  -  Drug safety
KW  -  Drug therapy
KW  -  Estrogen therapy
KW  -  Female
KW  -  Health Assessment Questionnaire
KW  -  Herpes zoster
KW  -  Human
KW  -  Kidney dysfunction
KW  -  Lung embolism
KW  -  Major clinical study
KW  -  Male
KW  -  Malignant neoplasm
KW  -  Morning stiffness
KW  -  Perforation
KW  -  Pharmacokinetics
KW  -  Phase 3 clinical trial
KW  -  Randomized controlled trial
KW  -  Risk factor
KW  -  Short Form 36
KW  -  Side effect
KW  -  Single blind procedure
DO  -  10.1136/annrheumdis-2018-eular.4237
AB  -  Background: Upadacitinib (UPA), an oral JAK inhibitor, showed efficacy in rheumatoid arthritis (RA) patients (pts) with an inadequate response to csDMARDs or bDMARDs on continuing stable csDMARD(s).1 2 Objectives: Safety and efficacy of switching to UPA 15 mg or 30 mg monotherapy vs continuing methotrexate (MTX) as a blinded study drug was evaluated in pts with inadequate response to MTX (MTX‐IR). Methods: Pts with active RA (TJC ≥6, SJC≥6, hsCRP ≥3 mg/L) on stable MTX were enrolled and randomised 1:1:1 in a double‐blind manner to once‐daily (QD) UPA 15 mg or 30 mg monotherapy or to continue MTX (cMTX) at their prior stable dose. At BL, all pts discontinued prior MTX without washout and received PBO (for pts on UPA) or MTX at prior dose (cMTX) as blinded study drug. The primary endpoints at Week (Wk) 14 were the proportion of pts achieving ACR20, and the proportion achieving DAS28‐CRP≤3.2 (NRI). Results: 648 pts were randomised, all received study drug; 598 (92.3%) completed 14 wks. BL demographics and disease characteristics were generally similar across arms. Both primary endpoints were met (p<0.001); at Wk 14, a significantly greater proportion of pts receiving UPA monotherapy (15 mg and 30 mg) vs cMTX achieved ACR20 (67.7% and 71.2% vs 41.2%), and DAS28‐CRP≤3.2 (44.7% and 53.0% vs 19.4%) (table 1). All key secondary endpoints also showed UPA 15 and UPA 30 monotherapy to be superior to cMTX, including ACR50 (41.9% and 52.1% vs 15.3%), ACR70 (22.6% and 33.0% vs 2.8%), DAS28‐CRP<2.6 (28.1% and 40.5% vs 8.3%), ΔHAQ‐DI (‐0.65 and‐0.73 vs‐0.32). ΔSF‐36 PCS and ΔMorning Stiffness data are also shown (table 1). The proportion of pts achieving CDAI≤10 was significantly greater with UPA 15 and 30 vs cMTX (34.6% and 46.5% vs 24.5%). Adverse events (AEs) were reported at similar frequencies across arms; serious AEs were numerically higher in UPA 15 but similar between cMTX and UPA 30 (table 1). Numerically more infections were reported in cMTX and UPA 30 vs UPA 15. One serious infection each was reported in UPA 15 and cMTX, and none in UPA 30. Herpes zoster was more frequent in UPA 30 vs UPA 15 or cMTX. 3 malignancies (1 in cMTX and 2 in UPA 15) and 3 adjudicated MACE (1 in UPA 15 and 2 in UPA 30) were reported. One adjudicated pulmonary embolism was reported (UPA 15) in a pt with known risk factors (BMI 36; on oestrogen therapy). One death (haemorrhagic stroke due to ruptured aneurysm) was reported in UPA 15. No TB, renal dysfunction or GI perforation was reported. Rates and types of laboratory abnormalities were consistent with prior UPA RA studies to date. Conclusions: In this MTX‐IR study population, switching to UPA as monotherapy at 15 mg and 30 mg QD showed significant improvements in RA signs and symptoms vs continuing MTX. Numerically higher responses were observed for UPA 30 mg vs 15 mg, particularly for more stringent efficacy criteria. Safety observations were similar to those in prior UPA studies. (Table Presented).
UR  -  https://cochrane.66557.net/central/doi/10.1002/central/CN-01647627/full
ER  -  


Record #71 of 119
Provider: John Wiley & Sons, Ltd.
Content: text/plain; charset="UTF-8"

TY  -  JOUR
AN  -  CN-00980289
AU  -  Wasko, MC
AU  -  Hsia, EC
AU  -  Kirkham, B
AU  -  Touboul, PJ
AU  -  Fleischmann, R
AU  -  Genovese, MC
AU  -  Matteson, EL
AU  -  Lu, J
AU  -  Xu, W
AU  -  Rahman, MU
TI  -  Effect of golimumab on carotid atherosclerotic disease measures and cardiovascular events in inflammatory arthritides
JA  -  Journal of clinical rheumatology
PY  -  2014
VL  -  20
IS  -  1
SP  -  1‐10
C3  -  PUBMED 24356481,EMBASE 52928653
M3  -  Journal article
KW  -  *carotid atherosclerosis/si [Side Effect]
KW  -  *drug effect
KW  -  *golimumab/ae [Adverse Drug Reaction]
KW  -  *golimumab/cb [Drug Combination]
KW  -  *golimumab/ct [Clinical Trial]
KW  -  *golimumab/do [Drug Dose]
KW  -  *golimumab/dt [Drug Therapy]
KW  -  *golimumab/sc [Subcutaneous Drug Administration]
KW  -  Adult
KW  -  Analgesic agent/cb [Drug Combination]
KW  -  Analgesic agent/dt [Drug Therapy]
KW  -  Ankylosing spondylitis/dt [Drug Therapy]
KW  -  Antibodies, Monoclonal [adverse effects, *pharmacology, *therapeutic use]
KW  -  Antirheumatic Agents [therapeutic use]
KW  -  Arterial wall thickness
KW  -  Arthritis [*drug therapy]
KW  -  Article
KW  -  Cardiovascular Diseases [diagnostic imaging, *epidemiology]
KW  -  Carotid Arteries [diagnostic imaging, *drug effects]
KW  -  Carotid Artery Diseases [diagnostic imaging, *epidemiology]
KW  -  Carotid Intima‐Media Thickness
KW  -  Cerebrovascular accident/ep [Epidemiology]
KW  -  Cerebrovascular accident/si [Side Effect]
KW  -  Common carotid artery
KW  -  Controlled study
KW  -  Corticosteroid therapy
KW  -  Dose‐Response Relationship, Drug
KW  -  Double‐Blind Method
KW  -  Drug fatality/ep [Epidemiology]
KW  -  Drug fatality/si [Side Effect]
KW  -  Echography
KW  -  Female
KW  -  Follow up
KW  -  Follow‐Up Studies
KW  -  Heart infarction/ep [Epidemiology]
KW  -  Heart infarction/si [Side Effect]
KW  -  Human
KW  -  Humans
KW  -  Immunotherapy
KW  -  Incidence
KW  -  Major clinical study
KW  -  Male
KW  -  Methotrexate [therapeutic use]
KW  -  Methotrexate/ae [Adverse Drug Reaction]
KW  -  Methotrexate/cb [Drug Combination]
KW  -  Methotrexate/ct [Clinical Trial]
KW  -  Methotrexate/dt [Drug Therapy]
KW  -  Middle Aged
KW  -  Middle aged
KW  -  Nonsteroid antiinflammatory agent/cb [Drug Combination]
KW  -  Nonsteroid antiinflammatory agent/dt [Drug Therapy]
KW  -  Phase 3 clinical trial (topic)
KW  -  Placebo
KW  -  Prednisone/cb [Drug Combination]
KW  -  Prednisone/dt [Drug Therapy]
KW  -  Prednisone/po [Oral Drug Administration]
KW  -  Priority journal
KW  -  Randomized controlled trial (topic)
KW  -  Rheumatoid arthritis/dt [Drug Therapy]
KW  -  Risk Factors
KW  -  Sudden cardiac death/ep [Epidemiology]
KW  -  Sudden cardiac death/si [Side Effect]
KW  -  Treatment Outcome
KW  -  Ultrasonography, Interventional
DO  -  10.1097/RHU.0000000000000053
AB  -  OBJECTIVE: The objective of this study was to assess the effect of golimumab on carotid ultrasound measures and cardiovascular serious adverse events (SAEs) in patients with inflammatory arthritides. METHODS: An exploratory carotid artery ultrasound substudy was performed in the GO‐BEFORE study of methotrexate (MTX)‐naive rheumatoid arthritis patients, with ultrasounds performed at weeks 0, 24, and 52 to measure common carotid artery intima‐media thickness, distensibility coefficient, interadventitial diameter, and plaque count. Cardiovascular SAEs reported over 2 years of follow‐up were assessed in 5 golimumab phase 3 clinical trials of patients with rheumatoid arthritis (GO‐BEFORE, GO‐FORWARD, and GO‐AFTER), psoriatic arthritis (GO‐REVEAL), and ankylosing spondylitis (GO‐RAISE). In GO‐BEFORE and GO‐FORWARD, patients received placebo + MTX, golimumab 50 mg + MTX, or golimumab 100 mg +/‐MTX at baseline and every 4 weeks; in the other 3 trials, patients received placebo or golimumab 50 or 100 mg. RESULTS: The carotid ultrasound substudy showed inconsistent changes in common carotid artery intima‐media thickness in the golimumab + MTX groups over time, and there was large variability in the measurements. Increases in interadventitial diameter were observed in the golimumab 100 mg + placebo group, but not in the golimumab + MTX groups. There were no significant differences in the distensibility coefficient and plaque count between the golimumab and placebo groups. Very few patients overall experienced a cardiovascular SAE, and the incidence of cardiovascular SAEs was not statistically different between the golimumab and placebo groups. CONCLUSIONS: The results of the carotid ultrasound substudy were inconclusive, and no increase or decrease in cardiovascular SAEs was observed following 2 years of treatment with golimumab with or without MTX.
UR  -  https://cochrane.66557.net/central/doi/10.1002/central/CN-00980289/full
ER  -  


Record #72 of 119
Provider: John Wiley & Sons, Ltd.
Content: text/plain; charset="UTF-8"

TY  -  JOUR
AN  -  CN-02169312
AU  -  EUCTR2019-002676-14-SE,
TI  -  A STUDY TO ASSESS THE EFFICACY AND SAFETY OF PF-06650833, PF 06651600, AND TOFACITINIB. ALONE AND IN COMBINATION IN ACTIVE RHEUMATOID ARTHRITIS
JA  -  https://trialsearch.who.int/Trial2.aspx?TrialID=EUCTR2019-002676-14-SE
PY  -  2020
C3  -  ICTRP EUCTR2019‐002676‐14‐SE
M3  -  Trial registry record
AB  -  INTERVENTION: Trade Name: Tofacitinib (XeljanzÂ®) 11mg Prolonged Release Tablet Product Name: tofacitinib (XeljanzÂ®) Product Code: CP 690550 MR Pharmaceutical Form: Modified‐release tablet INN or Proposed INN: Tofacitinib CAS Number: 540737‐29‐9 Current Sponsor code: CP‐690550 Other descriptive name: TOFACITINIB CITRATE Concentration unit: mg milligram(s) Concentration type: equal Concentration number: 11‐ Pharmaceutical form of the placebo: Tablet Route of administration of the placebo: Oral use Product Name: IRAK 4 Product Code: PF‐06650833 Pharmaceutical Form: Modified‐release tablet INN or Proposed INN: IRAK 4 Current Sponsor code: PF‐06650833 Other descriptive name: PF‐06650833 Concentration unit: mg milligram(s) Concentration type: equal Concentration number: 200‐ Pharmaceutical form of the placebo: Tablet Route of administration of the placebo: Oral use Pharmaceutical form of the placebo: Tablet Route of administration of the placebo: Oral use Product Name: JAK 3 Product Code: PF‐06651600 Pharmaceutical Form: Tablet INN or Proposed INN: JAK 3 Current Sponsor code: PF‐06651600 Other descriptive name: PF‐06651600 Concentration unit: mg milligram(s) Concentration type: equal Concentration number: 50‐ Pharmaceutical form of the placebo: Tablet Route of administration of the placebo: Oral use Pharmaceutical form of the placebo: Tablet Route of administration of the placebo: Oral use CONDITION: Rheumatoid arthritis (RA) is a chronic, autoimmune disease characterized by joint inflammation ; MedDRA version: 21.0 Level: PT Classification code 10039073 Term: Rheumatoid arthritis System Organ Class: 10028395 ‐ Musculoskeletal and connective tissue disorders Therapeutic area: Diseases [C] ‐ Immune System Diseases [C20] PRIMARY OUTCOME: Main Objective: To compare the efficacy of each of 2 combinations (PF 06650833 + PF‐06651600, PF‐06650833 + tofacitinib) individually to tofacitinib alone at Week 12 in participants with moderately ‐ severely active RA who have had an inadequate response to MTX Primary end point(s): Change from baseline in Disease Activity Score (DAS)28‐C Reactive protein (CRP) at Week 12. Secondary Objective: Key Secondary Objectives; 1. To compare the remission rates of each of 2 combinations (PF 06650833 + PF‐06651600, PF 06650833 + tofacitinib) individually to tofacitinib alone at Week 24 in participants with moderately to severely active RA who have had an inadequate response to MTX.; Other Secondary Objectives; 2. To assess the safety of PF 06650833, PF‐06651600, and tofacitinib alone and of the combinations of PF‐06650833 with PF‐06651600 and tofacitinib ; 3. To evaluate other signs of clinical efficacy of all treatment arms ; Exploratory; 1. To estimate other signs of clinical efficacy ; 2. To collect blood for potential exploratory analyses of pharmacodynamic activity; 3. To evaluate PK ; 4. To collect banked biospecimens for exploratory research; 5. To evaluate the effects on joint inflammation assessed by magnetic resonance imaging (MRI), in a subset of participants. Timepoint(s) of evaluation of this end point: Week 12 SECONDARY OUTCOME: Secondary end point(s): Key Secondary Endpoint ; 1. DAS28‐CRP remission (2.6) at Week 24. ; Secondary Endpoints ; 2. Incidence and severity of adverse events, serious adverse events, and withdrawals due to adverse events. ; 3. Change from baseline in clinical laboratory values (chemistry, hematology parameters). ; 4. Change from baseline in vital signs (blood pressure, pulse rate and temperature measurements). ; 6. Change from baseline in DAS28‐CRP at Week 24. ; 7. American College of Rheumatology (ACR)20, ACR 50, ACR 70, and ACR 90 responder rates at Week 12 and Week 24. ; 8. Change from baseline in the Tender/Painful and Swollen Joint Count at Week 12 and Week 24. ; 5. Incidences of severe and opportunistic infection AEs; herpes virus infection AEs; clinically significant categorical increases in hepatic enzymes Aspartate aminotransferase (AST), and Alanine aminotransferase (ALT) and total bilirubin, and potential cases meeting Hyâ€™s Law criteria for increased risk of drug induced liver injury [DILI]; major adverse cardiovascular events (MACE), including pulmonary embolism (PE) and deep vein thrombosis (DVT), Cerebrovascular accident (CVA); Adverse events (AEs) for decreased renal function, acute kidney injury, clinically significant increases in serum creatinine (Scr) and decreases in estimated glomerular filtration rate (eGFR). ; 9. Change from baseline in the Physicianâ€™s Global Assessment (PhGA) of Arthritis at Week 12 and Week 24. ; Timepoint(s) of evaluation of this end point: Weeks 12 and 24 respectively INCLUSION CRITERIA: 1. Male or female participants between the ages of 18 and 70 years, inclusive, at time of randomization (Visit 2). 2. Participants who are willing and able to comply with all scheduled visits, treatment plan (including washout of MTX at randomization), laboratory tests, lifestyle considerations, and other study procedures. 3. Diagnosis of RA and meeting the 2010 American College of Rheumatology (ACR)/European League Against Rheumatism (EULAR) classification criteria for RA with a Total Score =6/10. The duration of time since diagnosis of RA should minimally be sufficient to meet the definition of MTX inadequate response (MTX IR) 4. The participant has active disease at both Screening and Randomization, as defined by both: â€¢ equal to or greater than 6 joints tender or painful on motion, AND â€¢ equal to or greater than 6 joints swollen; and fulfills 1 of the following 2 criteria at or before randomization: â€¢ High s
UR  -  https://cochrane.66557.net/central/doi/10.1002/central/CN-02169312/full
ER  -  


Record #73 of 119
Provider: John Wiley & Sons, Ltd.
Content: text/plain; charset="UTF-8"

TY  -  JOUR
AN  -  CN-01740863
AU  -  Sooriakumaran, P
AU  -  Langley, SE
AU  -  Laing, RW
AU  -  Coley, HM
TI  -  COX-2 inhibition: a possible role in the management of prostate cancer?
JA  -  Journal of chemotherapy (Florence, Italy)
PY  -  2007
VL  -  19
IS  -  1
SP  -  21‐32
C3  -  PUBMED 17309847,EMBASE 46255468
M3  -  Journal article
KW  -  *prostate cancer /drug therapy
KW  -  Angiogenesis
KW  -  Antineoplastic activity
KW  -  Anti‐Inflammatory Agents, Non‐Steroidal [therapeutic use]
KW  -  Apoptosis
KW  -  Cardiotoxicity /side effect
KW  -  Cardiovascular disease /side effect
KW  -  Cardiovascular risk
KW  -  Cell cycle regulation
KW  -  Cell hypoxia
KW  -  Cerebrovascular accident /side effect
KW  -  Chemoprophylaxis
KW  -  Chronic inflammation
KW  -  Clinical Trials as Topic
KW  -  Clinical trial
KW  -  Controlled clinical trial
KW  -  Correlation analysis
KW  -  Cyclooxygenase 2 [physiology]
KW  -  Cyclooxygenase Inhibitors [adverse effects, *therapeutic use]
KW  -  Digestive system perforation /side effect
KW  -  Digestive system ulcer /side effect
KW  -  Dose response
KW  -  Drug approval
KW  -  Drug contraindication
KW  -  Drug dose comparison
KW  -  Drug fatality /side effect
KW  -  Drug isolation
KW  -  Drug mechanism
KW  -  Drug megadose
KW  -  Drug safety
KW  -  Drug selectivity
KW  -  Drug synthesis
KW  -  Enzyme inhibition
KW  -  Evidence based medicine
KW  -  Gastrointestinal symptom /side effect
KW  -  Heart arrest /side effect
KW  -  Heart infarction /side effect
KW  -  Human
KW  -  Humans
KW  -  Low drug dose
KW  -  Lung embolism /side effect
KW  -  Male
KW  -  Medical literature
KW  -  Medline
KW  -  Meta analysis
KW  -  Metastasis
KW  -  Neovascularization, Pathologic [enzymology]
KW  -  Nephrotoxicity /side effect
KW  -  Nonhuman
KW  -  Osteoarthritis /drug therapy
KW  -  Oxidative Stress
KW  -  Oxidative stress
KW  -  Prostatic Neoplasms [blood supply, *drug therapy, enzymology]
KW  -  Protein expression
KW  -  Randomized controlled trial
KW  -  Review
KW  -  Rheumatoid arthritis /drug therapy
KW  -  Systematic review
KW  -  Unspecified side effect /side effect
DO  -  10.1179/joc.2007.19.1.21
AB  -  There is mounting evidence to support a role for cyclooxygenase‐2 (COX‐2) inhibitors (coxibs) in the management of prostate cancer. This review considers the current evidence base for the use of coxibs in prostate cancer as well as their adverse event profile. A systematic literature review using the search terms 'cyclooxygenase', 'COX‐2', 'coxibs', 'cardiovascular risk', and 'prostate cancer' was performed using Medline. Celecoxib appears safer in terms of cardiovascular toxicity than other coxibs, and this may relate to its lower selectivity for the COX‐2 enzyme. This lower selectivity also provides rationale for its putative broader anti‐cancer effects, via non‐COX‐2‐dependent pathways that affect cell cycle regulation, angiogenesis, and hypoxic modulation. There are also interacting relationships between COX‐2, chronic inflammation, and prostate cancer. There is much promise for the coxibs as anti‐cancer agents. The future might be to pharmacologically adapt these agents to exert their COX‐2 independent mechanisms of action while minimizing their COX‐2‐dependent adverse cardiovascular effects.
UR  -  https://cochrane.66557.net/central/doi/10.1002/central/CN-01740863/full
ER  -  


Record #74 of 119
Provider: John Wiley & Sons, Ltd.
Content: text/plain; charset="UTF-8"

TY  -  JOUR
AN  -  CN-01777891
AU  -  Davies, NM
AU  -  Reynolds, JK
AU  -  Undeberg, MR
AU  -  Gates, BJ
AU  -  Ohgami, Y
AU  -  Vega-Villa, KR
TI  -  Minimizing risks of NSAIDs: cardiovascular, gastrointestinal and renal
JA  -  Expert review of neurotherapeutics
PY  -  2006
VL  -  6
IS  -  11
SP  -  1643‐1655
C3  -  PUBMED 17144779,EMBASE 44911031
M3  -  Journal article
KW  -  Acute heart infarction /side effect
KW  -  Acute kidney failure /side effect
KW  -  Addiction /side effect
KW  -  Alzheimer disease /drug therapy
KW  -  Anemia /side effect
KW  -  Anti‐Inflammatory Agents, Non‐Steroidal [*adverse effects]
KW  -  Artery thrombosis /side effect
KW  -  Arthropathy /drug therapy
KW  -  Bleeding /side effect
KW  -  Blood pressure
KW  -  Body weight loss
KW  -  Cardiotoxicity /side effect
KW  -  Cardiovascular Diseases [*chemically induced, *prevention & control]
KW  -  Cardiovascular disease /drug therapy /prevention /side effect
KW  -  Cardiovascular effect
KW  -  Cardiovascular risk
KW  -  Cardiovascular toxicity /side effect
KW  -  Cerebrovascular accident /side effect
KW  -  Clinical trial
KW  -  Combination chemotherapy
KW  -  Congestive heart failure /side effect
KW  -  Controlled clinical trial
KW  -  Death
KW  -  Diarrhea /side effect
KW  -  Disease predisposition
KW  -  Dose response
KW  -  Drug classification
KW  -  Drug dose comparison
KW  -  Drug dose regimen
KW  -  Drug formulation
KW  -  Drug inhibition
KW  -  Drug mechanism
KW  -  Drug megadose
KW  -  Drug release
KW  -  Drug research
KW  -  Dyspepsia /side effect
KW  -  Edema /side effect
KW  -  Enteric coated tablet
KW  -  Enzyme inhibition
KW  -  Fever /drug therapy
KW  -  Fluid retention
KW  -  Gastrointestinal Diseases [*chemically induced, *prevention & control]
KW  -  Gastrointestinal symptom /drug therapy /prevention /side effect
KW  -  Gastrointestinal toxicity /side effect
KW  -  Gout /drug therapy
KW  -  Headache /drug therapy
KW  -  Heart arrhythmia /side effect
KW  -  Heart disease /side effect
KW  -  Heart failure /side effect
KW  -  Heart infarction /drug therapy /prevention /side effect
KW  -  Heart muscle ischemia /side effect
KW  -  Helicobacter infection
KW  -  High risk patient
KW  -  Human
KW  -  Humans
KW  -  Hypertension /drug therapy /side effect
KW  -  Inflammation /drug therapy
KW  -  Interstitial nephritis /side effect
KW  -  Kidney Diseases [*chemically induced, *prevention & control]
KW  -  Kidney disease /side effect
KW  -  Low drug dose
KW  -  Malignant neoplasm /drug therapy /prevention
KW  -  Meta analysis
KW  -  Monotherapy
KW  -  Nausea /side effect
KW  -  Nephrotoxicity /side effect
KW  -  Nonhuman
KW  -  Occult blood
KW  -  Osteoarthritis /drug therapy
KW  -  Pain /drug therapy
KW  -  Patient compliance
KW  -  Patient monitoring
KW  -  Peptic ulcer /side effect
KW  -  Peptic ulcer bleeding /prevention
KW  -  Practice Guidelines as Topic
KW  -  Practice Patterns, Physicians'
KW  -  Practice guideline
KW  -  Randomized controlled trial
KW  -  Respiration depression /side effect
KW  -  Review
KW  -  Rheumatoid arthritis /drug therapy
KW  -  Risk Assessment [methods]
KW  -  Risk Factors
KW  -  Risk assessment
KW  -  Risk factor
KW  -  Risk management
KW  -  Risk reduction
KW  -  Sedation
KW  -  Side effect /side effect
KW  -  Sodium retention
KW  -  Stevens Johnson syndrome /side effect
KW  -  Stomach hemorrhage /side effect
KW  -  Stomach ulcer /side effect
KW  -  Systematic review
KW  -  Thromboembolism /side effect
KW  -  Thrombosis /side effect
KW  -  Transient ischemic attack /side effect
KW  -  Ulcer /drug therapy
KW  -  Unstable angina pectoris /side effect
KW  -  Vein thrombosis /side effect
DO  -  10.1586/14737175.6.11.1643
AB  -  Nonsteroidal anti‐inflammatory drugs (NSAIDs) are effective in treating inflammation, pain and fever, but their cardiovascular, renal and gastrointestinal toxicity can result in significant morbidity and mortality to patients. Techniques for minimizing the adverse risks of NSAIDs include avoiding use of NSAIDs where possible, particularly in high‐risk patients; keeping NSAID dosages low; prescribing modified‐release and enteric‐coated NSAIDs; prescribing cyclooxygenase‐2‐selective inhibitors where appropriate; monitoring for early signs of side effects; prescribing treatments designed to minimize NSAID side effects; and developing new therapeutic strategies beyond the inhibition of cyclooxygenase. All of the above strategies can be useful in reducing the risk of NSAID complications. The optimal use and management of NSAIDs involves an individualized paradigm approach to establish efficacy with optimal tolerability given the patient risk factors for adverse events.
UR  -  https://cochrane.66557.net/central/doi/10.1002/central/CN-01777891/full
ER  -  


Record #75 of 119
Provider: John Wiley & Sons, Ltd.
Content: text/plain; charset="UTF-8"

TY  -  JOUR
AN  -  CN-02514320
AU  -  Buch, MH
AU  -  Bhatt, DL
AU  -  Charles-Schoeman, C
AU  -  Giles, JT
AU  -  Mikuls, TR
AU  -  Koch, G
AU  -  Ytterberg, S
AU  -  Nagy, E
AU  -  Jo, H
AU  -  Kwok, K
AU  -  et al.
TI  -  Risk of Extended Major Adverse Cardiovascular Event Endpoints with Tofacitinib vs TNF Inhibitors in Patients with Rheumatoid Arthritis: a Post Hoc Analysis of a Phase 3b/4 Randomized Safety Study
JA  -  Arthritis & rheumatology
PY  -  2022
VL  -  74
SP  -  4542‐4546
C3  -  EMBASE 639963592
M3  -  Journal article; Conference proceeding
KW  -  *drug safety
KW  -  *major adverse cardiac event
KW  -  *post hoc analysis
KW  -  *rheumatoid arthritis
KW  -  Adult
KW  -  Authorization
KW  -  Cardiovascular disease
KW  -  Cardiovascular mortality
KW  -  Cardiovascular risk
KW  -  Cardiovascular risk factor
KW  -  Cerebrovascular accident
KW  -  Clinical trial
KW  -  Conference abstract
KW  -  Controlled study
KW  -  Coronary atherosclerosis
KW  -  Drug therapy
KW  -  Female
KW  -  Heart failure
KW  -  Heart muscle revascularization
KW  -  Hospitalization
KW  -  Human
KW  -  Major clinical study
KW  -  Male
KW  -  Peripheral vascular disease
KW  -  Phase 3 clinical trial
KW  -  Randomized controlled trial
KW  -  Risk assessment
KW  -  Surgery
KW  -  Transient ischemic attack
KW  -  Unstable angina pectoris
KW  -  Venous thromboembolism
DO  -  10.1002/art.42355
AB  -  Background/Purpose: ORAL Surveillance (NCT02092467; a post‐authorization safety study of tofacitinib 5 and 10 mg twice daily [BID] vs TNF inhibitors [TNFi]) found higher risk of major adverse cardiovascular (CV) events (MACE) and venous thromboembolism (VTE) with tofacitinib vs TNFi.1 A post hoc analysis of ORAL Surveillance found higher risk of MACE with tofacitinib vs TNFi in patients (pts) with history of atherosclerotic CV disease (ASCVD); risk did not appear different with tofacitinib 5 mg BID vs TNFi in pts without history of ASCVD.2 This post hoc analysis expands on 3‐point MACE (MACE‐3; a composite of CV death, and non‐fatal MI and stroke) by evaluating risk of all adjudicated CV events as part of extended MACE endpoints in ORAL Surveillance with tofacitinib vs TNFi. Methods: Pts with RA aged ≥50 years and with ≥1 additional CV risk factor received tofacitinib 5 mg (N=1,455) or 10 mg (N=1,456) BID, or TNFi (N=1,451). Extended MACE endpoints were based on MACE‐3 and sequentially added adjudicated ischemic CV events (ie hospitalization for unstable angina [MACE‐4], coronary revascularization procedures [MACE‐5], transient ischemic attack [MACE‐6], and peripheral vascular disease [MACE‐7]), hospitalization for heart failure (HF; MACE‐8), and VTE (MACE‐8 plus VTE). Hazard ratios (HRs; time to first event analysis) were evaluated with tofacitinib vs TNFi for extended MACE endpoints (risk period up to first event of aggregated CV events) and for individual component endpoints (risk period up to first event of individual CV events), separately. Subgroup analyses by history of ASCVD were performed. Results: For extended endpoints of adjudicated ischemic CV events (ie MACE‐4 to‐7), HRs with tofacitinib vs TNFi were similar to HRs for MACE‐3 (Fig 1). Risk of MACE‐8 was similar with combined tofacitinib doses vs TNFi (HR [95% confidence intervals (CI)] 1.08 [0.81, 1.44]). Risk of MACE‐8 plus VTE was similar with tofacitinib 5 mg BID vs TNFi (HR 1.12 [0.82, 1.52]), but higher with tofacitinib 10 mg BID vs TNFi (HR 1.38 [1.02, 1.85]) (Fig 1). Risk of MI appeared higher with tofacitinib vs TNFi (HR 1.74 [0.89, 3.41], combined doses), but risk of other individual adjudicated CV events was generally similar (Fig 2). Across extended MACE definitions (ie up to MACE‐8), risk appeared higher with tofacitinib vs TNFi in pts with history of ASCVD (Fig 3). Conclusion: In ORAL Surveillance, risk of a composite of all ischemic CV events and HF (ie MACE‐8) did not appear different with tofacitinib vs TNFi. However, across extended MACE endpoints risk was numerically higher with tofacitinib vs TNFi in pts with a history of ASCVD. The totality of CV risk (ie MACE‐8 plus VTE) was higher with tofacitinib 10 mg BID vs TNFi, driven by an increase in VTE events. Limitations include low numbers of individual CV events and not considering severity/frequency of multiple events. These data highlight the need for a better understanding of risk of individual CV events in pts with RA.
UR  -  https://cochrane.66557.net/central/doi/10.1002/central/CN-02514320/full
ER  -  


Record #76 of 119
Provider: John Wiley & Sons, Ltd.
Content: text/plain; charset="UTF-8"

TY  -  JOUR
AN  -  CN-02302450
AU  -  Zeng, X
AU  -  Zhao, D
AU  -  Radominski, S
AU  -  Keiserman, M
AU  -  Lee, CK
AU  -  Martin, N
AU  -  Meerwein, S
AU  -  Sui, Y
AU  -  Park, W
TI  -  Long-term efficacy and safety of upadacitinib in patients from China, Brazil, and South Korea with rheumatoid arthritis and an inadequate response to conventional synthetic disease-modifying antirheumatic drugs: results at 64 weeks
JA  -  Journal of clinical rheumatology
PY  -  2021
VL  -  27
IS  -  SUPPL 1
SP  -  S104
C3  -  EMBASE 635754152
M3  -  Journal article; Conference proceeding
KW  -  *Brazil
KW  -  *China
KW  -  *South Korea
KW  -  *cancer patient
KW  -  *drug efficacy
KW  -  *drug safety
KW  -  *rheumatoid arthritis
KW  -  Adult
KW  -  Adverse drug reaction
KW  -  Cerebrovascular accident
KW  -  Conference abstract
KW  -  Deep vein thrombosis
KW  -  Dermatome
KW  -  Drug therapy
KW  -  Female
KW  -  Health Assessment Questionnaire
KW  -  Herpes zoster
KW  -  Human
KW  -  Infarction
KW  -  Liver disease
KW  -  Lung embolism
KW  -  Major adverse cardiac event
KW  -  Major clinical study
KW  -  Male
KW  -  Malignant neoplasm
KW  -  Pain
KW  -  Pharmacokinetics
KW  -  Randomized controlled trial
KW  -  Remission
KW  -  Renal tuberculosis
KW  -  Rheumatology
KW  -  Risk factor
KW  -  Side effect
KW  -  Vein embolism
AB  -  Objectives: To assess the efficacy and safety of upadacitinib (UPA), an oral Janus kinase inhibitor, up to 64 wks (long‐term extension; LTE) in patients (pts) from China, Brazil, and South Korea with rheumatoid arthritis (RA) and prior inadequate response to conventional synthetic disease‐modifying antirheumatic drugs (csDMARD‐IR). Methods: Pts were randomized to 12 wks of blinded treatment with UPA 15 mg once daily (QD) or PBO, in combination with csDMARDs. From Wk 12 onward, pts could continue to receive open‐label UPA 15 mg QD. Efficacy endpoints were analyzed by original randomized treatment group sequences over 64 wks and included American College of Rheumatology (ACR) responses, and key remission and lowdisease activitymeasures. Non‐responder imputation was used to handle missing data for binary endpoints. Treatment‐emergent adverse events (TEAEs) per 100 patient‐years (PY)were summarized for pts receiving ≥1 dose of UPA from baseline through to Wk 64. Results: Of 338 randomized pts who received ≥1 dose of study drug, 310 (91.7%) entered the LTE and 275 (81.4%) completed 64 weeks of treatment. Among those initially randomized to UPA, the proportion of pts achieving 20%/50%/70% improvement in ACR criteria, and key remission and low disease activity measures increased over 64 weeks of treatment (Figure). Improvements from baseline in the Health Assessment Questionnaire‐Disability Index and pts' assessment of pain were observed over 64 weeks of UPA treatment (data not shown). By Week 64, efficacy results for pts who switched from PBO to UPA at Week12 followed a similar trajectory to those originally randomized to UPA. The observed rate of serious infections was 8.1 events/100 PY. Herpes zoster events were mostly non‐serious, involving only 1 or 2 dermatomes. Most cases of hepatic disorders were Grade 1 or 2 hepatic transaminase elevations. There was 1 case of venous thromboembolic event (VTE; concurrent pulmonary embolism and deep vein thrombosis [DVT] in a patient with a history of DVT) and 3 cases of malignancy. Adjudicated major adverse cardiovascular events (Table and Figure) occurred in 2 pts (1 with non‐fatalmyocardial infarction and 1 with non‐fatal stroke) who had underlying risk factors for cardiovascular disease. There were no deaths, active tuberculosis, or renal dysfunction. Conclusion: UPA 15 mg was effective in treating the signs and symptoms of RA and in improving physical function over 64 weeks with no new safety signals in csDMARD‐IR pts with RA from China, Brazil, and South Korea.
UR  -  https://cochrane.66557.net/central/doi/10.1002/central/CN-02302450/full
ER  -  


Record #77 of 119
Provider: John Wiley & Sons, Ltd.
Content: text/plain; charset="UTF-8"

TY  -  JOUR
AN  -  CN-02460394
AU  -  Buch, MH
AU  -  Charles-Schoeman, C
AU  -  Curtis, J
AU  -  Dougados, M
AU  -  Bhatt, DL
AU  -  Giles, JT
AU  -  Ytterberg, SR
AU  -  Koch, GG
AU  -  Vranic, I
AU  -  Wu, J
AU  -  et al.
TI  -  MAJOR ADVERSE CARDIOVASCULAR EVENTS, MALIGNANCIES and VENOUS THROMBOEMBOLISM by BASELINE CARDIOVASCULAR RISK: a POST HOC ANALYSIS of ORAL SURVEILLANCE
JA  -  Annals of the rheumatic diseases
PY  -  2022
VL  -  81
CC  -  Vascular
SP  -  356‐357
C3  -  EMBASE 638908341
M3  -  Journal article; Conference proceeding
KW  -  *cancer inhibition
KW  -  *cardiovascular risk
KW  -  *major adverse cardiac event
KW  -  *malignant neoplasm
KW  -  *post hoc analysis
KW  -  *venous thromboembolism
KW  -  Aged
KW  -  Cardiovascular mortality
KW  -  Cerebrovascular accident
KW  -  Conference abstract
KW  -  Controlled study
KW  -  Coronary artery disease
KW  -  Deep vein thrombosis
KW  -  Drug safety
KW  -  Drug therapy
KW  -  Female
KW  -  Follow up
KW  -  Human
KW  -  Incidence
KW  -  Lung embolism
KW  -  Major clinical study
KW  -  Male
KW  -  Randomized controlled trial
KW  -  Rheumatoid arthritis
KW  -  Risk assessment
DO  -  10.1136/annrheumdis-2022-eular.1182
AB  -  Background: ORAL Surveillance was a post‐authorisation safety study of tofac‐itinib vs TNF inhibitors (TNFi) in rheumatoid arthritis (RA) patients (pts) aged ≥50 yrs with ≥1 additional cardiovascular (CV) risk factor and an inadequate response to methotrexate (MTX). CV disease has overlapping risk factors with malignancies and venous thromboembolism (VTE), including older age, smoking, hypertension and diabetes.1,2 Objectives: To evaluate the impact of pts' baseline (BL) CV risk on the incidence and risk of major adverse CV events (MACE), malignancies and VTE in ORAL Surveillance. Methods: Pts on stable MTX were randomised 1:1:1 to receive tofacitinib 5 or 10 mg twice daily (BID) or a TNFi (adalimumab 40 mg every 2 weeks or etaner‐cept 50 mg once weekly). Incidence rates (IRs; pts with frst events/100 pt‐yrs) and hazard ratios (HRs; tofacitinib vs TNFi) were evaluated for adjudicated MACE (defned as CV death [excluding CV death due to pulmonary embolism (PE)], non‐fatal MI and non‐fatal stroke), malignancies (excluding NMSC) and VTE (including fatal/non‐fatal deep vein thrombosis and PE). Across safety outcomes, IRs/HRs were stratifed by BL CV risk score: pts were frst categorised by history of coronary artery disease (HxCAD); pts without a HxCAD were further stratifed by BL CV risk score categories (high [≥20%], intermediate [≥7.5‐<20%], borderline [≥5‐<7.5%] and low [<5%] risk), with a 1. 5 multiplier applied per EULAR recommendations.3 Results: 4362 pts were included: tofacitinib 5 mg BID, n=1455; tofacitinib 10 mg BID, n=1456; TNFi, n=1451. In these treatment groups, during a median follow‐up of 4.0 yrs, MACE was reported in 47 (3.2%), 51 (3.5%) and 37 (2.6%) pts, malignancies in 62 (4.3%), 60 (4.1%) and 42 (2.9%) pts, and VTE in 17 (1.2%), 34 (2.3%) and 10 (0.7%) pts, respectively. Approximately two‐thirds of pts had intermediate to high CV risk, or HxCAD, and risk was well‐balanced across treatment groups (Table 1). Across treatments, MACE and malignancies IRs were highest in pts with a HxCAD or a high BL CV risk score (Figure 1). IRs/HRs for MACE, malignancies and VTE were generally higher with tofacitinib vs TNFi. Differences between tofacitinib vs TNFi in MACE and malignancy IRs/HRs were typically more pronounced in pts with a HxCAD or at least intermediate BL CV risk score, and less so in pts with lower BL CV risk score (Figure 1). In tofacitinib 10 mg BID‐treated pts, VTE IRs/HRs (vs TNFi) were clearly highest in pts with a HxCAD or high BL CV risk score; no association between VTE and BL CV risk scores was observed with tofacitinib 5 mg BID or TNFi (Figure 1). Conclusion: In this post hoc analysis of data from ORAL Surveillance, IRs for MACE and malignancies (excluding NMSC) were highest across treatments, and increased with both tofacitinib doses vs TNFi, in pts with a HxCAD or high BL CV risk score; a similar fnding was observed for VTE IRs in pts treated with tofac‐itinib 10 mg BID. These fndings support recommendations to regularly assess and address CV risk in RA pts.
UR  -  https://cochrane.66557.net/central/doi/10.1002/central/CN-02460394/full
ER  -  


Record #78 of 119
Provider: John Wiley & Sons, Ltd.
Content: text/plain; charset="UTF-8"

TY  -  JOUR
AN  -  CN-02303802
AU  -  Zeng, X
AU  -  Zhao, D
AU  -  Radominski, S
AU  -  Keiserman, M
AU  -  Lee, CK
AU  -  Martin, N
AU  -  Meerwein, S
AU  -  Sui, Y
AU  -  Park, W
TI  -  Long-term efficacy and safety of upadacitinib in patients from china, brazil, and south Korea with rheumatoid arthritis and an inadequate response to conventional synthetic disease-modifying antirheumatic drugs: results at 64 weeks
JA  -  Annals of the rheumatic diseases
PY  -  2021
VL  -  80
IS  -  SUPPL 1
SP  -  1156‐1157
C3  -  EMBASE 635709894
M3  -  Journal article; Conference proceeding
KW  -  *Brazil
KW  -  *China
KW  -  *South Korea
KW  -  *cancer patient
KW  -  *drug efficacy
KW  -  *drug safety
KW  -  *rheumatoid arthritis
KW  -  Adult
KW  -  Adverse drug reaction
KW  -  Cerebrovascular accident
KW  -  Conference abstract
KW  -  Deep vein thrombosis
KW  -  Dermatome
KW  -  Drug combination
KW  -  Drug therapy
KW  -  Female
KW  -  Health Assessment Questionnaire
KW  -  Heart infarction
KW  -  Herpes zoster
KW  -  Human
KW  -  Liver disease
KW  -  Lung embolism
KW  -  Major adverse cardiac event
KW  -  Major clinical study
KW  -  Male
KW  -  Malignant neoplasm
KW  -  Pain
KW  -  Pharmacokinetics
KW  -  Randomized controlled trial
KW  -  Remission
KW  -  Renal tuberculosis
KW  -  Rheumatology
KW  -  Risk factor
KW  -  Side effect
KW  -  Vein embolism
DO  -  10.1136/annrheumdis-2021-eular.1807
AB  -  Background: Upadacitinib (UPA), an oral Janus kinase inhibitor, in combination with conventional synthetic disease‐modifying antirheumatic drugs (csDMARDs), showed significant improvements in clinical and functional measures compared with placebo (PBO) up to 12 weeks (wks), in patients (pts) from China, Brazil, and South Korea with rheumatoid arthritis (RA) and prior inadequate response to csDMARDs (csDMARD‐IR).1 Objectives: To assess the efficacy and safety of UPA up to 64 wks (long‐term extension; LTE) in csDMARD‐IR pts with RA from China, Brazil, and South Korea. Methods: Pts were randomized to 12 wks of blinded treatment with UPA 15 mg once daily (QD) or PBO, in combination with csDMARDs. From Wk 12 onward, pts could continue to receive open‐label UPA 15 mg QD. Efficacy endpoints were analyzed by original randomized treatment group sequences over 64 wks and included American College of Rheumatology (ACR) responses, and key remission and low disease activity measures. Non‐responder imputation was used to handle missing data for binary endpoints. Treatment‐emergent adverse events (TEAEs) per 100 patient‐years (PY) were summarized for pts receiving ≥1 dose of UPA from baseline through to Wk 64. Results: Of 338 randomized pts who received ≥1 dose of study drug, 310 (91.7%) entered the LTE and 275 (81.4%) completed 64 wks of treatment. Among those initially randomized to UPA, the proportion of pts achieving 20%/50%/70% improvement in ACR criteria, and key remission and low disease activity measures increased over 64 wks of treatment (Figure 1). Improvements from baseline in the Health Assessment Questionnaire‐Disability Index and pts' assessment of pain were observed over 64 wks of UPA treatment (data not shown). By Wk 64, efficacy results for pts who switched from PBO to UPA at Wk 12 followed a similar trajectory to those originally randomized to UPA. The observed rate of serious infections was 8.1 events/100 PY. Herpes zoster events were mostly non‐serious, involving only 1 or 2 dermatomes. Most cases of hepatic disorders were Grade 1 or 2 hepatic transaminase elevations. There was 1 case of venous thromboembolic event (VTE; concurrent pulmonary embolism and deep vein thrombosis [DVT] in a patient with a history of DVT) and 3 cases of malignancy. Adjudicated major adverse cardiovascular events (Table 1) occurred in 2 pts (1 with non‐fatal myocardial infarction and 1 with non‐fatal stroke) who had underlying risk factors for cardiovascular disease. There were no deaths, active tuberculosis, or renal dysfunction. Conclusion: UPA 15 mg was effective in treating the signs and symptoms of RA and in improving physical function over 64 wks with no new safety signals1 in csDMARD‐IR pts with RA from China, Brazil, and South Korea.
UR  -  https://cochrane.66557.net/central/doi/10.1002/central/CN-02303802/full
ER  -  


Record #79 of 119
Provider: John Wiley & Sons, Ltd.
Content: text/plain; charset="UTF-8"

TY  -  JOUR
AN  -  CN-02460277
AU  -  Szekanecz, Z
AU  -  Giles, JT
AU  -  Buch, MH
AU  -  Ytterberg, SR
AU  -  Dougados, M
AU  -  Bhatt, DL
AU  -  Koch, GG
AU  -  Vranic, I
AU  -  Wu, J
AU  -  Wang, C
AU  -  et al.
TI  -  INCIDENCE of MAJOR ADVERSE CARDIOVASCULAR EVENTS STRATIFIED by GEOGRAPHIC REGION and BASELINE CARDIOVASCULAR RISK: a POST HOC ANALYSIS of ORAL SURVEILLANCE
JA  -  Annals of the rheumatic diseases
PY  -  2022
VL  -  81
SP  -  278‐279
C3  -  EMBASE 638907010
M3  -  Journal article; Conference proceeding
KW  -  *cardiovascular risk
KW  -  *incidence
KW  -  *major adverse cardiac event
KW  -  *post hoc analysis
KW  -  Adult
KW  -  Cardiovascular mortality
KW  -  Cerebrovascular accident
KW  -  Cohort analysis
KW  -  Conference abstract
KW  -  Controlled study
KW  -  Coronary artery disease
KW  -  Coronary atherosclerosis
KW  -  Drug combination
KW  -  Drug therapy
KW  -  Female
KW  -  Heart infarction
KW  -  Human
KW  -  Lung embolism
KW  -  Major clinical study
KW  -  Male
KW  -  North America
KW  -  Randomized controlled trial
KW  -  Rheumatoid arthritis
KW  -  Risk assessment
DO  -  10.1136/annrheumdis-2022-eular.1180
AB  -  Background: ORAL Surveillance was a post‐authorisation safety study of tofac‐itinib vs tumour necrosis factor inhibitors (TNFi) in patients (pts) with rheumatoid arthritis (RA) aged ≥50 yrs with ≥1 additional cardiovascular (CV) risk factor and an inadequate response to methotrexate (MTX). Objectives: To examine associations between major adverse CV events (MACE) and the geographic region and baseline (BL) CV risk profile of pts in ORAL Surveillance. Methods: Pts on stable MTX were randomised 1:1:1 to receive tofacitinib 5 or 10 mg twice daily (BID) or a TNFi (adalimumab 40 mg every 2 weeks in North America [NA] or etanercept 50 mg once weekly in the rest of the world [RoW]). Incidence rates (IRs; pts with frst events/100 pt‐yrs) were evaluated for adjudicated MACE, as well as myocardial infarction (MI) and stroke. MACE was defned as CV death (excluding CV death due to pulmonary embolism), non‐fatal MI and non‐fatal stroke. IRs were stratifed by geographic region (NA vs RoW) and BL CV risk profile: pts were frst categorised by history of coronary artery disease (HxCAD); pts without a HxCAD were then categorised by 10‐yr risk of MACE (high [≥20%], intermediate [≥7.5‐<20%], borderline [≥5‐<7.5%] and low [<5%] risk), per the ASCVD‐pooled cohort equations calculator1 with a 1. 5 multiplier applied.2 Results: Overall, 4362 pts were included in the study (tofacitinib 5 mg BID, n=1455; tofacitinib 10 mg BID, n=1456; TNFi, n=1451). Across treatments, a higher proportion of pts in NA vs RoW had a HxCAD (Table 1). In pts without a HxCAD, across treatments, higher percentages of pts had a high 10‐yr risk of MACE in NA vs RoW (Table 1). Across treatments, overall MACE IRs were higher in pts in NA vs RoW (Figure 1). Incidence and risk of MACE were higher with tofacitinib vs TNFi in both NA and RoW (Figure 1). In NA, MACE IRs were higher for tofacitinib 5 mg BID vs TNFi in pts with a HxCAD, and tofacitinib 10 mg BID vs TNFi for pts with a high 10‐yr risk of MACE; pts with low or borderline 10‐yr MACE risk had no MACE across tofacitinib groups (Figure 1). Compared with NA, similar trends for MACE were generally observed across treatments in RoW, particularly for intermediate, borderline and low CV risk categories (Figure 1). Conclusion: This post hoc analysis of data from ORAL Surveillance suggests that differences in MACE IRs across geographic regions are largely driven by HxCAD and high BL CV risk scores in NA vs RoW. Results should be interpreted with caution due to low pt and event numbers, particularly restricting the evaluation of tofacitinib vs TNFi in NA and RoW. Noting this limitation, these fndings emphasise the importance of assessing and addressing BL CV risk when treating pts with RA.
UR  -  https://cochrane.66557.net/central/doi/10.1002/central/CN-02460277/full
ER  -  


Record #80 of 119
Provider: John Wiley & Sons, Ltd.
Content: text/plain; charset="UTF-8"

TY  -  JOUR
AN  -  CN-01941614
AU  -  Riaz, H
AU  -  Reed, G
AU  -  Wang, Q
AU  -  Wisniewski, L
AU  -  Wolski, K
AU  -  Lincoff, A
AU  -  Nissen, S
TI  -  CLINICAL PREDICTORS OF CARDIOVASCULAR OUTCOMES IN PATIENTS ON CELECOXIB, IBUPROFEN, AND NAPROXEN
JA  -  Journal of the American College of Cardiology
PY  -  2019
VL  -  73
IS  -  9 Supplement 1
SP  -  1779
C3  -  EMBASE 2001638371
M3  -  Journal article; Conference proceeding
KW  -  Adult
KW  -  All cause mortality
KW  -  Clinician
KW  -  Conference abstract
KW  -  Controlled study
KW  -  Diabetes mellitus
KW  -  Drug therapy
KW  -  Female
KW  -  Gender
KW  -  Heart failure
KW  -  Heart infarction
KW  -  Hospitalization
KW  -  Human
KW  -  Hypertension
KW  -  Major adverse cardiac event
KW  -  Major clinical study
KW  -  Male
KW  -  Randomized controlled trial
KW  -  Rheumatoid arthritis
KW  -  Risk assessment
KW  -  Risk factor
KW  -  Smoking
KW  -  Transient ischemic attack
KW  -  Unstable angina pectoris
DO  -  10.1016/S0735-1097(19)32385-X
AB  -  Background: The PRECISION trial established the cardiovascular (CV) safety of celecoxib was non‐inferior to ibuprofen and naproxen in patients with non‐steroidal anti‐inflammatory drug (NSAID) dependent arthritis. Herein, we describe the clinical predictors of CV events in PRECISION. Methods: 23,953 patients dependent on NSAID therapy for arthritis were randomized to celecoxib, ibuprofen or naproxen. The primary end point was major adverse CV events (MACE) (composite all‐cause mortality, nonfatal myocardial infarction, stroke or transient ischemic attack, and hospitalization for unstable angina or heart failure). Multivariable Cox proportional hazards analysis assessed patient variables associated with MACE. Results: After multivariable adjustment (Figure 1), factors most significantly associated with MACE included history of CV disease (hazard ratio [HR] 2.69, 95% confidence interval [CI] 2.28‐ 3.17, p <0.0001), increasing creatinine (per mg/dl, HR 1.83, 95% CI 1.29‐2.61, p=0.0008), current smoking (HR 1.74, 95% CI 1.44‐2.11, p<0.0001), diabetes (HR=1.51, 95% CI= 1.28‐1.78, p<0.0001), male gender (HR 1.57, 95% CI 1.31‐1.89, p<0.0001) rheumatoid arthritis (HR=1.56, 95% CI=1.23‐1.98, p=0.0002) and hypertension (HR=1.39, 95% CI=1.12‐1.74, p=0.003). Conclusion: Conventional risk factors are associated with risk of MACE in patients with NSAID‐dependent arthritis. These risk factors should be focused on by clinicians to reduce MACE risk in patients who require chronic NSAID use. [Figure presented]
UR  -  https://cochrane.66557.net/central/doi/10.1002/central/CN-01941614/full
ER  -  


Record #81 of 119
Provider: John Wiley & Sons, Ltd.
Content: text/plain; charset="UTF-8"

TY  -  JOUR
AN  -  CN-01964873
AU  -  Sands, BE
AU  -  Taub, PR
AU  -  Feagan, BG
AU  -  Armuzzi, A
AU  -  Friedman, GS
AU  -  Moscariello, M
AU  -  Lawendy, N
AU  -  Pedersen, RD
AU  -  Chan, G
AU  -  Nduaka, CI
AU  -  et al.
TI  -  THE EFFECT OF TOFACITINIB ON SERUM LIPIDS AND CARDIOVASCULAR SAFETY IN PATIENTS WITH ULCERATIVE COLITIS - RESULTS FROM THE TOFACITINIB ULCERATIVE COLITIS CLINICAL PROGRAM
JA  -  Gastroenterology
PY  -  2018
VL  -  154
IS  -  6
SP  -  S‐380
C3  -  EMBASE 2002337276
M3  -  Journal article; Conference proceeding
KW  -  *cholesterol blood level
KW  -  *drug safety
KW  -  *ulcerative colitis
KW  -  Acute coronary syndrome
KW  -  Adult
KW  -  Aortic dissection
KW  -  Brain hemorrhage
KW  -  Conference abstract
KW  -  Death
KW  -  Drug therapy
KW  -  Drug withdrawal
KW  -  Female
KW  -  Follow up
KW  -  Heart infarction
KW  -  Human
KW  -  Human tissue
KW  -  Hyperlipidemia
KW  -  Incidence
KW  -  Major adverse cardiac event
KW  -  Major clinical study
KW  -  Male
KW  -  Pharmacokinetics
KW  -  Randomized controlled trial
KW  -  Reynolds risk score
KW  -  Rheumatoid arthritis
KW  -  Risk assessment
DO  -  10.1016/S0016-5085(18)31574-9
AB  -  Background: Tofacitinib is an oral, small molecule Janus kinase inhibitor that is being investigated for ulcerative colitis (UC). We describe baseline cardiovascular (CV) risk, the effect of tofacitinib treatment on lipid concentrations, and incidence rates (IRs; patients with events per 100 patient‐years) of major adverse CV events (MACE) in patients enrolled in the UC global development program. Methods: Analyses were performed for patients in 3 placebo‐controlled induction studies (Ind), a 52‐week placebo‐controlled maintenance study, and an ongoing, open‐label, long‐term extension study (N=1157). Lipid concentrations were assessed at pre‐induction baseline and up to Week 61 for responders to tofacitinib 10 mg twice daily (BID) in Ind who were randomized to tofacitinib 5 or 10 mg BID or placebo in Main. IRs and confidence intervals (CI) for MACE were calculated (follow‐up to December 2016), including patients with ≥1 event per 100 patient‐years of exposure. The distribution of CV risk factors and Reynolds Risk Score was determined for male patients ≤45 years and >45 years, and female patients ≤55 years and >55 years. Results: Mean patient age was 41.3 years. At baseline, Reynolds Risk Score was ≥10% in 24.4% of males >45 years and 6.4% of females >55 years. Most patients did not require lipid‐lowering medication (Table). Dose‐dependent increases in total cholesterol (TC), high‐density lipoprotein cholesterol (HDL‐c), low‐density lipoprotein cholesterol (LDL‐c), and triglycerides were observed, which remained stable up to Week 61 in Main patients assigned to placebo, tofacitinib 5 mg BID and 10 mg BID; LDL‐c: HDL‐c and TC: HDL‐c ratios were unchanged. In the overall clinical program, 4 MACE events were reported (IR 0.24; 95% CI 0.07, 0.62; males 3/668 [0.4%]; females 1/475 [0.2%]): 1 hemorrhagic stroke, 1 aortic dissection, 1 acute coronary syndrome, and 1 myocardial infarction. The aortic dissection resulted in death (patient had 1 CV risk factor). The hemorrhagic stroke led to permanent tofacitinib discontinuation. The myocardial infarction and acute coronary syndrome events led to temporary tofacitinib discontinuation (patients completed the study). These 3 patients had ≥4 CV risk factors at baseline, including hyperlipidemia. Conclusion: Tofacitinib treatment was associated with increases in TC, HDL‐c, and LDL‐c in patients with UC, while LDL‐c: HDL‐c and TC: HDL‐c ratios were unaffected. These results are similar to those reported for rheumatoid arthritis. MACE events were infrequent, with rates similar to those reported in the tofacitinib rheumatoid arthritis program and for other UC agents; 3 of 4 patients had multiple CV risk factors. [Table Presented]
UR  -  https://cochrane.66557.net/central/doi/10.1002/central/CN-01964873/full
ER  -  


Record #82 of 119
Provider: John Wiley & Sons, Ltd.
Content: text/plain; charset="UTF-8"

TY  -  JOUR
AN  -  CN-01466766
AU  -  Sands, BE
AU  -  Taub, PR
AU  -  Feagan, BG
AU  -  Armuzzi, A
AU  -  Friedman, GS
AU  -  Moscariello, M
AU  -  Lawendy, N
AU  -  Pedersen, RD
AU  -  Chan, G
AU  -  Nduaka, CI
AU  -  et al.
TI  -  The effect of tofacitinib on serum lipids and cardiovascular safety in patients with ulcerative colitis: results from the tofacitinib ulcerative colitis clinical programme
JA  -  Journal of Crohn's & colitis
PY  -  2018
VL  -  12
SP  -  S023
C3  -  EMBASE 621354233
M3  -  Journal article; Conference proceeding
KW  -  *cardiovascular system
KW  -  *cholesterol blood level
KW  -  *ulcerative colitis
KW  -  Acute coronary syndrome
KW  -  Adult
KW  -  Aortic dissection
KW  -  Brain hemorrhage
KW  -  Conference abstract
KW  -  Controlled study
KW  -  Death
KW  -  Drug therapy
KW  -  Drug withdrawal
KW  -  Female
KW  -  Follow up
KW  -  Heart infarction
KW  -  Human
KW  -  Human tissue
KW  -  Hyperlipidemia
KW  -  Incidence
KW  -  Major clinical study
KW  -  Male
KW  -  Pharmacokinetics
KW  -  Randomized controlled trial
KW  -  Reynolds risk score
KW  -  Rheumatoid arthritis
KW  -  Risk assessment
DO  -  10.1093/ecco-jcc/jjx180.032
AB  -  Background: Tofacitinib is an oral, small‐molecule Janus kinase inhibitor that is being investigated for ulcerative colitis (UC). We describe baseline (BL) cardiovascular (CV) risk, the effect of tofacitinib treatment on lipid concentrations, and incidence rates (IRs; patients with events per 100 patient‐years) of major adverse CV events (MACE) in patients enrolled in the UC global development programme. Methods: Analyses were performed for patients in three placebocontrolled induction studies (Ind), a 52‐week placebo‐controlled maintenance study (Main) and an ongoing, open‐label, long‐term extension (LTE) study (N = 1157). Lipid concentrations were assessed at pre‐induction BL and up to Week 61 for responders to tofacitinib 10 mg twice daily (BID) in Ind who were randomised to tofacitinib 5 or 10 mg BID or placebo in Main. IRs and confidence intervals (CI) for MACE were calculated (follow‐up to December 2016), including patients with ≥1 event per 100 patient‐years of exposure. The distribution of CV risk factors and Reynolds Risk Score (RRS) was determined for male patients ≤45 and >45 years and female patients ≤55 and >55 years. Results: Mean pt age was 41.3 years. At BL, RRS was ≥10% in 24.4% of males >45 years and 6.4% of females >55 years. Most patients did not require lipid‐lowering medication (Table). Dose‐dependent increases in total cholesterol (TC), high‐density lipoprotein cholesterol (HDL‐c), low‐density lipoprotein cholesterol (LDL‐c) and triglycerides were observed, which remained stable up to Week 61 in Main patients assigned to placebo, tofacitinib 5 mg BID and 10 mg BID; LDL‐c:HDL‐c and TC:HDL‐c ratios were unchanged. In the overall clinical programme, four MACE events were reported (IR 0.24; 95% CI 0.07, 0.62; males 3/668 [0.4%]; females 1/475 [0.2%]): one haemorrhagic stroke, one aortic dissection, one acute coronary syndrome, one myocardial infarction. The aortic dissection resulted in death (patient had 1 CV risk factor). The haemorrhagic stroke led to permanent tofacitinib discontinuation. The myocardial infarction and acute coronary syndrome events led to temporary tofacitinib discontinuation (patients completed the study). These three patients had ≥4 CV risk factors at BL, including hyperlipidaemia. Conclusions: Tofacitinib treatment was associated with increases in TC, HDL‐c and LDL‐c in patients with UC, while LDL‐c:HDL‐c and TC:HDL‐c ratios were unaffected. These results are similar to those reported for rheumatoid arthritis (RA). MACE events were infrequent, with rates similar to those reported in the tofacitinib RA programme and for other UC agents; three of four patients had multiple CV risk factors.
UR  -  https://cochrane.66557.net/central/doi/10.1002/central/CN-01466766/full
ER  -  


Record #83 of 119
Provider: John Wiley & Sons, Ltd.
Content: text/plain; charset="UTF-8"

TY  -  JOUR
AN  -  CN-02138553
AU  -  Sandborn, WJ
AU  -  Panes, J
AU  -  Sands, BE
AU  -  Reinisch, W
AU  -  Su, C
AU  -  Lawendy, N
AU  -  Koram, N
AU  -  Fan, H
AU  -  Jones, TV
AU  -  Modesto, I
AU  -  et al.
TI  -  Incidence of venous thrombo embolic events in patients with ulcerative colitis treated with to facitinib in the ulcerative colitis clinical development programme
JA  -  United European gastroenterology journal
PY  -  2019
VL  -  7
IS  -  8
SP  -  357
C3  -  EMBASE 632136747
M3  -  Journal article; Conference proceeding
KW  -  *cancer patient
KW  -  *incidence
KW  -  *ulcerative colitis
KW  -  *vein embolism
KW  -  Adult
KW  -  Bile duct carcinoma
KW  -  Cardiovascular risk
KW  -  Cause of death
KW  -  Cerebrovascular accident
KW  -  Clinical trial
KW  -  Cohort analysis
KW  -  Conference abstract
KW  -  Deep vein thrombosis
KW  -  Drug exposure
KW  -  Drug safety
KW  -  Drug therapy
KW  -  Female
KW  -  Genetic susceptibility
KW  -  Human
KW  -  Leg
KW  -  Lung embolism
KW  -  Major clinical study
KW  -  Marketing
KW  -  Medical Dictionary for Regulatory Activities
KW  -  Medical history
KW  -  Metrorrhagia
KW  -  Peritoneum metastasis
KW  -  Pharmacokinetics
KW  -  Post hoc analysis
KW  -  Randomized controlled trial
KW  -  Rheumatoid arthritis
KW  -  Sample size
KW  -  Wound
DO  -  10.1177/205064061985467
AB  -  Introduction: Tofacitinib is an oral, small molecule Janus kinase inhibitor for the treatment of ulcerative colitis (UC). The safety of tofacitinib for the treatment of moderate to severe UC was evaluated in a randomised, placebo‐controlled Phase (P) 2 induction study (NCT00787202),1 2 induction P3 studies (NCT01465763; NCT01458951), 1 maintenance P3 study (NCT01458574),2 and an ongoing, open‐label, long‐term extension (OLE) study (NCT01470612).3 A safety signal for pulmonary embolism (PE) was seen in the tofacitinib 10 mg twice daily (BID) arm of an FDA post‐marketing requirement study in rheumatoid arthritis designed to evaluate the long‐term risk of major cardiovascular events and malignancy. Patients (pts) eligible for this ongoing, open‐label, safety‐endpoint‐driven study had to be ≥50 years of age, have ≥1 cardiovascular risk factor and be on a stable dose of methotrexate. UC is a known risk factor for deep vein thrombosis (DVT) and PE, with reported incidence rates ranging from 0.07 to 0.30 and 0.04 to 0.20, respectively.4,5 Here, we report the incidence of DVT and PE in the tofacitinib UC clinical programme, as of Sep 2018. Aims & Methods: Pts who received placebo, tofacitinib 5 or 10 mg BID were analysed in three cohorts: Induction (P2/P3 induction studies, N=1220), Maintenance (P3 maintenance study, N=592) and Overall (pts receiving tofacitinib 5 or 10 mg BID in P2, P3 or ongoing OLE studies, N=1157). DVT and PE events were identified using preferred terms in the Standardised Medical Dictionary for Regulatory Activities query 'embolic and thrombotic events, venous' and incidence rates (unique pts with events per 100 ptyears [PY] of exposure) were evaluated. For Overall Cohort analysis, pts were categorised based on the average daily dose of tofacitinib: predominant dose (PD) tofacitinib 5 mg BID (average total daily dose < 15 mg) and PD tofacitinib 10 mg BID (average total daily dose ≥15 mg). Results: The Overall Cohort comprised 1157 pts who received ≥1 dose of tofacitinib 5 or 10 mg BID, with 2404 PY of tofacitinib exposure and up to a maximum of 6.1 years of treatment. Results for DVT and PE are shown in the Table. In the Induction and Maintenance Cohorts, 2 pts had DVT and 2 had PE; all had received placebo in the study. In the Overall Cohort, there was 1 pt with DVT and 4 pts with PE; all 5 pts had received PD of tofacitinib 10 mg BID and all events occurred during the OLE study. Pts with PE had the following notable medical history: 1 with prior DVT and PE, 1 with phlebothrombosis and stroke, 1 was receiving oral contraceptives for dysfunctional uterine bleeding, and 1 had cholangiocarcinoma and metastases to the peritoneum, and PE was the cause of death. The pt with DVT was diagnosed following a long‐haul flight and management of an infected leg wound sustained in a recent motorbike accident. Conclusion: In this post‐hoc analysis of pts from the OCTAVE programme, during tofacitinib exposure, 4 pts had PE and 1 pt had DVT. All of the events in pts taking tofacitinib occurred during the OLE study in pts treated with PD of tofacitinib 10 mg BID (83% of pts in the Overall Cohort received a PD of tofacitinib 10 mg BID) and with risk factors for thrombotic events. This post‐hoc analysis is limited by small sample size and limited drug exposure, and further study is needed. (Table Presented).
UR  -  https://cochrane.66557.net/central/doi/10.1002/central/CN-02138553/full
ER  -  


Record #84 of 119
Provider: John Wiley & Sons, Ltd.
Content: text/plain; charset="UTF-8"

TY  -  JOUR
AN  -  CN-02358902
AU  -  Burmester, GR
AU  -  Winthrop, K
AU  -  Blanco, R
AU  -  Nash, P
AU  -  Goupille, P
AU  -  Azevedo, VF
AU  -  Salvarani, C
AU  -  Rubbert-Roth, A
AU  -  Lesser, E
AU  -  Lippe, R
AU  -  et al.
TI  -  Safety Profile of Upadacitinib up to 3 Years in Psoriatic Arthritis: an Integrated Analysis of Two Pivotal Phase 3 Trials
JA  -  Rheumatology and therapy
PY  -  2022
VL  -  9
IS  -  2
SP  -  521‐539
C3  -  EMBASE 2014616976
M3  -  Journal article
KW  -  *drug efficacy
KW  -  *drug safety
KW  -  *psoriatic arthritis /drug therapy
KW  -  Acne /side effect
KW  -  Adult
KW  -  Aged
KW  -  Aging
KW  -  Alanine aminotransferase blood level
KW  -  Anemia /side effect
KW  -  Article
KW  -  Asian
KW  -  Aspartate aminotransferase blood level
KW  -  Asymptomatic disease
KW  -  Basal cell carcinoma /side effect
KW  -  Bilirubin blood level
KW  -  Body mass
KW  -  Bronchitis /side effect
KW  -  Candidiasis /side effect
KW  -  Cardiovascular disease /side effect
KW  -  Cardiovascular risk factor
KW  -  Cause of death
KW  -  Cerebrovascular accident /side effect
KW  -  Colitis /side effect
KW  -  Controlled study
KW  -  Coronavirus disease 2019
KW  -  Creatine kinase blood level
KW  -  Crohn disease /side effect
KW  -  Cytomegalovirus infection /side effect
KW  -  Death
KW  -  Deep vein thrombosis /side effect
KW  -  Disease exacerbation /side effect
KW  -  Drug dose comparison
KW  -  Drug tolerability
KW  -  Drug withdrawal
KW  -  Drug‐induced liver injury /side effect
KW  -  Dyslipidemia
KW  -  Eye disease /side effect
KW  -  Fatty liver
KW  -  Female
KW  -  Heart infarction /side effect
KW  -  Hemoglobin blood level
KW  -  Hepatic encephalopathy /side effect
KW  -  Herpes zoster /drug therapy /side effect
KW  -  Human
KW  -  Hyperlipidemia
KW  -  Hypertension /side effect
KW  -  Inflammatory bowel disease /side effect
KW  -  International normalized ratio
KW  -  Jaundice /side effect
KW  -  Laboratory test
KW  -  Liver hemangioma /side effect
KW  -  Lower respiratory tract infection
KW  -  Lung embolism /side effect
KW  -  Lymphocyte count
KW  -  Lymphocytopenia /side effect
KW  -  Major adverse cardiac event
KW  -  Major clinical study
KW  -  Male
KW  -  Malignant neoplasm /side effect
KW  -  Medical history
KW  -  Monotherapy
KW  -  Neutropenia /side effect
KW  -  Neutrophil count
KW  -  Opportunistic infection /side effect
KW  -  Pancytopenia
KW  -  Pharmaceutical care
KW  -  Phase 3 clinical trial
KW  -  Platelet count
KW  -  Pneumocystis pneumonia /side effect
KW  -  Pneumonia /side effect
KW  -  Pneumothorax
KW  -  Psoriasis vulgaris
KW  -  Randomized controlled trial
KW  -  Respiratory distress syndrome
KW  -  Rhinopharyngitis /side effect
KW  -  Side effect /side effect
KW  -  Smoking
KW  -  Standardized incidence ratio
KW  -  Stomach perforation /side effect
KW  -  Treatment duration
KW  -  Treatment interruption
KW  -  Upper respiratory tract infection /side effect
KW  -  Venous thromboembolism /side effect
DO  -  10.1007/s40744-021-00410-z
AB  -  Introduction: This integrated analysis describes the safety profile of upadacitinib, an oral Janus kinase inhibitor, at 15 and 30 mg once daily for up to 3 years of exposure in patients with active psoriatic arthritis (PsA) who had a prior inadequate response or intolerance to ≥ 1 non‐biologic or biologic disease‐modifying antirheumatic drug. Methods: Safety data were pooled and analyzed from two randomized, placebo‐controlled phase 3 trials. Both trials evaluated upadacitinib 15 mg and 30 mg once daily, and one trial also evaluated adalimumab 40 mg every other week. Treatment‐emergent adverse events (TEAEs) and laboratory data were summarized for four groups: pooled placebo, pooled upadacitinib 15 mg, pooled upadacitinib 30 mg, and adalimumab. TEAEs were reported as exposure‐adjusted event rates (events per 100 patient‐years [E/100 PY]) up to a data cut‐off of June 29, 2020. Results: A total of 2257 patients received ≥ 1 dose of upadacitinib 15 mg (N = 907) or 30 mg (N = 921) for 2504.6 PY of exposure or adalimumab (N = 429) for 549.7 PY of exposure. Upper respiratory tract infection, nasopharyngitis, and increased creatine phosphokinase (CPK) were the most common TEAEs with upadacitinib. Rates of malignancies, adjudicated major adverse cardiovascular events (MACEs) and venous thromboembolic events (VTEs), and deaths were similar across treatment groups. Rates of herpes zoster (HZ) and opportunistic infections (OI; excluding tuberculosis, HZ, and oral candidiasis) were higher with upadacitinib versus adalimumab. Serious infection, anemia, and CPK elevations were most frequent with upadacitinib 30 mg. Potentially clinically significant laboratory abnormalities were uncommon. Conclusions: Upadacitinib 15 mg and adalimumab had similar safety profiles with the exception of HZ and OIs, consistent with what was observed in rheumatoid arthritis. Rates of malignancies, MACEs, VTEs, and deaths were comparable among patients receiving upadacitinib and adalimumab. No new safety risks emerged with longer‐term exposure to upadacitinib. Trial Registration Numbers: SELECT‐PsA 1: NCT03104400; SELECT‐PsA 2: NCT03104374.
UR  -  https://cochrane.66557.net/central/doi/10.1002/central/CN-02358902/full
ER  -  


Record #85 of 119
Provider: John Wiley & Sons, Ltd.
Content: text/plain; charset="UTF-8"

TY  -  JOUR
AN  -  CN-01932088
AU  -  Kitas, GD
AU  -  Nightingale, P
AU  -  Armitage, J
AU  -  Sattar, N
AU  -  Belch, JJF
AU  -  Symmons, DPM
TI  -  Trial of atorvastatin for the primary prevention of cardiovascular events in patients with RA (TRACE RA): a randomized trial in 2986 RA patients
JA  -  Rheumatology (united kingdom)
PY  -  2015
VL  -  54
SP  -  i87
C3  -  EMBASE 626091339
M3  -  Journal article; Conference proceeding
KW  -  *hypertension
KW  -  *primary prevention
KW  -  Adult
KW  -  Adverse drug reaction
KW  -  Angina pectoris
KW  -  Atherosclerosis
KW  -  Body mass
KW  -  Brain hemorrhage
KW  -  Cardiovascular disease
KW  -  Conference abstract
KW  -  Controlled study
KW  -  Death
KW  -  Diabetes mellitus
KW  -  Double blind procedure
KW  -  Drug safety
KW  -  Drug therapy
KW  -  Dyslipidemia
KW  -  Ethnicity
KW  -  Expectation
KW  -  Family history
KW  -  Female
KW  -  Follow up
KW  -  Glucose level
KW  -  Heart infarction
KW  -  Human
KW  -  Lifestyle
KW  -  Low density lipoprotein cholesterol level
KW  -  Male
KW  -  Meta analysis
KW  -  Multicenter study (topic)
KW  -  Muscle disease
KW  -  Pharmacokinetics
KW  -  Prospective study
KW  -  Randomized controlled trial (topic)
KW  -  Rank sum test
KW  -  Revascularization
KW  -  Rheumatoid arthritis
KW  -  Risk reduction
KW  -  Side effect
KW  -  Smoking
KW  -  Transient ischemic attack
KW  -  Visually impaired person
DO  -  10.1093/rheumatology/kev088.094
AB  -  Background: Patients with RA are at increased risk from cardiovascular disease (CVD) compared with the general population, due to classical (e.g. hypertension and dyslipidaemia) and novel (e.g. systemic inflammation) risk factors. It remains unclear whether primary prevention strategies for CVD are effective in conditions of high grade inflammation such as RA. The TRial of Atorvastatin for the primary prevention of Cardiovascular Events in patients with Rheumatoid Arthritis (TRACE RA) addressed the hypothesis that atorvastatin 40mg daily is superior to placebo for the primary prevention of CVD events in RA (ISRCTN: 41829447). Methods: Prospective, randomized, double‐blind, placebo‐controlled, multicentre trial in RA patients aged >50 years or RA duration >10 years; without known atherosclerotic disease, diabetes, myopathy; not already taking statin. All patients were given lifestyle advice. The primary endpoint was a composite of CVD death, non‐fatal myocardial infarction, cerebrovascular accident (excluding haemorrhagic stroke), transient ischaemic attack, hospitalized angina, coronary and noncoronary revascularization. Secondary endpoints included safety outcomes and lipid changes. The trial was designed to have 80% power at P<0.05 to detect a 32% risk reduction with atorvastatin based on 1.8% event rate, using intention to treat analysis over 5 years. Cox regression stratified by centre, Fisher's exact test and the Mann‐Whitney test were used for analysis, as appropriate. Results: Trial duration was August 2007 to December 2012. A total of 2986 patients from 102 centres were randomized and followed up for a median of 2.53 years (interquartile range 1.94‐3.50), providing 7908 patient‐years of follow up. Atorvastatin and placebo groups were wellmatched for age, sex, ethnicity, weight, BMI, RA duration, activity, severity and seropositivity, blood pressure, lipid and glucose levels, diabetes, family history of CVD or diabetes. Current smoking was higher in the atorvastatin group (18.4% v 14.5%, P=0.019). Reduction in low‐density lipoprotein cholesterol (LDL‐c) levels was significantly higher in the atorvastatin group (1.07 mmol/l) compared with placebo (0.14 mmol/l, P<0.001). In the atorvastatin group 24 patients had a CVD event, compared with 36 in the placebo (hazard ratio 0.66, 95% CI 0.40, 1.11, P=0.119). The overall event rate was lower (0.76%) than anticipated (1.80%) and the investigators were instructed by the funders to terminate the trial early. Any reported adverse events were similar: 294 (19.7%) in the atorvastatin and 292 (19.5%) in the placebo group, P=0.927. Conclusion: Atorvastatin 40mg daily resulted in significantly greater reduction of LDL‐c compared with placebo. The 34% (60% to +11%) reduction of risk for a major CVD event compared with placebo, although not statistically significant due to the early termination of the trial, is in line with expectations based on the Cholesterol Treatment Trialists' Collaboration meta‐analysis of the effect of statins in other populations. Statin therapy was safe in patients with RA.
UR  -  https://cochrane.66557.net/central/doi/10.1002/central/CN-01932088/full
ER  -  


Record #86 of 119
Provider: John Wiley & Sons, Ltd.
Content: text/plain; charset="UTF-8"

TY  -  JOUR
AN  -  CN-01979284
AU  -  Servan, PR
TI  -  La vitamina D, más allá Del sistema óseo
JA  -  Annals of nutrition & metabolism
PY  -  2019
VL  -  75
SP  -  7‐8
C3  -  EMBASE 628858370
M3  -  Journal article; Conference proceeding
KW  -  Adjuvant radiotherapy
KW  -  Adult
KW  -  Alzheimer disease
KW  -  Cancer prevention
KW  -  Cancer recurrence
KW  -  Cancer survival
KW  -  Cardiovascular system
KW  -  Cerebrovascular accident
KW  -  Colorectal cancer
KW  -  Conference abstract
KW  -  Controlled study
KW  -  Demineralization
KW  -  Disability
KW  -  Drug megadose
KW  -  Drug therapy
KW  -  Female
KW  -  Follow up
KW  -  Human
KW  -  Human cell
KW  -  Human tissue
KW  -  Hypertension
KW  -  Incidence
KW  -  Influenza
KW  -  Major clinical study
KW  -  Male
KW  -  Multiple sclerosis
KW  -  New Zealand
KW  -  Non insulin dependent diabetes mellitus
KW  -  Observational study
KW  -  Overall survival
KW  -  Pandemic
KW  -  Parkinson disease
KW  -  Protein expression
KW  -  Randomized controlled trial
KW  -  Relapse
KW  -  Rheumatoid arthritis
KW  -  Survival rate
KW  -  Systemic lupus erythematosus
KW  -  Vitamin D deficiency
DO  -  10.1159/000501441
AB  -  Vitamin D is currently one of the hottest topics in medicine. Over the last decades, scientific studies have demonstrated that the pandemic global vitamin D deficiency not only has a negative impact on demineralization of bones, but also facilitates development and progression of multiple diseases of civilization, including cardiovascular diseases, diabetes, autoimmune disease, and cancer; these have denominated the pleiotropic effects of vitamin D.It is well known that vitamin D inhibits proliferation and induces differentiation of the cells, and is essential for maturation of immune cells. Lymphocytes, neutrophils, monocytes, and dendritic cells express VDR and also activate circulating 25(OH)D3 through hydroxylation by CYP27B1. It has been recently suggested that vitamin D could be useful in the prevention and treatment of autoimmune diseases such as multiple sclerosis, type 1 diabetes mellitus, rheumatoid arthritis, or systemic lupus erythematous. Sessional respiratory infections, such as influenza, have been associated to vitamin D deficiency. A low level of vitamin D is associated with an increased risk of any type of cancer and a decrease survival rate. In clinical studies, vitamin D supplementation is associated with an increase in overall survival and lower risk of relapse Vitamin D intake and blood 25(OH)D levels were inversely associated with the risk of colorectal cancer. But in the Vitamin D Assessment (ViDA) randomized clinical trial that included 5108 community adults in New Zealand, the cumulative incidence of cancer for a median follow‐up period of 3.3 years was 6.5% among participants receiving 100 000 IU of vitamin D3 monthly and 6.4% among participants receiving placebo. So, monthly high‐dose vitamin D supplementation may not be associated with cancer prevention and should not be used for this purpose.Even more, recent studies have shown that vitamin D can be used in adjuvant radio‐therapy. Observational studies support an association between a low blood 25‐hydroxyvitamin D level and the risk of type 2 diabetes. But among persons at high risk for type 2 diabetes not selected for vitamin D insufficiency, vitamin D3 supplementation at a dose of 4000 IU per day did not result in a significantly lower risk of diabetes than placebo. The involvement of vitamin D in the regulation of the cardiovascular system and its possible effect on hypertension is currently under investigation. Also, vitamin D deficiency has been associated with several neurological diseases (multiple sclerosis, stroke, Alzheimer's and Parkinson's diseases), as the vitamin D receptor is expressed in several brain structures and regulates the expression of neurotrophinsand neurotransmitters. If confirmed in clinical trials, vitamin D supplementation may reduce long‐term disability.
UR  -  https://cochrane.66557.net/central/doi/10.1002/central/CN-01979284/full
ER  -  


Record #87 of 119
Provider: John Wiley & Sons, Ltd.
Content: text/plain; charset="UTF-8"

TY  -  JOUR
AN  -  CN-02161146
AU  -  Rahman, WA
AU  -  Habsa, GH
AU  -  Al-Mohrej, OA
AU  -  Hammad, M
AU  -  Selim, NM
AU  -  Hammad, A
TI  -  Incidence of silent venous thromboembolism after total hip arthroplasty: a comparison of rivaroxaban and enoxaparin
JA  -  Journal of orthopaedic surgery (Hong Kong)
PY  -  2020
VL  -  28
IS  -  2
CC  -  Vascular
SP  -  2309499020938865
C3  -  PUBMED 32700655,EMBASE 2005670288
M3  -  Journal article
KW  -  *leg thrombosis /complication /diagnosis /drug therapy /epidemiology /prevention /therapy
KW  -  *thrombosis prevention
KW  -  *total hip replacement
KW  -  Adult
KW  -  Age
KW  -  Aged
KW  -  Anticoagulants [therapeutic use]
KW  -  Arthroplasty, Replacement, Hip [methods]
KW  -  Arthroplasty, Replacement, Knee [*adverse effects]
KW  -  Article
KW  -  Avascular necrosis /surgery
KW  -  Bleeding
KW  -  Body mass
KW  -  Cerebrovascular accident
KW  -  Cohort analysis
KW  -  Comorbidity
KW  -  Computed tomography venography
KW  -  Controlled study
KW  -  Drug efficacy
KW  -  Drug safety
KW  -  Egypt [epidemiology]
KW  -  Enoxaparin [therapeutic use]
KW  -  Female
KW  -  Hip dysplasia /surgery
KW  -  Hip osteoarthritis /surgery
KW  -  Human
KW  -  Humans
KW  -  Incidence
KW  -  Lung embolism
KW  -  Major clinical study
KW  -  Male
KW  -  Middle Aged
KW  -  Mortality
KW  -  Phlebography
KW  -  Postoperative period
KW  -  Posttraumatic arthropathy /surgery
KW  -  Prospective Studies
KW  -  Prospective study
KW  -  Randomized controlled trial
KW  -  Rheumatoid arthritis /surgery
KW  -  Rivaroxaban [*therapeutic use]
KW  -  Venous Thromboembolism [*epidemiology, etiology, prevention & control]
KW  -  Wound infection
KW  -  Young Adult
DO  -  10.1177/2309499020938865
AB  -  Propose: Total hip arthroplasty (THA) is associated with a significant risk of venous thromboembolism (VTE). Different thromboprophylaxis strategies have been used to prevent VTE. The primary aim of this study was to report the incidence of VTE and compare the efficacy and safety of rivaroxaban to enoxaparin. The secondary outcome was to report the incidence of silent deep venous thrombosis (DVT) using computed tomography venography. Methods: One hundred sixty patients who underwent THA were enrolled in a prospective study. Patients were randomized into two groups as follows: those who received rivaroxaban 10 mg oral daily (group RXE) and those who received enoxaparin 40 IU/day subcutaneously for 14 days (group ENO). Results: Both groups were matched for age, sex, comorbidities, special habits and preoperative laboratory investigations. The overall incidence of DVT was 5% (n = 8), which included four patients clinically diagnosed as having DVT and four with silent DVT. All the DVT cases occurred in veins below the knee and in the group RXE; none of the cases occurred in group ENO (p = 0.04). The incidence of DVT was significantly higher in patients with high body mass indexes (p < 0.001), older age (p = 0.024) and medical comorbidities (p = 0.14). No mortality, pulmonary embolism, stroke, wound infection or major bleeding occurred in either group. Conclusions: Among the patients who underwent hip arthroplasty, rivaroxaban prophylaxis was found to be associated with lower efficacy and similar safety outcomes as compared with enoxaparin anticoagulants.
UR  -  https://cochrane.66557.net/central/doi/10.1002/central/CN-02161146/full
ER  -  


Record #88 of 119
Provider: John Wiley & Sons, Ltd.
Content: text/plain; charset="UTF-8"

TY  -  JOUR
AN  -  CN-02097029
AU  -  Cerkauskaite, A
AU  -  Cerkauskiene, R
AU  -  Miglinas, M
TI  -  SAT-438 DEVELOPMENT AND VALIDATION OF CASE-FINDING ALGORITHMS FOR THE IDENTIFICATION OF PATIENTS WITH FABRY DISEASE
JA  -  Kidney international reports
PY  -  2020
VL  -  5
IS  -  3
SP  -  S183‐S184
C3  -  EMBASE 2005256351
M3  -  Journal article; Conference proceeding
KW  -  *Fabry disease
KW  -  *algorithm
KW  -  *case finding
KW  -  *validation process
KW  -  Adult
KW  -  Cancer staging
KW  -  Cerebrovascular accident
KW  -  Chronic kidney failure
KW  -  Complication
KW  -  Conference abstract
KW  -  Controlled study
KW  -  Diagnosis
KW  -  Diagnostic error
KW  -  Diagnostic test accuracy study
KW  -  Differential diagnosis
KW  -  Female
KW  -  Fibromyalgia
KW  -  Genetic analysis
KW  -  Health care system
KW  -  Heart arrhythmia
KW  -  Human
KW  -  Human cell
KW  -  Hypertrophic cardiomyopathy
KW  -  International Classification of Diseases
KW  -  Major clinical study
KW  -  Male
KW  -  Nervous system
KW  -  Phenotypic variation
KW  -  Predictive value
KW  -  Prevention
KW  -  Proteinuria
KW  -  RD cell line
KW  -  Randomized controlled trial
KW  -  Rheumatic fever
KW  -  Rheumatoid arthritis
KW  -  Sudden cardiac death
DO  -  10.1016/j.ekir.2020.02.465
AB  -  Introduction: Misdiagnoses are very common in Fabry disease (FD). The clinical manifestation of the disease is highly variable leading in a broad range of possible differential diagnoses. According to the literature 25% of FD patients were firstly misdiagnosed with a mean time of over 13 years between the onset of symptoms and diagnosis. Frequently misdiagnoses of Fabry disease include fibromyalgia syndrome, rheumatic fever and arthritis, hypertrophic cardiomyopathy, chronic kidney disease with unknown aetiology and others. Recognition, diagnosis and treatment availabilities of Fabry disease can prevent patients from life threating complications such as sudden cardiac death, end‐stage chronic renal disease, malignant arrhythmias or stroke. The aim of this study was to develop and validate case‐finding algorithms for Fabry disease, covered by diagnosis of rheumatologic (RMD), renal (RD), cardiologic (CD) and neurological (ND) diseases. Methods: One hundred patients per disease group (RMD, RD, CD and ND) were randomly selected from one healthcare system using the International Classification of Diseases version 10 (ICD10) codes for RMD including unexplained arthritis (M13.9, M13, M09), rheumatoid arthritis (M06), fibromyalgia syndrome (M79.7); RD including proteinuria (N06, N04.1), chronic kidney disease (N18); CD including hypertrophic cardiomyopathy (I42.2) and ND with unknown aetiology stroke (I64). Fifty‐four case‐finding algorithms were constructed using a combination of ICD10 codes and clinical FD phenotype algorithm (cardiac, neurological, renal criteria). Algorithms with the highest average positive predictive value (PPV) were validated and the patients were referred to genetic analysis of GLA mutations. Results: From five hundred analysed patients 14 new Fabry disease cases were diagnosed. The highest PPV for Fabry disease had algorithm with ICD10 code of renal involvement in a combination of three different FD phenotype variations (42.8 % of validated cases). Algorithms included ICD10 codes of unknown aetiology hypertrophic cardiomyopathy, fibromyalgia syndrome, unknown aetiology stroke and unexplained arthritis confirmed diagnosis of FD in 21.4 %, 7.2 %, 21.4 % and 7.2 % patients of all validated cases, respectively. The risk of having Fabry disease depending on ICD10 code between the RMD, RD, CD and ND groups consisted 2.0 %, 6.0 %, 3.0 %, 3.0 %, respectively. Conclusions: Case‐finding algorithms accurately identify patients with Fabry disease in administrative databases. These algorithms can be used to collect population‐based cohorts, find new FD cases and facilitate future research in epidemiology. Fabry disease should be added in the list of differential diagnoses for unclear pathologies and those taking an atypical disease course.
UR  -  https://cochrane.66557.net/central/doi/10.1002/central/CN-02097029/full
ER  -  


Record #89 of 119
Provider: John Wiley & Sons, Ltd.
Content: text/plain; charset="UTF-8"

TY  -  JOUR
AN  -  CN-02326097
AU  -  Chu, Q
AU  -  Liao, L
AU  -  Wei, W
AU  -  Ye, Z
AU  -  Zeng, L
AU  -  Qin, C
AU  -  Tang, Y
TI  -  Venous thromboembolism in ICU patients with intracerebral hemorrhage: risk factors and the prognosis after anticoagulation therapy
JA  -  International journal of general medicine
PY  -  2021
VL  -  14
SP  -  5397‐5404
C3  -  EMBASE 2013731404
M3  -  Journal article
KW  -  *anticoagulant therapy
KW  -  *brain hemorrhage
[truncated: 196,863 more chars]
