# Supplementary material for: Rheumatoid arthritis and stroke risk: a systematic review and meta-analysis
Source: PeerJ. 2026 Jan 29;14:e20568. doi: 10.7717/peerj.20568 (PMC12861136; doi:10.7717/peerj.20568)
Supplement: Supplemental Information 2 [file peerj-14-20568-s002.zip › Database Bibliography/embase.ris]

TY  - JOUR
M3  - Editorial
Y1  - 2025
VL  - 418
SN  - 1874-1754
SN  - 0167-5273
JF  - International Journal of Cardiology
JO  - Int. J. Cardiol.
UR  - https://www-embase-com-443.webvpn.cams.tsgvip.top/search/results?subaction=viewrecord&id=L2034871231&from=export
U2  - L2034871231
C5  - 39307313
DB  - Embase
DB  - Medline
U3  - 2024-10-07
U4  - 2024-10-09
L2  - https://dx-doi-org.webvpn.cams.tsgvip.top/10.1016/j.ijcard.2024.132584
DO  - 10.1016/j.ijcard.2024.132584
A1  - Carbone, R.G.
A1  - Russell, A.-M.
M1  - (Carbone R.G., magister1@mail.com) Department of Internal Medicine, University of Genoa, Italy
M1  - (Russell A.-M., a.russell.1@bham.ac.uk) School of Medicine and Health, University of Birmingham, Birmingham, United Kingdom
M1  - (Russell A.-M., a.russell.1@bham.ac.uk) School of Health and Care Professions, University of Exeter, Exeter, United Kingdom
AD  - R.G. Carbone, Department of Internal Medicine, University of Genoa, Italy
T1  - Smoking cessation in heart and chronic respiratory disease: A healthy global strategy
LA  - English
KW  - cardiovascular disease
KW  - cardiovascular risk
KW  - cerebrovascular accident
KW  - chronic obstructive lung disease
KW  - chronic respiratory tract disease
KW  - editorial
KW  - forced expiratory volume
KW  - forced vital capacity
KW  - heart failure
KW  - human
KW  - hypertension
KW  - lung function
KW  - lung sarcoidosis
KW  - malnutrition
KW  - mortality rate
KW  - peripheral arterial disease
KW  - prevalence
KW  - rheumatoid arthritis
KW  - risk factor
KW  - sarcoidosis
KW  - smoking cessation
KW  - spirometry
KW  - thorax pain
ER  - 

TY  - JOUR
M3  - Review
Y1  - 2024
VL  - 24
IS  - 1
SN  - 1591-9528
SN  - 1591-8890
JF  - Clinical and Experimental Medicine
JO  - Clin. Exp. Med.
UR  - https://www-embase-com-443.webvpn.cams.tsgvip.top/search/results?subaction=viewrecord&id=L2028179014&from=export
U2  - L2028179014
C5  - 38294723
DB  - Embase
DB  - Medline
U3  - 2024-02-06
U4  - 2024-02-23
L2  - https://dx-doi-org.webvpn.cams.tsgvip.top/10.1007/s10238-023-01288-7
DO  - 10.1007/s10238-023-01288-7
A1  - Al-Ewaidat, O.A.
A1  - Naffaa, M.M.
M1  - (Al-Ewaidat O.A.) Department of Internal Medicine, Ascension Saint Francis Hospital, Evanston, IL, United States
M1  - (Naffaa M.M., Moawiah.naffaa@duke.edu) Department of Psychology and Neuroscience, Duke University, Durham, NC, United States
M1  - (Naffaa M.M., Moawiah.naffaa@duke.edu) Department of Cell Biology, Duke University School of Medicine, Durham, NC, United States
AD  - M.M. Naffaa, Department of Psychology and Neuroscience, Duke University, Durham, NC, United States
T1  - Stroke risk in rheumatoid arthritis patients: exploring connections and implications for patient care
LA  - English
KW  - cyclic citrullinated peptide antibody
KW  - interleukin 6
KW  - Janus kinase inhibitor
KW  - nonsteroid antiinflammatory agent
KW  - rheumatoid factor
KW  - substance P
KW  - tumor necrosis factor inhibitor
KW  - cerebrovascular accident
KW  - disease activity score
KW  - disease association
KW  - drug efficacy
KW  - drug safety
KW  - health care practice
KW  - human
KW  - ischemic stroke
KW  - pathophysiology
KW  - patient care
KW  - review
KW  - rheumatoid arthritis
KW  - risk assessment
KW  - risk factor
KW  - risk management
N2  - Rheumatoid arthritis (RA) can independently increase the risk of stroke, affecting both young and adult RA patients. Recent attention has been drawn to the association between stroke and RA, supported by mounting evidence. Given that stroke is a significant and an urgent public health concern, this review aims to highlight the relationship between stroke and RA, covering mechanisms, underlying risk factors, early detection tools, and treatment implications. By uncovering the connection that links RA to stroke, we can pave the way for targeted healthcare practices and the development of preventive strategies for individuals with RA. Therefore, further research is imperative to deepen our understanding of this association and, ideally, guide treatment decisions for individuals at risk of both RA and stroke.
ER  - 

TY  - JOUR
M3  - Article
Y1  - 2024
VL  - 8
IS  - 1
SN  - 2520-1026
JF  - BMC Rheumatology
JO  - BMC Rheumatol.
UR  - https://www-embase-com-443.webvpn.cams.tsgvip.top/search/results?subaction=viewrecord&id=L2028644619&from=export
U2  - L2028644619
DB  - Embase
U3  - 2024-02-28
U4  - 2024-03-07
L2  - https://dx-doi-org.webvpn.cams.tsgvip.top/10.1186/s41927-024-00378-7
DO  - 10.1186/s41927-024-00378-7
A1  - Karstensen, J.K.
A1  - Bremander, A.
A1  - Christensen, J.R.
A1  - Primdahl, J.
M1  - (Karstensen J.K., jkarstensen@danskgigthospital.dk; Bremander A.; Primdahl J.) Department of Regional Health Research, University of Southern Denmark, Odense, Denmark
M1  - (Karstensen J.K., jkarstensen@danskgigthospital.dk; Bremander A.; Primdahl J.) Danish Hospital for Rheumatic Diseases, University Hospital of Southern Denmark, Sønderborg, Denmark
M1  - (Karstensen J.K., jkarstensen@danskgigthospital.dk) The DANBIO Registry, Rigshospitalet, Glostrup, Denmark
M1  - (Bremander A.) Spenshult Research and Development Centre, Halmstad, Sweden
M1  - (Bremander A.) Section of Rheumatology, Department of Clinical Sciences Lund, Lund University, Lund, Sweden
M1  - (Christensen J.R.) Research Unit of General Practice, Department of Public Health, University of Southern Denmark, Odense, Denmark
M1  - (Christensen J.R.) Research Unit for General Practice, Aarhus University, Aarhus, Denmark
M1  - (Christensen J.R.) DRIVEN - Danish Centre for Motivational and Behaviour Science, Department of Sports Science and Clinical Biomechanics, University of Southern Denmark, Odense, Denmark
M1  - (Primdahl J.) Sygehus Sønderjylland, University Hospital of Southern Denmark, Aabenraa, Denmark
AD  - J.K. Karstensen, Department of Regional Health Research, University of Southern Denmark, Odense, Denmark
T1  - Participation in cardiovascular screening consultations, the who, when and why - A cohort study on patients with rheumatoid arthritis
LA  - English
KW  - C reactive protein
KW  - corticosteroid
KW  - disease modifying antirheumatic drug
KW  - glucose
KW  - hemoglobin A1c
KW  - high density lipoprotein cholesterol
KW  - low density lipoprotein cholesterol
KW  - triacylglycerol
KW  - adult
KW  - alcohol consumption
KW  - angina pectoris
KW  - article
KW  - blood pressure measurement
KW  - body height
KW  - body mass
KW  - body weight
KW  - cardiovascular disease
KW  - cardiovascular disease assessment
KW  - cardiovascular risk factor
KW  - cerebrovascular accident
KW  - cholesterol blood level
KW  - cohort analysis
KW  - comorbidity
KW  - consultation
KW  - controlled study
KW  - DAS28
KW  - diabetes mellitus
KW  - disease duration
KW  - European Quality of Life 5 Dimensions 5 Level questionnaire
KW  - fasting blood glucose level
KW  - fatigue
KW  - female
KW  - follow up
KW  - Health Assessment Questionnaire
KW  - heart infarction
KW  - high density lipoprotein cholesterol level
KW  - high risk patient
KW  - human
KW  - hypercholesterolemia
KW  - hypertension
KW  - International Diabetes Federation
KW  - lifestyle
KW  - logistic regression analysis
KW  - low density lipoprotein cholesterol level
KW  - low risk patient
KW  - major clinical study
KW  - male
KW  - Markov chain
KW  - motivation
KW  - outpatient
KW  - pain
KW  - patient compliance
KW  - patient participation
KW  - physical activity
KW  - physical disability
KW  - rank sum test
KW  - refusal to participate
KW  - rheumatoid arthritis
KW  - risk assessment
KW  - risk management
KW  - screening
KW  - smoking habit
KW  - systematic coronary risk evaluation
KW  - triacylglycerol level
KW  - vasoconstriction
KW  - visual analog scale
KW  - waist circumference
N2  - Background: In accordance with the EULAR recommendations, the Danish Hospital for Rheumatic Diseases have systematically invited patients with rheumatoid arthritis (RA) to cardiovascular (CV) risk assessment since 2011. Patients with high risk are invited to a follow-up screening after one year. To optimize the screening and tailor it to individual needs, information about who accepts vs. declines follow-up is needed. Thus, the aim of this study was to explore participation in systematic CV risk assessment among patients with RA. Furthermore, to explore differences between patients with low vs. high risk, and between patients with high risk who accept vs. decline follow-up. Methods: Data from 2,222 outpatients with RA in the period 2011-2021 were retrieved, and of these 1,522 were under 75 years and eligible to be invited. To assess the 10-year risk for CV death, the modified Systematic Coronary Risk Evaluation (mSCORE), derived by multiplying the SCORE by 1.5, was used. Logistic regression analyses were used to explore differences in CV risk factors (triglycerides, HbA1c, lifestyle factors) and measures of disease impact (pain, fatigue, patient global assessment, HAQ, EQ-5D-5L) between patients with low vs. high risk. Differences between high risk patients who accepted vs. declined follow-up were analysed using Wilcoxon rank sum test and chi-squared test for groups. Results: One thousand one hundred forty-nine received a CV screening invitation and 91 declined participation. Patients with high risk had significantly longer disease duration (OR; 95 CI) (1.017; 1.002-1.032), higher levels of triglycerides (1.834; 1.475-2.280), HbA1C (1.046; 1.020-1.070), pain (1.006; 1.001-1.012), and HAQ-score (1.305; 1.057-1.612) compared to patients with low risk and they more often declined follow-up (43% vs. 28%, p < 0.001). Those who declined a follow-up invitation were older (p = 0.016) and had shorter disease duration (p = 0.006) compared to those who accepted follow-up. Conclusion: A first CV screening consultation was accepted by most patients with RA, while only every other patient with high to very high CV risk adhered to a follow-up screening consultation. Neither measures of disease impact nor lifestyle factors were associated with adherence. Further studies are needed to explore the patients' motivation, barriers and facilitators for adherence or non-adherence to a follow-up consultation.
ER  - 

TY  - JOUR
M3  - Article
Y1  - 2024
VL  - 25
IS  - 1
SN  - 1471-2474
JF  - BMC Musculoskeletal Disorders
JO  - BMC Musculoskelet. Disord.
UR  - https://www-embase-com-443.webvpn.cams.tsgvip.top/search/results?subaction=viewrecord&id=L2029448233&from=export
U2  - L2029448233
C5  - 38627663
DB  - Embase
DB  - Medline
U3  - 2024-04-22
U4  - 2024-04-25
L2  - https://dx-doi-org.webvpn.cams.tsgvip.top/10.1186/s12891-024-07394-1
DO  - 10.1186/s12891-024-07394-1
A1  - Ma, J.
A1  - Zhang, K.
A1  - Ma, X.
A1  - Wang, H.
A1  - Ma, C.
A1  - Zhang, Y.
A1  - Liu, R.
M1  - (Ma J.; Liu R., 18245996629@163.com) Department of Orthopedics, The Second Affiliated Hospital, Xi’an Jiaotong University, Shaanxi, Xi’an, China
M1  - (Zhang K.; Ma X.; Wang H.; Zhang Y.) Ningxia Medical University Third Clinical Medical School, Ningxia, Yinchuan City, China
M1  - (Ma C.) Department of Orthopaedics, People’s Hospital of Ningxia Hui Autonomous Region, Ningxia, Yinchuan City, China
AD  - R. Liu, Department of Orthopedics, The Second Affiliated Hospital, Xi’an Jiaotong University, Shaanxi, Xi’an, China
T1  - Clinical phenotypes of comorbidities in end-stage knee osteoarthritis: a cluster analysis
LA  - English
KW  - creatinine
KW  - saturated fatty acid
KW  - uric acid
KW  - abdominal circumference
KW  - aged
KW  - anxiety
KW  - article
KW  - cerebrovascular accident
KW  - chronic kidney failure
KW  - cluster analysis
KW  - coronary artery disease
KW  - cross-sectional study
KW  - depression
KW  - diastolic blood pressure
KW  - disease activity
KW  - erythrocyte sedimentation rate
KW  - factor analysis
KW  - female
KW  - glucose blood level
KW  - hospitalization
KW  - human
KW  - hyperlipidemia
KW  - hypertension
KW  - hyperuricemia
KW  - knee osteoarthritis
KW  - leukocyte count
KW  - lipid metabolism
KW  - liver disease
KW  - lymphocyte count
KW  - major clinical study
KW  - male
KW  - neutrophil count
KW  - non insulin dependent diabetes mellitus
KW  - obesity
KW  - patient care
KW  - phenotype
KW  - prevalence
KW  - principal component analysis
KW  - questionnaire
KW  - rheumatoid arthritis
KW  - risk factor
KW  - sleep disorder
KW  - uric acid blood level
KW  - waist circumference
N2  - Objectives: Comorbidities, as components of these heterogeneous features, often coexist with knee osteoarthritis, and are particularly prevalent in end-stage knee osteoarthritis. Here, we attempted to identify the different clinical phenotypes of comorbidities in patients with end-stage knee osteoarthritis by cluster analysis. Methods: A total of 421 inpatients diagnosed with end-stage knee osteoarthritis who underwent inpatient surgery were included in this cross-sectional study. 23 demographic, comorbidity, inflammatory immune and evaluation scale variables were collected. Systematic clustering after factor analysis and separate two-step cluster analysis were performed for individual comorbidity variables and all variables, respectively, to objectively identify the different clinical phenotypes of the study patients. Results: Four clusters were finally identified. Cluster 1 had the largest proportion of obese patients (93.8%) and hypertension was common (71.2%). Almost all patients in cluster 2 were depressed (95.8%) and anxiety disorders (94.7%). Cluster 3 combined patients with isolated end-stage knee osteoarthritis and a few comorbidities. Cluster 4 had the highest proportion of patients with rheumatoid arthritis (58.8%). Conclusions: Patients with end-stage knee osteoarthritis may be classified into four different clinical phenotypes: "isolated end-stage knee osteoarthritis"; "obesity + hypertension"; "depression + anxiety"; and "rheumatoid arthritis", which may help guide individualized patient care and treatment strategies.
ER  - 

TY  - JOUR
M3  - Article
Y1  - 2024
VL  - 24
IS  - 1
SN  - 1471-2261
JF  - BMC Cardiovascular Disorders
JO  - BMC Cardiovasc. Disord.
UR  - https://www-embase-com-443.webvpn.cams.tsgvip.top/search/results?subaction=viewrecord&id=L2030080287&from=export
U2  - L2030080287
C5  - 38834973
DB  - Embase
DB  - Medline
U3  - 2024-06-12
U4  - 2024-06-17
L2  - https://dx-doi-org.webvpn.cams.tsgvip.top/10.1186/s12872-024-03963-3
DO  - 10.1186/s12872-024-03963-3
A1  - Bedeković, D.
A1  - Bošnjak, I.
A1  - Bilić-Ćurčić, I.
A1  - Kirner, D.
A1  - Šarić, S.
A1  - Novak, S.
M1  - (Bedeković D.; Bošnjak I., dribosnjak79@gmail.com; Kirner D.; Šarić S.) Department of Cardiovascular Diseases, Internal Medicine Clinic, University Hospital Osijek, J. Huttlera 4, Osijek, Croatia
M1  - (Bedeković D.; Kirner D.; Šarić S.) Faculty of Medicine Osijek, Department of Internal Medicine, University J.J. Strossmayer, J. Huttlera 4, Osijek, Croatia
M1  - (Bilić-Ćurčić I.) Department for Pharmacology, Faculty of Medicine, J. J. Strossmayer University of Osijek, J. Huttlera 4, Osijek, Croatia
M1  - (Bilić-Ćurčić I.) Department of Endocrinology and Metabolism Disorders, Internal Medicine Clinic, University Hospital Centre Osijek, J. Huttlera 4, Osijek, Croatia
M1  - (Novak S.) Department of Rheumatology and Clinical Immunology, University Hospital Rijeka, Rijeka, Croatia
M1  - (Novak S.) Faculty of Medicine Rijeka, Department of Internal Medicine, University of Rijeka, Braće Branchetta 20/1, Rijeka, Croatia
AD  - I. Bošnjak, Department of Cardiovascular Diseases, Internal Medicine Clinic, University Hospital Osijek, J. Huttlera 4, Osijek, Croatia
T1  - Risk for cardiovascular disease development in rheumatoid arthritis
LA  - English
KW  - amino terminal pro brain natriuretic peptide
KW  - brain natriuretic peptide
KW  - C reactive protein
KW  - creatinine
KW  - cyclic citrullinated peptide antibody
KW  - glucocorticoid
KW  - hemoglobin A1c
KW  - high density lipoprotein cholesterol
KW  - low density lipoprotein cholesterol
KW  - nonsteroid antiinflammatory agent
KW  - triacylglycerol
KW  - acute heart infarction
KW  - adult
KW  - angina pectoris
KW  - aortic aneurysm
KW  - article
KW  - atherosclerosis
KW  - atrial fibrillation
KW  - body mass
KW  - cardiovascular disease
KW  - cardiovascular mortality
KW  - cardiovascular risk
KW  - cardiovascular risk factor
KW  - central venous pressure
KW  - cerebrovascular accident
KW  - chronic inflammation
KW  - cigarette smoking
KW  - computer assisted tomography
KW  - controlled study
KW  - coronary angiography
KW  - coronary artery disease
KW  - coronary atherosclerosis
KW  - DAS28
KW  - diabetes mellitus
KW  - diastolic blood pressure
KW  - disease activity
KW  - disease course
KW  - disease duration
KW  - dyslipidemia
KW  - dyspnea
KW  - echocardiography
KW  - erythrocyte sedimentation rate
KW  - fatigue
KW  - female
KW  - follow up
KW  - glucose blood level
KW  - Health Assessment Questionnaire
KW  - heart arrhythmia
KW  - heart failure
KW  - heart infarction
KW  - heart left ventricle ejection fraction
KW  - heart rate
KW  - hematoma
KW  - hip circumference
KW  - human
KW  - hypercholesterolemia
KW  - hypertension
KW  - incidence
KW  - inflammation
KW  - ischemic cardiomyopathy
KW  - ischemic heart disease
KW  - lifestyle modification
KW  - major clinical study
KW  - male
KW  - metabolic syndrome X
KW  - morbidity
KW  - mortality
KW  - non ST segment elevation myocardial infarction
KW  - oral glucose tolerance test
KW  - osteoarthritis
KW  - pain intensity
KW  - peripheral arterial disease
KW  - physical activity
KW  - platelet lymphocyte ratio
KW  - prevalence
KW  - questionnaire
KW  - rheumatoid arthritis
KW  - risk factor
KW  - ST segment elevation myocardial infarction
KW  - systolic blood pressure
KW  - transient ischemic attack
KW  - treadmill test
KW  - visual analog scale
KW  - waist circumference
KW  - waist hip ratio
N2  - Background: Patients with rheumatoid arthritis have significant cardiovascular mortality and morbidity. Objective: To investigate the effects of chronic inflammation in rheumatoid arthritis on cardiovascular morbidity association with cardiovascular risk factors risk factors. Mortality report is secondary just to show trends without sufficient statistical power as it is accidental endpoint. Methods: A total of 201 individuals without previous cardiovascular disease, 124 with rheumatoid arthritis (investigation group) and 77 with osteoarthritis (control group), were included in the study and followed up for an average of 8 years to assess the development of fatal or non-fatal cardiovascular diseases. The incidence and prevalence of cardiovascular risk factors were also investigated. Results: The total incidence of one or more fatal or nonfatal cardiovascular events was 43.9% in the investigation group and 37.5% in the control group. Of these patients, 31.7% and 30.9% survived cardiovascular events in the investigation and control groups, respectively. The most common cardiovascular disease among participants who completed the study and those who died during the study was chronic heart failure. The results of the subgroup analysis showed that strict inflammation control plays a central role in lowering cardiovascular risk. Conclusion: A multidisciplinary approach to these patients is of paramount importance, especially with the cooperation of immunologists and cardiologists for early detection, prevention, and management of cardiovascular risks and diseases.
ER  - 

TY  - JOUR
M3  - Review
Y1  - 2024
VL  - 15
IS  - 1
SN  - 1757-6512
JF  - Stem Cell Research and Therapy
JO  - Stem Cell Res. Ther.
UR  - https://www-embase-com-443.webvpn.cams.tsgvip.top/search/results?subaction=viewrecord&id=L2030879565&from=export
U2  - L2030879565
C5  - 39113098
DB  - Embase
DB  - Medline
U4  - 2024-08-12
L2  - https://dx-doi-org.webvpn.cams.tsgvip.top/10.1186/s13287-024-03863-5
DO  - 10.1186/s13287-024-03863-5
A1  - Zhou, B.
A1  - Chen, Q.
A1  - Zhang, Q.
A1  - Tian, W.
A1  - Chen, T.
A1  - Liu, Z.
M1  - (Zhou B.; Chen Q.; Tian W.; Chen T., 907064309@qq.com; Liu Z., zliu830@163.com) State Key Laboratory of Oral Diseases & amp; National Clinical Research Center for Oral Diseases & amp; Engineering Research Center of Oral Translational Medicine, Ministry of Education & amp; National Engineering Laboratory for Oral Regenerative Medicine, West China Hospital of Stomatology, Sichuan University, Chengdu, China
M1  - (Zhou B.; Chen Q.; Tian W.) Department of Oral and Maxillofacial Surgery, West China Hospital of Stomatology, Sichuan University, Chengdu, China
M1  - (Zhang Q.) The Affiliated Stomatological Hospital Southwest Medical University, Luzhou, China
M1  - (Chen T., 907064309@qq.com) Department of Orthodontics, West China Hospital of Stomatology, Sichuan University, Chengdu, China
AD  - T. Chen, State Key Laboratory of Oral Diseases & amp; National Clinical Research Center for Oral Diseases & amp; Engineering Research Center of Oral Translational Medicine, Ministry of Education & amp; National Engineering Laboratory for Oral Regenerative Medicine, West China Hospital of Stomatology, Sichuan University, Chengdu, China
AD  - Z. Liu, State Key Laboratory of Oral Diseases & amp; National Clinical Research Center for Oral Diseases & amp; Engineering Research Center of Oral Translational Medicine, Ministry of Education & amp; National Engineering Laboratory for Oral Regenerative Medicine, West China Hospital of Stomatology, Sichuan University, Chengdu, China
T1  - Therapeutic potential of adipose-derived stem cell extracellular vesicles: from inflammation regulation to tissue repair
LA  - English
KW  - adipose derived stem cell
KW  - cardiovascular disease
KW  - cerebrovascular accident
KW  - exosome
KW  - human
KW  - inflammation
KW  - osteoarthritis
KW  - regulatory mechanism
KW  - review
KW  - rheumatoid arthritis
KW  - stem cell transplantation
KW  - tissue repair
KW  - tissue structure
KW  - wound healing
N2  - Inflammation is a key pathological feature of many diseases, disrupting normal tissue structure and resulting in irreversible damage. Despite the need for effective inflammation control, current treatments, including stem cell therapies, remain insufficient. Recently, extracellular vesicles secreted by adipose-derived stem cells (ADSC-EVs) have garnered attention for their significant anti-inflammatory properties. As carriers of bioactive substances, these vesicles have demonstrated potent capabilities in modulating inflammation and promoting tissue repair in conditions such as rheumatoid arthritis, osteoarthritis, diabetes, cardiovascular diseases, stroke, and wound healing. Consequently, ADSC-EVs are emerging as promising alternatives to conventional ADSC-based therapies, offering advantages such as reduced risk of immune rejection, enhanced stability, and ease of storage and handling. However, the specific mechanisms by which ADSC-EVs regulate inflammation under pathological conditions are not fully understood. This review discusses the role of ADSC-EVs in inflammation control, their impact on disease prognosis, and their potential to promote tissue repair. Additionally, it provides insights into future clinical research focused on ADSC-EV therapies for inflammatory diseases, which overcome some limitations associated with cell-based therapies.
ER  - 

TY  - JOUR
M3  - Article
Y1  - 2024
VL  - 22
IS  - 1
SN  - 1741-7015
JF  - BMC Medicine
JO  - BMC Med.
UR  - https://www-embase-com-443.webvpn.cams.tsgvip.top/search/results?subaction=viewrecord&id=L2031287117&from=export
U2  - L2031287117
DB  - Embase
U3  - 2024-09-12
U4  - 2024-09-16
L2  - https://dx-doi-org.webvpn.cams.tsgvip.top/10.1186/s12916-024-03376-1
DO  - 10.1186/s12916-024-03376-1
A1  - Sun, X.
A1  - Qian, Y.
A1  - Cheng, W.
A1  - Ye, D.
A1  - Liu, B.
A1  - Zhou, D.
A1  - Wen, C.
A1  - Andreassen, O.A.
A1  - Mao, Y.
M1  - (Sun X.; Qian Y.; Ye D.; Liu B.; Mao Y., myy@zcmu.edu.cn) Department of Epidemiology, School of Public Health, Zhejiang Chinese Medical University, Hangzhou, China
M1  - (Qian Y.) School of Life Sciences, Westlake University, Hangzhou, China
M1  - (Cheng W.; Andreassen O.A., ole.andreassen@medisin.uio.no) NORMENT, Institute of Clinical Medicine, University of Oslo, Oslo, Norway
M1  - (Zhou D.) School of Public Health and the Second Affiliated Hospital, Zhejiang University School of Medicine, Hangzhou, China
M1  - (Wen C.) College of Basic Medical Sciences, Zhejiang Chinese Medical University, Hangzhou, China
AD  - Y. Mao, Department of Epidemiology, School of Public Health, Zhejiang Chinese Medical University, Hangzhou, China
AD  - O.A. Andreassen, NORMENT, Institute of Clinical Medicine, University of Oslo, Oslo, Norway
T1  - Characterizing the polygenic overlap and shared loci between rheumatoid arthritis and cardiovascular diseases
LA  - English
KW  - article
KW  - atrial fibrillation
KW  - blood pressure
KW  - cardiovascular disease
KW  - cardiovascular risk
KW  - cerebrovascular accident
KW  - cohort analysis
KW  - controlled study
KW  - coronary artery disease
KW  - diastolic blood pressure
KW  - female
KW  - gene expression
KW  - gene linkage disequilibrium
KW  - gene mapping
KW  - genetic correlation
KW  - genetic variability
KW  - genome-wide association study
KW  - heart failure
KW  - human
KW  - incidence
KW  - male
KW  - morbidity
KW  - mortality
KW  - non insulin dependent diabetes mellitus
KW  - physical activity
KW  - propensity score
KW  - rheumatoid arthritis
KW  - risk factor
KW  - single nucleotide polymorphism
KW  - systemic lupus erythematosus
KW  - UK Biobank
N2  - Background: Despite substantial research revealing that patients with rheumatoid arthritis (RA) have excessive morbidity and mortality of cardiovascular disease (CVD), the mechanism underlying this association has not been fully known. This study aims to systematically investigate the phenotypic and genetic correlation between RA and CVD. Methods: Based on UK Biobank, we conducted two cohort studies to evaluate the phenotypic relationships between RA and CVD, including atrial fibrillation (AF), coronary artery disease (CAD), heart failure (HF), and stroke. Next, we used linkage disequilibrium score regression, Local Analysis of [co]Variant Association, and bivariate causal mixture model (MiXeR) methods to examine the genetic correlation and polygenic overlap between RA and CVD, using genome-wide association summary statistics. Furthermore, we explored specific shared genetic loci by conjunctional false discovery rate analysis and association analysis based on subsets. Results: Compared with the general population, RA patients showed a higher incidence of CVD (hazard ratio [HR] = 1.21, 95% confidence interval [CI]: 1.15–1.28). We observed positive genetic correlations of RA with AF and stroke, and a mixture of negative and positive local genetic correlations underlying the global genetic correlation for CAD and HF, with 13 ~ 33% of shared genetic variants for these trait pairs. We further identified 23 pleiotropic loci associated with RA and at least one CVD, including one novel locus (rs7098414, TSPAN14, 10q23.1). Genes mapped to these shared loci were enriched in immune and inflammatory-related pathways, and modifiable risk factors, such as high diastolic blood pressure. Conclusions: This study revealed the shared genetic architecture of RA and CVD, which may facilitate drug target identification and improved clinical management.
ER  - 

TY  - JOUR
M3  - Review
Y1  - 2024
VL  - 69
SN  - 1532-866X
SN  - 0049-0172
JF  - Seminars in Arthritis and Rheumatism
JO  - Semin. Arthritis Rheum.
UR  - https://www-embase-com-443.webvpn.cams.tsgvip.top/search/results?subaction=viewrecord&id=L2034949035&from=export
U2  - L2034949035
DB  - Embase
U3  - 2024-10-10
U4  - 2024-10-14
L2  - https://dx-doi-org.webvpn.cams.tsgvip.top/10.1016/j.semarthrit.2024.152563
DO  - 10.1016/j.semarthrit.2024.152563
A1  - Pugliesi, A.
A1  - Oliveira, D.G.C.
A1  - Filho, V.A.D.S.
A1  - Machado, J.D.O.
A1  - Pereira, A.G.
A1  - Bichuette, J.D.C.S.
A1  - Sachetto, Z.
A1  - de Carvalho, L.S.F.
A1  - Bertolo, M.B.
M1  - (Pugliesi A., alissonvigano@gmail.com; Oliveira D.G.C., dchicre_@hotmail.com; Filho V.A.D.S., vani_gbi@hotmail.com; Sachetto Z., zsachetto@gmail.com; Bertolo M.B., manoelbb@unicamp.br) Faculty of Medical Sciences, State University of Campinas (UNICAMP), SP, Campinas, Brazil
M1  - (Machado J.D.O., juliamachado160400@gmail.com; Bichuette J.D.C.S., juliacsbichuette@gmail.com) Escola Superior de Ciências da Saúde do Distrito Federal, DF, Brasilia, Brazil
M1  - (Pereira A.G., alinegonp@gmail.com; de Carvalho L.S.F., luiz.carvalho@p.ucb.br) Universidade Católica de Brasília, DF, Brasilia, Brazil
M1  - (de Carvalho L.S.F., luiz.carvalho@p.ucb.br) Chief Academic Officer, Laboratory of Data for Quality of Care and Outcomes Research (LaDa:QCOR), Clarity Healthcare Intelligence, SP, Jundiai, Brazil
AD  - L.S.F. de Carvalho, QS 07, Lote 01, Taguatinga Sul - Taguatinga, DF, Brasília, Brazil
T1  - Cardiovascular safety of the class of JAK inhibitors or tocilizumab compared with TNF inhibitors in patients with rheumatoid arthritis: Systematic review and a traditional and Bayesian network meta-analysis of randomized clinical trials
LA  - English
KW  - baricitinib
KW  - Janus kinase inhibitor
KW  - placebo
KW  - tocilizumab
KW  - tumor necrosis factor inhibitor
KW  - upadacitinib
KW  - acute heart infarction
KW  - all cause mortality
KW  - Bayesian network
KW  - cardiovascular disease
KW  - cerebrovascular accident
KW  - clinical assessment
KW  - clinical evaluation
KW  - clinical feature
KW  - drug safety
KW  - heart death
KW  - human
KW  - meta analysis
KW  - randomized controlled trial (topic)
KW  - review
KW  - rheumatoid arthritis
KW  - risk assessment
KW  - sample size
KW  - sensitivity analysis
KW  - systematic review
KW  - treatment outcome
N2  - Background: We aimed to compare the risk of major adverse cardiovascular events (MACE) and all-cause of death (ACD) in patients with rheumatoid arthritis (RA) treated with JAK inhibitors (JAKi) or tocilizumab (TCZ) versus tumor necrosis factor (TNF) inhibitors (TNFi). Methods: We performed a systematic review of six medical databases until May, 2024 for phase 2–4 randomized controlled trials (RCTs) evaluating patients with RA treated with TCZ or JAKi (intervention arm) compared with controls (TNFi or placebo). The study data were independently assessed by 3 investigators. The risk of bias was assessed using the Cochrane Collaboration tool. We performed a network meta-analysis with random effects to evaluate the risk of MACE (primary outcome) and ACD (secondary outcome) compared to TNFi. We also calculated the posterior probability of increasing the primary and secondary outcomes by 15% or more (PP15%) following Bayes' theorem. Results: This meta-analysis included 18 RCTs with 21,432 patients and 57,040 patient-years. JAKi were linked to a non-statistically significant increase in the risk of MACE and ACD as compared to TNFi (ORs of 1.232 [95%CI 0.86–1.76]; p = 0.56 and ORs = 1.3903[95%CI 0.94–2.07]; p = 0.10, respectively). By Bayesian analysis, a high clinical probability of more frequent MACE (PP15% of 61%) and ACD (PP15% of 84%) was found in the JAKi group than in the TNFi group. No statistical difference was found between TCZ and TNFi in relation to MACE (1.029 [95%CI 0.75 -1.40]; p = 0.86) and ACD (1.072 [95%CI 0.78–1.48]; p = 0.67]) in the traditional meta-analysis. In the Bayesian approach, the probability of a difference in clinical relevance was low (PP15% for MACE of 11% and PP15% for ACD of 25%). Discussion: The main limitation of this study is the small number of events with JAKi other than tofacitinib, reflecting the importance of ORAL SURVEILLANCE. Despite this, these data reinforce the recommendations of regulatory agencies and rheumatology societies on the use of JAKi in the context of RA, but above all call for more direct comparison studies involving primary safety outcomes with JAKi, since the outcome data available are still small and heterogeneous. In both meta-analyses, no difference was found between TNFi and TCZ.
ER  - 

TY  - JOUR
M3  - Article
Y1  - 2024
VL  - 80
IS  - 11
SP  - 1685
EP  - 1695
SN  - 1432-1041
SN  - 0031-6970
JF  - European Journal of Clinical Pharmacology
JO  - Eur. J. Clin. Pharmacol.
UR  - https://www-embase-com-443.webvpn.cams.tsgvip.top/search/results?subaction=viewrecord&id=L2030695551&from=export
U2  - L2030695551
C5  - 39052049
DB  - Embase
DB  - Medline
U3  - 2024-07-31
U4  - 2024-10-15
L2  - https://dx-doi-org.webvpn.cams.tsgvip.top/10.1007/s00228-024-03727-0
DO  - 10.1007/s00228-024-03727-0
A1  - Kumar, N.
A1  - Kalaiselvan, V.
A1  - Arora, M.K.
M1  - (Kumar N.; Arora M.K., mmmarora2@gmail.com) School of Pharmaceutical and Population Health Informatics, DIT University, Uttarakhand, Dehradun, India
M1  - (Kalaiselvan V.) Pharmacovigilance Programme of India (PvPI), National Coordination Centre, Indian Pharmacopoeia Commission, Uttar Pradesh, Ghaziabad, India
AD  - M.K. Arora, School of Pharmaceutical and Population Health Informatics, DIT University, Uttarakhand, Dehradun, India
T1  - Neuronal toxicity of monoclonal antibodies (mAbs): an analysis of post-marketing reports from FDA Adverse Event Reporting System (FAERS) safety database
LA  - English
KW  - atezolizumab
KW  - bevacizumab
KW  - daratumumab
KW  - denosumab
KW  - ipilimumab
KW  - monoclonal antibody
KW  - nivolumab
KW  - panitumumab
KW  - pembrolizumab
KW  - rituximab
KW  - trastuzumab
KW  - adolescent
KW  - adult
KW  - adverse outcome
KW  - aged
KW  - Alzheimer disease
KW  - amnesia
KW  - article
KW  - balance disorder
KW  - bladder cancer
KW  - bone lesion
KW  - brain disease
KW  - brain hemorrhage
KW  - brain infarction
KW  - breast cancer
KW  - cerebrovascular accident
KW  - child
KW  - chronic lymphatic leukemia
KW  - classical Hodgkin lymphoma
KW  - clinical feature
KW  - cognitive defect
KW  - collaborative care team
KW  - colorectal cancer
KW  - congenital malformation
KW  - cross-sectional study
KW  - data base
KW  - data extraction
KW  - data mining
KW  - dementia
KW  - demographics
KW  - disability
KW  - dizziness
KW  - drug approval
KW  - drug fatality
KW  - drug indication
KW  - drug induced dementia
KW  - dysgeusia
KW  - endometrium carcinoma
KW  - esophagus cancer
KW  - European Medicines Agency
KW  - faintness
KW  - fallopian tube cancer
KW  - fatality
KW  - female
KW  - Food and Drug Administration
KW  - gastroesophageal junction cancer
KW  - geographic distribution
KW  - glioblastoma
KW  - groups by age
KW  - head and neck squamous cell carcinoma
KW  - headache
KW  - hospitalization
KW  - human
KW  - hypesthesia
KW  - infant
KW  - lethargy
KW  - liver cell carcinoma
KW  - major clinical study
KW  - male
KW  - marketing authorization
KW  - Medical Dictionary for Regulatory Activities
KW  - melanoma
KW  - memory disorder
KW  - merkel cell carcinoma
KW  - microscopic polyangiitis
KW  - migraine
KW  - mitigation
KW  - monoclonal antibody therapy
KW  - mortality rate
KW  - multiple myeloma
KW  - myasthenia gravis
KW  - neuralgia
KW  - neurologic disease
KW  - neurologist
KW  - neurotoxicity
KW  - newborn
KW  - non small cell lung cancer
KW  - non-Hodgkin lymphoma
KW  - observational study
KW  - oncologist
KW  - osteoclastoma
KW  - osteolytic bone lesion of multiple myeloma
KW  - osteolytic bone metastasis of solid tumor
KW  - osteoporosis
KW  - outcome assessment
KW  - ovary cancer
KW  - paraneoplastic hypercalcemia
KW  - paresthesia
KW  - Parkinson disease
KW  - patient care
KW  - pemphigus
KW  - peripheral neuropathy
KW  - peritoneum cancer
KW  - pharmacovigilance
KW  - pleura mesothelioma
KW  - polyneuropathy
KW  - posterior reversible encephalopathy syndrome
KW  - postmarketing surveillance
KW  - primary mediastinal large B cell lymphoma
KW  - renal cell carcinoma
KW  - rheumatoid arthritis
KW  - sciatica
KW  - seizure
KW  - sensory neuropathy
KW  - signal detection
KW  - small cell lung cancer
KW  - somnolence
KW  - stomach cancer
KW  - taste disorder
KW  - transitional cell carcinoma
KW  - tremor
KW  - unconsciousness
KW  - uterine cervix cancer
KW  - Wegener granulomatosis
N2  - Background: Monoclonal antibodies (mAbs) are pivotal in treating various diseases, including cancers and autoimmune disorders. Despite their therapeutic benefits, mAb therapy has been associated with neurological toxicity. Objectives: This study aimed to assess the occurrence of neuronal toxicity associated with mAbs, utilizing data from the FDA Adverse Event Reporting System (FAERS) safety database. The study also sought to delineate the medical characteristics of the reported cases. Methods: A comprehensive analysis of neurological adverse events reported in the FAERS database was conducted, employing computational methodologies such as proportional relative risk (PRR), information component (IC025), and chi-square (χ2). Individual case safety reports (ICSRs) pertaining to neurological disorders linked to mAbs from the date of first global marketing authorization until June 30, 2023, were meticulously examined. Results: The FAERS safety database contains 79,022 ICSRs linking mAbs to nervous system disorders. Rituximab, bevacizumab, denosumab, nivolumab, and trastuzumab were frequently cited. Reported adverse events include headache, peripheral neuropathy, dizziness, and cerebrovascular accident. Most ICSRs (85.81%) were serious, mainly affecting females (57.04%) with a 14.09% fatality rate. Panitumumab, atezolizumab, bevacizumab, and trastuzumab showed strong drug-event associations. Signal disproportionate reporting (SDR) analysis flagged myasthenia gravis, peripheral neuropathy, and neurotoxicity across multiple mAbs, suggesting potential signals. Conclusions: Interdisciplinary collaboration between oncologists and neurologists is crucial for safe mAb use. Our study enhances understanding of mAb neurological safety. Disproportionality signal analysis provides valuable evidence for risk mitigation.
ER  - 

TY  - JOUR
M3  - Article
Y1  - 2024
VL  - 51
IS  - 11
SP  - 1490
EP  - 1501
SN  - 1600-051X
SN  - 0303-6979
JF  - Journal of Clinical Periodontology
JO  - J. Clin. Periodontol.
UR  - https://www-embase-com-443.webvpn.cams.tsgvip.top/search/results?subaction=viewrecord&id=L2031007951&from=export
U2  - L2031007951
C5  - 39152675
DB  - Embase
DB  - Medline
U3  - 2024-08-21
U4  - 2024-10-24
L2  - https://dx-doi-org.webvpn.cams.tsgvip.top/10.1111/jcpe.14056
DO  - 10.1111/jcpe.14056
A1  - Yang, Z.
A1  - He, F.
A1  - Huang, H.
A1  - Xu, J.
A1  - Ruan, Y.
A1  - Cui, K.
A1  - Zhou, H.
A1  - Chen, Y.
A1  - Liu, D.
A1  - Xiao, Z.
A1  - Chen, F.
A1  - Liao, Y.
A1  - Bin, J.
A1  - Chen, Y.
M1  - (Yang Z.; He F.; Huang H.; Ruan Y.; Cui K.; Zhou H.; Chen Y.; Liu D.; Xiao Z.; Liao Y.; Bin J., jianpingbin@126.com; Chen Y., yanmei0812@smu.edu.cn) Department of Cardiology, State Key Laboratory of Organ Failure Research, Nanfang Hospital, Southern Medical University, Guangzhou, China
M1  - (Xu J.) Department of Stomatology, Nanfang Hospital, Southern Medical University, Guangzhou, China
M1  - (Chen F.) Department of Cardiology, Ganzhou People's Hospital, Guangzhou, China
M1  - (Liao Y.; Bin J., jianpingbin@126.com; Chen Y., yanmei0812@smu.edu.cn) Guangdong Provincial Key Laboratory of Cardiac Function and Microcirculation, Guangzhou, China
AD  - J. Bin, Department of Cardiology, State Key Laboratory of Organ Failure Research, Nanfang Hospital, Southern Medical University, Guangzhou, China
AD  - Y. Chen, Department of Cardiology, State Key Laboratory of Organ Failure Research, Nanfang Hospital, Southern Medical University, Guangzhou, China
T1  - Association of Oral Microbiome Diversity and All-Cause Mortality in the General US Population and in Individuals With Chronic Diseases: A Prospective Cohort Study
LA  - English
KW  - data analysis software
KW  - DNA purification kit
KW  - software agent
KW  - adult
KW  - aged
KW  - alcohol consumption
KW  - all cause mortality
KW  - anthropometry
KW  - article
KW  - atherosclerosis
KW  - Bacteroides
KW  - biofilm
KW  - body mass
KW  - caloric intake
KW  - cardiovascular disease
KW  - cerebrovascular accident
KW  - China
KW  - chronic disease
KW  - chronic obstructive lung disease
KW  - congestive heart failure
KW  - coronary artery disease
KW  - cyanobacterium
KW  - data processing
KW  - diabetes mellitus
KW  - diastolic blood pressure
KW  - DNA extraction
KW  - ecological niche
KW  - education
KW  - educational status
KW  - enzyme activity
KW  - ethnicity
KW  - female
KW  - follow up
KW  - gene sequence
KW  - glucose blood level
KW  - heart failure
KW  - hierarchical clustering
KW  - homeostasis model assessment
KW  - hospitalization
KW  - human
KW  - hypertension
KW  - hyperthyroidism
KW  - intestine flora
KW  - ischemic heart disease
KW  - Kaplan Meier method
KW  - Lactobacillus
KW  - lifestyle
KW  - liver disease
KW  - lung cancer
KW  - lung emphysema
KW  - major clinical study
KW  - male
KW  - microbial community
KW  - microbiome
KW  - middle aged
KW  - mortality
KW  - mortality risk
KW  - obesity
KW  - operational taxonomic unit
KW  - periodontitis
KW  - phylogenetic tree
KW  - polymerase chain reaction
KW  - prevalence
KW  - proportional hazards model
KW  - prospective study
KW  - quality control
KW  - questionnaire
KW  - receiver operating characteristic
KW  - rheumatoid arthritis
KW  - risk factor
KW  - Shannon index
KW  - Simpson index
KW  - smoking
KW  - systolic blood pressure
C4  - Puregene
N2  - Aim: To investigate whether oral microbiome diversity is associated with all-cause mortality in the general US population and in individuals with chronic diseases. Materials and Methods: We included 8224 individuals with oral microbiome diversity data from the National Health and Nutrition Examination Survey (2009–2012), representing 164,000,205 US adults, using a survey-weighted analysis method. Cox regression analyses were performed to identify the association between oral microbiome diversity and all-cause mortality. Results: During a survey-weighted mean follow-up period of 8.86 years, 429 all-cause deaths (survey-weighted number: 7,124,920) occurred in 8224 participants. Cox regression analysis revealed that higher oral microbiome diversity was significantly associated with a lower all-cause mortality risk. Significant differences in all-cause mortality risk were observed among the different clusters based on oral microbiome β-diversity (log-rank p < 0.001). Subgroup analyses revealed that the oral microbiome diversity was independently associated with all-cause mortality in individuals with diabetes mellitus and hypertension. A multivariate logistic regression model showed that current smoking and antibiotic use were significantly associated with lower oral microbiome α diversity. Conclusions: Higher oral microbiome diversity was significantly associated with a lower all-cause mortality risk in the general US population and in individuals with diabetes mellitus and hypertension.
ER  - 

TY  - JOUR
M3  - Article
Y1  - 2024
VL  - 67
IS  - 5
SP  - 676
EP  - 683
SN  - 1873-2607
SN  - 0749-3797
JF  - American Journal of Preventive Medicine
JO  - Am. J. Prev. Med.
UR  - https://www-embase-com-443.webvpn.cams.tsgvip.top/search/results?subaction=viewrecord&id=L2033296823&from=export
U2  - L2033296823
C5  - 38909663
DB  - Embase
DB  - Medline
U3  - 2024-07-17
U4  - 2024-10-09
L2  - https://dx-doi-org.webvpn.cams.tsgvip.top/10.1016/j.amepre.2024.06.018
DO  - 10.1016/j.amepre.2024.06.018
A1  - Helm, M.F.
A1  - Khoury, P.A.
A1  - Warne, M.
A1  - Maczuga, S.
A1  - Chinchilli, V.M.
A1  - Butt, M.
A1  - Morawo, A.
A1  - Foulke, G.T.
M1  - (Helm M.F.; Maczuga S.; Foulke G.T., gfoulke@pennstatehealth.psu.edu) Department of Dermatology, Penn State Health, Hershey, Pennsylvania, United States
M1  - (Khoury P.A.) College of Osteopathic Medicine, Kansas City University, Joplin, MO, United States
M1  - (Warne M.) Albany Medical College, Albany, New York, United States
M1  - (Chinchilli V.M.; Butt M.; Foulke G.T., gfoulke@pennstatehealth.psu.edu) Department of Public Health Sciences, Penn State College of Medicine, Hershey, Pennsylvania, United States
M1  - (Butt M.) Department of Family and Community Medicine, Penn State College of Medicine, Hershey, Pennsylvania, United States
M1  - (Morawo A.) Department of Neurology, Creighton University School of Medicine, Omaha, NE, United States
AD  - G.T. Foulke, Department of Dermatology, Penn State Milton S. Hershey Medical Center HU14, 500 University Drive, Hershey, PA, United States
T1  - Zoster Vaccine Lowers Stroke and Myocardial Infarction Risk in Chronic Disease
LA  - English
KW  - data analysis software
KW  - SAS version 9.4
KW  - antirheumatic agent
KW  - tumor necrosis factor
KW  - varicella zoster vaccine
KW  - adult
KW  - article
KW  - asthma
KW  - attributable risk
KW  - cerebrovascular accident
KW  - chronic disease
KW  - chronic kidney failure
KW  - chronic liver disease
KW  - chronic obstructive lung disease
KW  - cohort analysis
KW  - comorbidity
KW  - controlled study
KW  - demographics
KW  - diabetes mellitus
KW  - emphysema
KW  - female
KW  - heart infarction
KW  - herpes zoster
KW  - human
KW  - hypercholesterolemia
KW  - hypertension
KW  - ICD-9
KW  - lung fibrosis
KW  - major clinical study
KW  - male
KW  - middle aged
KW  - multivariate logistic regression analysis
KW  - obesity
KW  - retrospective study
KW  - rheumatoid arthritis
KW  - systemic lupus erythematosus
KW  - vaccination
KW  - SAS version 9.4
C3  - SAS version 9.4(SAS,United States)
C4  - SAS(United States)
N2  - Introduction: Herpes zoster increases stroke and myocardial infarction risk. The objective of this study is to evaluate the impact of live attenuated zoster vaccination on stroke and myocardial infarction risk in patients at risk of zoster, including those with hypertension, diabetes mellites, obesity, hypercholesterolemia, chronic kidney disease, chronic obstructive pulmonary disease, emphysema, asthma, and chronic liver disease. Methods: This is a retrospective cohort study utilizing continuous de-identified claims data from the IBM MarketScan Commercial Claims and Encounters Database (collected from 2005–2018) containing data for 200 million commercially insured Americans. Participants included 27,093 adults vaccinated against zoster with at least 5 years of continuous enrollment, age and sex-matched 1:5 with unvaccinated controls. OR, risk difference, and the number needed to treat evaluated the effect of vaccination on stroke and myocardial infarction while controlling for relevant comorbidities. Results: Over the period of 5 years, proportions of myocardial infarction (1.29% vs 1.82%; p<0.05) and stroke (1.61% vs 2.20%; p<0.05) were lower in vaccinated versus unvaccinated individuals, respectively, controlling for age and sex, with the greatest benefit for people with diabetes (stroke OR=0.64, 95% CI=0.58, 0.71; myocardial infarction OR=0.63, 95% CI=0.57, 0.71). Although hypertension and chronic obstructive pulmonary disease had the highest odds of stroke and myocardial infarction, vaccination still provided significant risk-reduction (hypertension: stroke 0.75 [0.68, 0.83], myocardial infarction 0.73 [0.65, 0.81]; chronic obstructive pulmonary disease: stroke 0.75 [0.68, 0.83], myocardial infarction 0.74 [0.66, 0.83]). Conclusions: Live attenuated zoster vaccination is associated with lower risk of stroke and myocardial infarction in adults with at-risk comorbidities, controlling for age and sex. Vaccination may provide cardiovascular benefits beyond zoster prevention.
ER  - 

TY  - JOUR
M3  - Article
Y1  - 2024
VL  - 77
SN  - 2589-5370
JF  - eClinicalMedicine
JO  - eClinicalMedicine
UR  - https://www-embase-com-443.webvpn.cams.tsgvip.top/search/results?subaction=viewrecord&id=L2034893590&from=export
U2  - L2034893590
DB  - Embase
U3  - 2024-10-08
U4  - 2024-10-10
L2  - https://dx-doi-org.webvpn.cams.tsgvip.top/10.1016/j.eclinm.2024.102877
DO  - 10.1016/j.eclinm.2024.102877
A1  - Nordström, P.
A1  - Ahlqvist, V.H.
A1  - Ballin, M.
A1  - Nordström, A.
M1  - (Nordström P., peter.nordstrom@uu.se; Ahlqvist V.H.; Ballin M.) Department of Public Health and Caring Sciences, Clinical Geriatrics, Uppsala University, Uppsala, Sweden
M1  - (Ahlqvist V.H.) Department of Biomedicine, Aarhus University, Aarhus, Denmark
M1  - (Ahlqvist V.H.) Institute of Environmental Medicine, Karolinska Institutet, Stockholm, Sweden
M1  - (Ballin M.) Centre for Epidemiology and Community Medicine, Region Stockholm, Stockholm, Sweden
M1  - (Nordström A.) Department of Medical Sciences, Rehabilitation Medicine, Uppsala University, Uppsala, Sweden
M1  - (Nordström A.) School of Sport Sciences, UiT, The Arctic University of Norway, Tromsø, Norway
AD  - P. Nordström, Department of Public Health and Caring Sciences, Clinical Geriatrics, Uppsala University, Uppsala, Sweden
T1  - A novel clinical prediction model for hip fractures: a development and validation study in the total population of Sweden
LA  - English
KW  - data analysis software
KW  - FRAX tool
KW  - Stata version 16 MP
KW  - antidepressant agent
KW  - bisphosphonic acid derivative
KW  - corticosteroid
KW  - glucocorticoid
KW  - levothyroxine
KW  - neuroleptic agent
KW  - sedative agent
KW  - adult
KW  - aged
KW  - alcohol abuse
KW  - algorithm
KW  - article
KW  - bone density
KW  - calibration
KW  - cerebrovascular accident
KW  - chronic obstructive lung disease
KW  - clinical practice
KW  - clinical prediction model
KW  - cohort analysis
KW  - controlled study
KW  - cross linking data
KW  - dementia
KW  - depression
KW  - familial factor
KW  - female
KW  - follow up
KW  - fracture prediction algorithm
KW  - frailty
KW  - health insurance
KW  - health service
KW  - hip fracture
KW  - human
KW  - ICD-10
KW  - kidney disease
KW  - major clinical study
KW  - male
KW  - middle aged
KW  - model performance
KW  - morbidity
KW  - multivariate analysis
KW  - number needed to treat
KW  - observational study
KW  - osteoporosis
KW  - Parkinson disease
KW  - population attributable fraction
KW  - prediction algorithm
KW  - predictive value
KW  - prescription
KW  - psychosis
KW  - receiver operating characteristic
KW  - retrospective study
KW  - rheumatoid arthritis
KW  - sensitivity and specificity
KW  - socioeconomics
KW  - Sweden
KW  - temporal validity
KW  - validation study
KW  - Stata version 16 MP
C3  - Stata version 16 MP(StataCorp)
C4  - StataCorp
N2  - Background: Low bone density and osteoporosis are indications for bone-specific treatment. However, given the limited availability of bone density data in clinical practice and the fact that most patients with hip fracture do not have osteoporosis, accurate prediction of hip fracture risk in the absence of bone density data would be crucial. Methods: This development and validation study included the entire Swedish population aged 50 years or older in 2005 (N = 3,340,977) and was conducted by cross-linking data from nationwide registers. Potential predictive variables included diagnoses, prescription medications, familial factors, frailty-related factors, and socioeconomic factors. The primary endpoint was the 5-year risk of hip fracture. Fracture prediction algorithms were developed and validated using multivariable models. Model performance and validation was also examined in a sub cohort restricted to 504,431 individuals with non-Swedish background. Findings: During a total follow-up of 15.2 million person-years, 87,089 individuals suffered a hip fracture within 5 years. In the final prediction model, 19 variables were associated with a population attributable fraction of 93.9% (95% CI, 93.7–94.1) in women and 92.7% (95% CI, 92.2–93.0) in men. The strongest predictor, besides old age, was the use of homemaker service, with a 5-year risk of hip fracture of 7.8% in women and 4.7% in men. The diagnoses most strongly predicting the 5-year risk of hip fracture was Parkinson's disease (6.8% in women, 4.6% in men) and dementia (6.1% in women, 3.6% in men). Validation of the prediction model suggested that the optimal threshold for treatment with bone-specific agents was an estimated 5-year hip fracture risk of 3%. Assuming a threshold of 3% and a 30% relative risk reduction from bone-specific treatment, the number needed to treat to prevent one hip fracture was estimated to 36 in women and 52 in men. Similar results were obtained in the sub cohort with non-Swedish background. Interpretation: A clinical prediction model developed and validated in the total Swedish population could predict the risk of hip fractures with high precision even in absence of data on bone density. The model was associated with a population attributable fraction for hip fracture of more than 90%, and the strongest predictor besides old age was the use of homemaker service, which likely reflect frailty. Based on the model, individuals with an estimated 5-year risk of hip fracture of at least 3% could be considered for bone-specific treatment. Funding: None.
ER  - 

TY  - JOUR
M3  - Article
Y1  - 2024
VL  - 84
IS  - 18
SP  - 1733
EP  - 1744
SN  - 1558-3597
SN  - 0735-1097
JF  - Journal of the American College of Cardiology
JO  - J. Am. Coll. Cardiol.
UR  - https://www-embase-com-443.webvpn.cams.tsgvip.top/search/results?subaction=viewrecord&id=L2035071018&from=export
U2  - L2035071018
C5  - 39443017
DB  - Embase
DB  - Medline
U3  - 2024-10-18
U4  - 2024-10-30
L2  - https://dx-doi-org.webvpn.cams.tsgvip.top/10.1016/j.jacc.2024.08.053
DO  - 10.1016/j.jacc.2024.08.053
A1  - Chen, Z.
A1  - Vieira de Oliveira Salerno, P.R.
A1  - Dazard, J.-E.
A1  - Kumar Sirasapalli, S.
A1  - Makhlouf, M.H.E.
A1  - Motairek, I.
A1  - Moorthy, S.
A1  - Al-Kindi, S.
A1  - Rajagopalan, S.
M1  - (Chen Z.; Vieira de Oliveira Salerno P.R.; Dazard J.-E.; Kumar Sirasapalli S.; Makhlouf M.H.E.; Motairek I.; Moorthy S.; Rajagopalan S., sanjay.rajagopalan@uhhospitals.org) Harrington Heart and Vascular Institute, University Hospitals, School of Medicine, Case Western Reserve University, Cleveland, OH, United States
M1  - (Al-Kindi S., sal-kindi@houstonmethodist.org) Center for Health and Nature and Department of Cardiology, Houston Methodist, Houston, TX, United States
AD  - S. Rajagopalan, Cardiovascular Research Institute, University Hospitals Harrington Heart and Vascular Institute, Case Western Reserve University School of Medicine, 11100 Euclid Avenue, Cleveland, OH, United States
AD  - S. Al-Kindi, Center for CV Computational and Precision Health, Academy of Translational Research, Houston Methodist DeBakey Heart and Vascular Center, Center for Health and Nature, 6550 Fannin Street, Suite 1801| Houston, Texas 77030, United States
T1  - AI-Facilitated Assessment of Built Environment Using Neighborhood Satellite Imagery and Cardiovascular Risk
LA  - English
KW  - CT scanner
KW  - data analysis software
KW  - Pythonidae
KW  - R software
KW  - accuracy
KW  - adult
KW  - Agatston score
KW  - all cause mortality
KW  - ankylosing spondylitis
KW  - article
KW  - body mass
KW  - built environment
KW  - cardiovascular risk
KW  - cerebrovascular accident
KW  - cohort analysis
KW  - convolutional neural network
KW  - coronary artery calcium score
KW  - coronary artery disease
KW  - Current Procedural Terminology
KW  - death
KW  - deep neural network
KW  - diabetes mellitus
KW  - dyslipidemia
KW  - feature extraction
KW  - feature selection
KW  - female
KW  - follow up
KW  - heart failure
KW  - heart infarction
KW  - heart muscle revascularization
KW  - human
KW  - hypertension
KW  - inflammatory bowel disease
KW  - International Classification of Diseases
KW  - major clinical study
KW  - male
KW  - middle aged
KW  - multidetector computed tomography
KW  - neighborhood
KW  - non insulin dependent diabetes mellitus
KW  - psoriasis
KW  - rheumatoid arthritis
KW  - risk factor
KW  - satellite imagery
KW  - social determinants of health
KW  - social status
KW  - Social Vulnerability Index
KW  - training
KW  - Python
KW  - R software
C3  - Python
C3  - R software(R Foundation)
C4  - R Foundation
N2  - Background: Built environment affects cardiovascular health, but comprehensive assessment in a scalable fashion, for population health and resource allocation, is constrained by limitations of current microscale measures. Objectives: The purpose of this study was to investigate the association between satellite image-based environment and risk of major adverse cardiovascular events (MACE). Methods: Using a pretrained deep neural network, features depicting the built environment from Google Satellite Imagery (GSI) around 64,230 patients in Northern Ohio undergoing coronary artery calcium (CAC) scoring were extracted. Elastic net regularized Cox proportional hazards models identified associations of GSI features with MACE risk (defined as myocardial infarction, stroke, heart failure, or death). A composite GSI risk score was constructed using features that demonstrated nonzero coefficients in the elastic net model. We assessed association of this score with MACE risk, after adjusting for CAC scores and the social vulnerability index (SVI). Its interactions with CAC scores were also examined in subgroups. Results: Adjusting for CAC and traditional risk factors, the GSI risk score was significantly associated with higher MACE risk (HR: 2.67; 95% CI: 1.63-4.38; P < 0.001). However, adding SVI reduced this association to nonsignificance (HR: 1.54; 95% CI: 0.91-2.60; P = 0.11). Patients in the highest quartile (Q4) of GSI risk score had a 56% higher observed risk of MACE (HR: 1.56; 95% CI: 1.32-1.86; P < 0.005) compared with the lowest quartile (Q1). The GSI risk score had the strongest association with MACE risk in patients with CAC = 0. This association was attenuated, but remained significant, with higher CAC. Conclusions: AI-enhanced satellite images of the built environment were linked to MACE risk, independently of traditional risk factors and CAC, but this was influenced by social determinants of health, represented by SVI. Satellite image-based assessment of the built environment may provide a rapid scalable integrative approach, warranting further exploration for enhanced risk prediction.
ER  - 

TY  - GEN
M3  - Conference Abstract
Y1  - 2024
VL  - 84
IS  - 18
SP  - B421
EP  - B422
SN  - 1558-3597
SN  - 0735-1097
JF  - Journal of the American College of Cardiology
JO  - J. Am. Coll. Cardiol.
UR  - https://www-embase-com-443.webvpn.cams.tsgvip.top/search/results?subaction=viewrecord&id=L2035133776&from=export
U2  - L2035133776
DB  - Embase
U4  - 2024-10-24
L2  - https://dx-doi-org.webvpn.cams.tsgvip.top/10.1016/j.jacc.2024.09.1179
DO  - 10.1016/j.jacc.2024.09.1179
A1  - Naeem, A.
A1  - Khan, O.
A1  - Jana, K.
A1  - Baqir, S.M.
M1  - (Naeem A.; Khan O.; Jana K.; Baqir S.M.) Maimonides Medical Center, Brooklyn, New York, United States
T1  - TCT-986 Acute Coronary Syndrome in Rheumatoid Arthritis Patients With Interstitial Lung Disease
LA  - English
KW  - acute coronary syndrome
KW  - adult
KW  - African American
KW  - aged
KW  - all cause mortality
KW  - Caucasian
KW  - cerebrovascular accident
KW  - chronic obstructive lung disease
KW  - comorbidity
KW  - conference abstract
KW  - congestive heart failure
KW  - coronary artery bypass graft
KW  - coronary artery bypass surgery
KW  - diabetes mellitus
KW  - diagnosis
KW  - drug combination
KW  - end stage renal disease
KW  - female
KW  - human
KW  - hyperlipidemia
KW  - ICD-10
KW  - ICD-9
KW  - incidence
KW  - interstitial lung disease
KW  - length of stay
KW  - liver disease
KW  - major clinical study
KW  - male
KW  - middle aged
KW  - morbidity
KW  - mortality risk
KW  - obesity
KW  - percutaneous coronary intervention
KW  - peripheral vascular disease
KW  - propensity score
KW  - rheumatoid arthritis
KW  - risk factor
N2  - Background: Rheumatoid arthritis (RA) and interstitial lung disease (ILD) increase the risk of acute coronary syndrome (ACS). However, there is lack of sufficient studies examining the risk of mortality and morbidity in patients with both RA and ILD who present with ACS. Our study investigates the probability of increased incidence of ACS in RA patients with ILD. Methods: We identified all patients (≥18 years of age) with discharge diagnosis of RA using their respective International Classification of Diseases-Ninth Revision and International Classification of Diseases-10th Revision codes. We identified patients who had coexisting interstitial lung disease. Patients with an admitting diagnosis of acute coronary syndromes based on the relevant International Classification Diseases codes were then identified. For baseline characteristics, we used patient demographics (age, race, and sex) and the following comorbidities: peripheral vascular disease, stroke, liver disease, malignancy, hypertension, diabetes mellitus, chronic obstructive pulmonary disease, congestive heart failure, end-stage renal disease, hyperlipidemia, and obesity. We further grouped patients based on the presence and absence of ILD and analyzed patients for risk of development of acute coronary syndromes and outcomes including all-cause mortality analysis and requirement of percutaneous coronary intervention/coronary artery bypass grafting. Results: A total of 864,724 patients with RA were identified using International Classification of Diseases codes. Of these, 25,064 patients had interstitial lung disease. Females constituted a higher proportion (76.3%). Caucasians were predominant (n = 620,894; 72%) followed by African Americans (n = 105,636; 12.2%). Multivariate regression analysis, adjusting for baseline demographics and traditional risk factors, showed that RA patients with ILD were at increased risk for the development of ACS (adjusted HR: 1.007; P < 0.01). Furthermore, the presence of ILD was associated with an increased risk of mortality (adjusted OR: 1.7; P < 0.01). Propensity score matching analysis matched for 17 variables including severity confirmed the increased mortality risk. Non-ILD patients with RA undergo coronary artery bypass grafting and percutaneous coronary intervention more than patients with ILD, and the patients with ILD had a longer length of stay than the patients without lung disease. Conclusion: Our study reveals that RA patients with ILD face an elevated risk of developing ACS and a significantly higher risk of mortality and morbidity with increased length of stay. Categories: CORONARY: Acute Coronary Syndromes.
ER  - 

TY  - JOUR
M3  - Review
Y1  - 2024
VL  - 61
IS  - 10
SP  - 7583
EP  - 7602
SN  - 1559-1182
SN  - 0893-7648
JF  - Molecular Neurobiology
JO  - Mol. Neurobiol.
UR  - https://www-embase-com-443.webvpn.cams.tsgvip.top/search/results?subaction=viewrecord&id=L2028761157&from=export
U2  - L2028761157
C5  - 38409642
DB  - Embase
DB  - Medline
U3  - 2024-03-01
U4  - 2024-09-26
L2  - https://dx-doi-org.webvpn.cams.tsgvip.top/10.1007/s12035-024-04060-4
DO  - 10.1007/s12035-024-04060-4
A1  - Xie, X.-D.
A1  - Dong, S.-S.
A1  - Liu, R.-J.
A1  - Shi, L.-L.
A1  - Zhu, T.
M1  - (Xie X.-D.; Dong S.-S.; Liu R.-J.; Shi L.-L.; Zhu T., linlang0402@foxmail.com) Department of Pathophysiology, School of Basic Medicine, Institute of Neuroregeneration & Neurorehabilitation, Qingdao University, No. 308 Ningxia Road, Qingdao, China
M1  - (Dong S.-S.; Liu R.-J.) Department of Rehabilitation Medicine, The Affiliated Hospital of Qingdao University, Qingdao, China
M1  - (Shi L.-L.) Department of Neurosurgery, The Affiliated Hospital of Qingdao University, Qingdao, China
AD  - T. Zhu, Department of Pathophysiology, School of Basic Medicine, Institute of Neuroregeneration & Neurorehabilitation, Qingdao University, No. 308 Ningxia Road, Qingdao, China
T1  - Mechanism of Efferocytosis in Determining Ischaemic Stroke Resolution—Diving into Microglia/Macrophage Functions and Therapeutic Modality
LA  - English
KW  - arginase 1
KW  - cluster differentiation 300A
KW  - cluster differentiation 300B
KW  - CXCL1 chemokine
KW  - fractalkine
KW  - high mobility group B1 protein
KW  - interleukin 1
KW  - interleukin 10
KW  - interleukin 6
KW  - peroxisome proliferator activated receptor gamma
KW  - phosphatidylserine
KW  - protein
KW  - protein kinase Mer
KW  - Rac1 protein
KW  - receptor
KW  - sigma non opioid intracellular receptor 1
KW  - sirtuin 1
KW  - STAT6 protein
KW  - transforming growth factor beta
KW  - tumor necrosis factor
KW  - unclassified drug
KW  - apoptosis
KW  - atherosclerosis
KW  - autoimmune disease
KW  - brain ischemia
KW  - central nervous system
KW  - cytokine release
KW  - diabetes mellitus
KW  - efferocytosis
KW  - high salt diet
KW  - hypertension
KW  - immune response
KW  - ischemic stroke
KW  - macrophage
KW  - microglia
KW  - nervous system inflammation
KW  - obesity
KW  - phagocytosis
KW  - phenotype
KW  - regulatory T lymphocyte
KW  - retinitis
KW  - review
KW  - rheumatoid arthritis
KW  - signal transduction
N2  - After ischaemic cerebral vascular injury, efferocytosis—a process known as the efficient clearance of apoptotic cells (ACs) by various phagocytes in both physiological and pathological states—is crucial for maintaining central nervous system (CNS) homeostasis and regaining prognosis. The mechanisms of efferocytosis in ischaemic stroke and its influence on preventing inflammation progression from secondary injury were still not fully understood, despite the fact that the fundamental process of efferocytosis has been described in a series of phases, including AC recognition, phagocyte engulfment, and subsequent degradation. The genetic reprogramming of macrophages and brain-resident microglia after an ischaemic stroke has been equated by some researchers to that of the peripheral blood and brain. Based on previous studies, some molecules, such as signal transducer and activator of transcription 6 (STAT6), peroxisome proliferator-activated receptor γ (PPARG), CD300A, and sigma non-opioid intracellular receptor 1 (SIGMAR1), were discovered to be largely associated with aspects of apoptotic cell elimination and accompanying neuroinflammation, such as inflammatory cytokine release, phenotype transformation, and suppressing of antigen presentation. Exacerbated stroke outcomes are brought on by defective efferocytosis and improper modulation of pertinent signalling pathways in blood-borne macrophages and brain microglia, which also results in subsequent tissue inflammatory damage. This review focuses on recent researches which contain a number of recently discovered mechanisms, such as studies on the relationship between benign efferocytosis and the regulation of inflammation in ischaemic stroke, the roles of some risk factors in disease progression, and current immune approaches that aim to promote efferocytosis to treat some autoimmune diseases. Understanding these pathways provides insight into novel pathophysiological processes and fresh characteristics, which can be used to build cerebral ischaemia targeting techniques.
ER  - 

TY  - JOUR
M3  - Article
Y1  - 2024
VL  - 35
IS  - 10
SP  - 1779
EP  - 1787
SN  - 1433-2965
SN  - 0937-941X
JF  - Osteoporosis International
JO  - Osteoporosis Int.
UR  - https://www-embase-com-443.webvpn.cams.tsgvip.top/search/results?subaction=viewrecord&id=L2030459586&from=export
U2  - L2030459586
C5  - 38953946
DB  - Embase
DB  - Medline
U3  - 2024-07-09
U4  - 2024-10-01
L2  - https://dx-doi-org.webvpn.cams.tsgvip.top/10.1007/s00198-024-07159-5
DO  - 10.1007/s00198-024-07159-5
A1  - Park, S.Y.
A1  - Ahn, S.H.
A1  - Bae, G.H.
A1  - Jang, S.
A1  - Kwak, M.K.
A1  - Kim, H.Y.
A1  - Kim, S.H.
M1  - (Park S.Y.) Department of Endocrinology and Metabolism, Kyung Hee University Hospital, Kyung Hee University School of Medicine, Seoul, South Korea
M1  - (Ahn S.H.) Division of Endocrinology and Metabolism, Department of Internal Medicine, Inha University Hospital, Inha University School of Medicine, Incheon, South Korea
M1  - (Bae G.H.) Artificial Intelligence and Big-Data Convergence Center, Gil Medical Center, Gachon University College of Medicine, Incheon, South Korea
M1  - (Jang S.) College of Pharmacy and Gachon Institute of Pharmaceutical Sciences, Gachon University, Incheon, South Korea
M1  - (Kwak M.K.) Division of Endocrinology and Metabolism, Department of Internal Medicine, Hallym University Dongtan Sacred Heart Hospital, Gyeonggi-do, Hwaseong, South Korea
M1  - (Kim H.Y., hykimmd@hanmail.net) Division of Endocrinology and Metabolism, Department of Internal Medicine, Gangneung Asan Hospital, University of Ulsan College of Medicine, 38 Bangdong-gil, Sacheon-myeon, Gangwon-do, Gangneung-si, South Korea
M1  - (Kim S.H., bonesh88@gmail.com) Department of Internal Medicine, BON Internal Medicine Clinic, (06510) 30, Sinbanpo-ro 23-gil, Seocho-gu, Seoul, South Korea
M1  - ()
AD  - H.Y. Kim, Division of Endocrinology and Metabolism, Department of Internal Medicine, Gangneung Asan Hospital, University of Ulsan College of Medicine, 38 Bangdong-gil, Sacheon-myeon, Gangwon-do, Gangneung-si, South Korea
AD  - S.H. Kim, Department of Internal Medicine, BON Internal Medicine Clinic, (06510) 30, Sinbanpo-ro 23-gil, Seocho-gu, Seoul, South Korea
T1  - Low-dose glucocorticoid increase the risk of fracture in postmenopausal women with low bone mass: a retrospective cohort study
LA  - English
KW  - data analysis software
KW  - SAS version 9.4
KW  - alanine aminotransferase
KW  - aspartate aminotransferase
KW  - deflazacort
KW  - dexamethasone
KW  - gamma glutamyltransferase
KW  - glucocorticoid
KW  - hydrocortisone
KW  - methylprednisolone
KW  - prednisolone
KW  - triamcinolone
KW  - aged
KW  - alcohol consumption
KW  - ankle fracture
KW  - article
KW  - bone density
KW  - bone mass
KW  - cerebrovascular accident
KW  - Charlson Comorbidity Index
KW  - chronic obstructive lung disease
KW  - cohort analysis
KW  - connective tissue disease
KW  - controlled study
KW  - creatinine blood level
KW  - dementia
KW  - depression
KW  - diabetes mellitus
KW  - distal femur fracture
KW  - distal radial fracture
KW  - dyslipidemia
KW  - female
KW  - fracture
KW  - fragility fracture
KW  - hemiplegia
KW  - hemoglobin blood level
KW  - hip fracture
KW  - human
KW  - humerus fracture
KW  - liver disease
KW  - low drug dose
KW  - musculoskeletal disease
KW  - osteopenia
KW  - pelvis fracture
KW  - peptic ulcer
KW  - peripheral vascular disease
KW  - postmenopause
KW  - retrospective study
KW  - rheumatoid arthritis
KW  - rib fracture
KW  - sacrum fracture
KW  - smoking
KW  - spine fracture
KW  - SAS version 9.4
C3  - SAS version 9.4(SAS,United States)
C4  - SAS(United States)
N2  - Summary: Long-term glucocorticoids (GCs) treatment is associated with osteoporosis and fractures. We investigated whether low-dose GC treatment also increased the risk of osteoporotic fractures, and the results showed that even low-dose GC treatment increased the risk of osteoporotic fractures, especially spine fractures. Purpose: The effect of low-dose glucocorticoid (GC) therapy on the fracture risk in postmenopausal women with low bone mass was investigated. Methods: 119,790 66-year-old postmenopausal women with low bone mass based on bone mineral density (BMD) results were included. GC group consisted of patients who had been prescribed oral GCs within 6 months of BMD testing. In GC group, GCs dosage was calculated by a defined daily dose (DDD), and divided into five groups according to GC usage (Group 1[G1]; < 11.25 DDDs, G2; ≥ 11.25, < 22.5 DDDs, G3; ≥ 22.5, < 45 DDDs, G4; ≥ 45, < 90 DDDs, G5; ≥ 90 DDDs). The risk of major osteoporotic fractures (MOF) and non-MOF was analyzed and compared with that of the control group during the 1-year follow-up. Results: The risk of total fracture was higher in G3–G5 than in the control group (G3, hazard ratio (HR) 1.25, 95% confidence interval [CI] 1.07–1.46; G4, 1.37 [1.13–1.66]; G5 1.45 [1.08–1.94]). The risk of MOF was higher in all groups except G2 than in the control group (G1, 1.23 [1.05–1.45]; G3, 1.37 [1.11–1.68]; G4, 1.41 [1.09–1.83]; G5, 1.66 [1.14–2.42]). The risk of spine fracture was significantly higher in all GC groups except G2 than in the control group. The risk of non-MOF was higher only in G4 than in the control group (G4, 1.48 [1.13–1.94]). Conclusion: Low-dose GC therapy can increase the risk of osteoporotic fractures, particularly spine fractures, in postmenopausal women with low bone mass.
ER  - 

TY  - JOUR
M3  - Article
Y1  - 2024
VL  - 90
IS  - 10
SP  - 2409
EP  - 2482
SN  - 1365-2125
SN  - 0306-5251
JF  - British Journal of Clinical Pharmacology
JO  - Br. J. Clin. Pharmacol.
UR  - https://www-embase-com-443.webvpn.cams.tsgvip.top/search/results?subaction=viewrecord&id=L2031027710&from=export
U2  - L2031027710
C5  - 39164070
DB  - Embase
DB  - Medline
U3  - 2024-08-26
U4  - 2024-10-04
L2  - https://dx-doi-org.webvpn.cams.tsgvip.top/10.1111/bcp.16200
DO  - 10.1111/bcp.16200
A1  - Quek, H.W.
A1  - Page, A.
A1  - Lee, K.
A1  - Lee, G.
A1  - Hawthorne, D.
A1  - Clifford, R.
A1  - Potter, K.
A1  - Etherton-Beer, C.
M1  - (Quek H.W., amanda.quek@research.uwa.edu.au; Page A.; Lee K.; Lee G.; Hawthorne D.; Clifford R.) School of Allied Health, The University of Western Australia, Crawley, WA, Australia
M1  - (Potter K.) Ryman Healthcare, Christchurch, New Zealand
M1  - (Etherton-Beer C.) Western Australian Centre for Health and Ageing, The University of Western Australia and Royal Perth Hospital, Perth, WA, Australia
AD  - H.W. Quek, School of Allied Health, University of Western Australia, Crawley, WA, Australia
T1  - The effect of deprescribing interventions on mortality and health outcomes in older people: An updated systematic review and meta-analysis
LA  - English
KW  - inhaler
KW  - acetylsalicylic acid
KW  - adenosine diphosphate
KW  - alendronic acid
KW  - alkaline phosphatase
KW  - alprazolam
KW  - amino terminal telopeptide
KW  - anticoagulant agent
KW  - antidepressant agent
KW  - antidiabetic agent
KW  - antihistaminic agent
KW  - antihypertensive agent
KW  - anxiolytic agent
KW  - arachidonic acid
KW  - atenolol
KW  - beclomethasone dipropionate
KW  - benzodiazepine
KW  - benzodiazepine derivative
KW  - beta adrenergic receptor blocking agent
KW  - biochemical marker
KW  - biperiden
KW  - bisphosphonic acid derivative
KW  - brain natriuretic peptide
KW  - bromocriptine
KW  - budesonide
KW  - calcitriol
KW  - calcium
KW  - carbamazepine
KW  - carbidopa plus levodopa
KW  - chlorpromazine
KW  - cholinergic receptor blocking agent
KW  - cholinesterase inhibitor
KW  - cilostazol
KW  - clonazepam
KW  - clopidogrel
KW  - clozapine
KW  - corticosteroid
KW  - diazepam
KW  - digoxin
KW  - diuretic agent
KW  - donepezil
KW  - doxazosin
KW  - dutasteride
KW  - estrogen
KW  - galantamine
KW  - glibenclamide
KW  - glucocorticoid
KW  - haloperidol
KW  - hemoglobin A1c
KW  - histamine H2 receptor antagonist
KW  - hydroxymethylglutaryl coenzyme A reductase inhibitor
KW  - hypnotic agent
KW  - levodopa
KW  - levothyroxine
KW  - lithium
KW  - lorazepam
KW  - lormetazepam
KW  - loxapine
KW  - melatonin
KW  - methotrexate
KW  - mirtazapine
KW  - muscarinic agent
KW  - neuroleptic agent
KW  - nitrazepam
KW  - nitric acid derivative
KW  - nonsteroid antiinflammatory agent
KW  - olanzapine
KW  - osteocalcin
KW  - oxazepam
KW  - pamidronic acid
KW  - parathyroid hormone
KW  - parathyroid hormone[1-34]
KW  - pentoxifylline
KW  - phenelzine
KW  - prednisolone
KW  - prostate specific antigen
KW  - proton pump inhibitor
KW  - psychotropic agent
KW  - quetiapine
KW  - risedronic acid
KW  - risperidone
KW  - rivaroxaban
KW  - salmeterol
KW  - sedative agent
KW  - serotonin uptake inhibitor
KW  - temazepam
KW  - thioridazine
KW  - thromboxane B2
KW  - tiotropium bromide
KW  - tramadol
KW  - trazodone
KW  - tricyclic antidepressant agent
KW  - trifluoperazine
KW  - vitamin D
KW  - zoledronic acid
KW  - zolpidem
KW  - zopiclone
KW  - Abnormal Involuntary Movement Scale
KW  - acute hepatitis
KW  - acute kidney failure
KW  - adrenal insufficiency
KW  - adverse drug reaction
KW  - adverse outcome
KW  - aged
KW  - aggression
KW  - all cause mortality
KW  - Alzheimer disease
KW  - alzheimer disease rating scale
KW  - analgesic activity
KW  - angina pectoris
KW  - ankle circumference
KW  - ankle edema
KW  - antihypertensive therapy
KW  - article
KW  - assessment of quality of life 4d
KW  - Barthel index
KW  - behavior assessment
KW  - behavior change
KW  - behavioral and psychological symptoms of dementia
KW  - behaviour problem scale
KW  - Behavioural Pathology in Alzheimer Disease Rating scale
KW  - Blessed dementia scale
KW  - body weight
KW  - bone density
KW  - bone mass
KW  - bone turnover
KW  - Brief Psychiatric Rating Scale
KW  - Bristol Activities of Daily Living Scale
KW  - cerebrovascular accident
KW  - change management
KW  - chronic obstructive lung disease
KW  - clinical dementia rating scale
KW  - Clinical Global Impression scale
KW  - clinical outcome
KW  - clinical practice
KW  - clinician
KW  - Clostridium difficile infection
KW  - Cochrane Library
KW  - cognition
KW  - cognitive behavioral therapy
KW  - cognitive defect
KW  - cognitive impairment assessment
KW  - Cohen Mansfield Agitation Inventory
KW  - comparative study
KW  - comprehension
KW  - congestive heart failure
KW  - consultation
KW  - controlled study
KW  - cost effectiveness analysis
KW  - critical flicker fusion test
KW  - daily life activity
KW  - data base
KW  - data extraction
KW  - data synthesis
KW  - decision support system
KW  - delirium
KW  - delusion
KW  - dementia
KW  - dementia mood assessment scale
KW  - density
KW  - deprescription
KW  - depression
KW  - design
KW  - diabetes mellitus
KW  - diastolic blood pressure
KW  - disease exacerbation
KW  - diseases
KW  - drug cost
KW  - drug dose reduction
KW  - drug dose titration
KW  - drug safety
KW  - drug tolerability
KW  - drug utilization
KW  - drug withdrawal
KW  - dyskinesia
KW  - dyspnea
KW  - electrocardiography monitoring
KW  - embolism
KW  - emergency department visit
KW  - emergency ward
KW  - erythrocyte sedimentation rate
KW  - European Quality of Life 5 Dimensions questionnaire
KW  - extrapyramidal symptom
KW  - Extrapyramidal Symptom Rating Scale
KW  - fall risk
KW  - feedback system
KW  - female
KW  - femoral neck
KW  - five item sexual health inventory for men
KW  - flow rate
KW  - follow up
KW  - forced expiratory volume
KW  - forearm fracture
KW  - fracture
KW  - fragility fracture
KW  - frailty
KW  - gastrointestinal hemorrhage
KW  - gastrointestinal symptom
KW  - general practitioner
KW  - geriatric assessment
KW  - Geriatric Depression Scale
KW  - geriatric disorder
KW  - Global Assessment of Functioning
KW  - glycemic control
KW  - hallucination
KW  - health care utilization
KW  - health hazard
KW  - health maintenance organization
KW  - health status
KW  - heart failure
KW  - heart infarction
KW  - Hoehn and Yahr scale
KW  - hospital admission
KW  - hospital discharge
KW  - hospital visit
KW  - hospitalization
KW  - human
KW  - hyperglycemia
KW  - hypertension
KW  - hypoglycemia
KW  - iatrogenic disease
KW  - incidence
KW  - Insomnia Severity Index
KW  - institutionalization
KW  - integrated health care system
KW  - interdisciplinary education
KW  - International Prostate Symptom Score
KW  - japanese knee osteoarthritis measure score
KW  - Katz index
KW  - laboratory test
KW  - Lawton instrumental activities of daily living scale
KW  - Leeds Sleep Evaluation Questionnaire
KW  - long term care
KW  - lower urinary tract symptom
KW  - lumbar spine
KW  - magnesium blood level
KW  - male
KW  - mansfield agitation inventory function
KW  - Mantel Haenszel test
KW  - maximum walking distance
KW  - medication compliance
KW  - medication therapy management
KW  - medicine appropriateness index
KW  - mental performance
KW  - meta analysis
KW  - micro-computed tomography
KW  - Mini Mental State Examination
KW  - Montgomery Asberg Depression Rating Scale
KW  - morphometry
KW  - mortality rate
KW  - multidimensional observation scale
KW  - multidisciplinary team
KW  - multiple chronic conditions
KW  - muscle function
KW  - myalgia
KW  - neuropsychiatric inventory
KW  - neutrophil percentage
KW  - Newcastle-Ottawa scale
KW  - numeric rating scale
KW  - nursing assistant
KW  - obstructive airway disease
KW  - orthostatic hypotension
KW  - outcome assessment
KW  - overt aggression scale
KW  - pain free walking distance
KW  - pancreatitis
KW  - paramedical personnel
KW  - patient attitude toward deprescribing
KW  - patient satisfaction
KW  - peak expiratory flow
KW  - personalized medicine
KW  - pharmacist
KW  - physical examination
KW  - physical performance
KW  - physical self maintenance scale
KW  - Pittsburgh Sleep Quality Index
KW  - polypharmacy
KW  - population
KW  - potentially inappropriate medication
KW  - practice guideline
KW  - prescription
KW  - prevalence
KW  - prostate hypertrophy
KW  - prostate volume
KW  - psychosis
KW  - psychosocial withdrawal
KW  - QT prolongation
KW  - quality control
KW  - quality of life
KW  - questionnaire
KW  - randomized controlled trial (topic)
KW  - relapse
KW  - reporting bias
KW  - residual urine
KW  - Retrospective Overt Aggression Scale
KW  - rhabdomyolysis
KW  - rheumatoid arthritis
KW  - risk assessment
KW  - sandoz clinical assessment geriatric scale
KW  - self report
KW  - Short Form 36
KW  - side effect
KW  - Simpson-Angus Scale
KW  - sleep disorder
KW  - sleep latency
KW  - sleep quality
KW  - sleep waking cycle
KW  - spine fracture
KW  - St. George Respiratory Questionnaire
KW  - symptom
KW  - systematic review
KW  - systolic blood pressure
KW  - thrombocyte aggregation
KW  - treatment withdrawal
KW  - Unified Parkinson Disease Rating Scale
KW  - unspecified side effect
KW  - urine incontinence
KW  - visual analog scale
KW  - withdrawal syndrome
N2  - Aims: Previous systematic reviews suggest that deprescribing may improve survival, particularly in frail older people. Evidence is rapidly accumulating, suggesting a need for an updated review of the literature. Methods: We updated a 2016 systematic review and meta-analysis to include studies published from inception to 26 April 2024 from specified databases. Studies in which older people had at least one medication deprescribed were included and grouped by study designs and targeted medications. The risk of bias was assessed using the Cochrane tool and the Newcastle-Ottawa tool. Odds ratios (OR) or mean differences were calculated as the effect measures using either the Mantel–Haenszel or generic inverse-variance method with fixed- or random-effects meta-analyses. The primary outcome was mortality. Secondary outcomes were adverse drug withdrawal events, physical health, cognitive function, quality of life and effect on medication regimen. Subgroup analyses were performed based on age and intervention types. Results: A total of 259 studies (reported in 286 papers) were included in this updated review. Deprescribing polypharmacy did not result in a significant reduction in mortality in both randomized (OR 0.96, 95% confidence interval [CI] 0.84–1.09) and non-randomized studies (OR 0.70, 95% CI 0.36–1.38). Further subgroup analyses of randomized studies on deprescribing polypharmacy demonstrated a significant reduction in mortality in the young old (aged 65–79) (OR 0.71, 95% CI 0.51–0.99) and when patient-specific interventions were applied (OR 0.79, 95% CI 0.63–0.99). Conclusions: Deprescribing can be achieved with potentially important benefits in terms of improved survival, particularly when patient-specific interventions are applied and initiated early in the young old.
ER  - 

TY  - JOUR
M3  - Article
Y1  - 2024
VL  - 91
IS  - 4
SP  - 768
EP  - 771
SN  - 1097-6787
SN  - 0190-9622
JF  - Journal of the American Academy of Dermatology
JO  - J. Am. Acad. Dermatol.
UR  - https://www-embase-com-443.webvpn.cams.tsgvip.top/search/results?subaction=viewrecord&id=L2033470967&from=export
U2  - L2033470967
C5  - 38971182
DB  - Embase
DB  - Medline
U3  - 2024-07-26
U4  - 2024-09-23
L2  - https://dx-doi-org.webvpn.cams.tsgvip.top/10.1016/j.jaad.2024.06.064
DO  - 10.1016/j.jaad.2024.06.064
A1  - Bao, A.
A1  - Su, H.-J.
A1  - Wan, J.
M1  - (Bao A.; Su H.-J.; Wan J., jwan7@jhmi.edu) Department of Dermatology, Johns Hopkins University School of Medicine, Baltimore, Maryland, United States
AD  - J. Wan, Department of Dermatology, Johns Hopkins University School of Medicine, 200 N. Wolfe St, Suite 2107, Baltimore, MD, United States
T1  - Comparative safety analysis of anti-interleukin-4/interleukin-13 inhibitors and Janus Kinase inhibitors in atopic dermatitis
LA  - English
KW  - abrocitinib
KW  - dupilumab
KW  - interleukin 13
KW  - interleukin 4
KW  - Janus kinase
KW  - tralokinumab
KW  - upadacitinib
KW  - acne
KW  - adult
KW  - adverse drug reaction
KW  - arterial thromboembolism
KW  - arthralgia
KW  - article
KW  - atopic dermatitis
KW  - bacterial skin disease
KW  - cardiovascular disease
KW  - cerebrovascular accident
KW  - clinical article
KW  - clinical trial (topic)
KW  - cohort analysis
KW  - comparative study
KW  - controlled study
KW  - drug exposure
KW  - drug safety
KW  - dry eye
KW  - electronic health record
KW  - eye inflammation
KW  - female
KW  - health care organization
KW  - heart infarction
KW  - hematologic malignancy
KW  - herpes simplex
KW  - high risk patient
KW  - human
KW  - ICD-10
KW  - infection
KW  - International Classification of Diseases
KW  - male
KW  - malignant neoplasm
KW  - melanoma
KW  - network meta-analysis
KW  - non melanoma skin cancer
KW  - opportunistic infection
KW  - outcome assessment
KW  - propensity score
KW  - retrospective study
KW  - rheumatoid arthritis
KW  - RxNorm
KW  - skin infection
KW  - soft tissue infection
KW  - solid malignant neoplasm
KW  - treatment duration
KW  - treatment indication
KW  - venous thromboembolism
KW  - virus infection
ER  - 

TY  - JOUR
M3  - Review
Y1  - 2024
VL  - 98
SP  - 8
EP  - 17
SN  - 1873-2585
SN  - 1047-2797
JF  - Annals of Epidemiology
JO  - Ann. Epidemiol.
UR  - https://www-embase-com-443.webvpn.cams.tsgvip.top/search/results?subaction=viewrecord&id=L2033585995&from=export
U2  - L2033585995
C5  - 39067833
DB  - Embase
DB  - Medline
U3  - 2024-08-06
U4  - 2024-08-08
L2  - https://dx-doi-org.webvpn.cams.tsgvip.top/10.1016/j.annepidem.2024.07.047
DO  - 10.1016/j.annepidem.2024.07.047
A1  - Shahunja, K.M.
A1  - Ushula, T.W.
A1  - Hussain, M.A.
A1  - Pati, S.
A1  - Mamun, A.A.
M1  - (Shahunja K.M., k.shahunja@uq.edu.au; Ushula T.W.; Mamun A.A.) UQ Poche Centre for Indigenous Health, The University of Queensland, Brisbane, Australia
M1  - (Shahunja K.M., k.shahunja@uq.edu.au; Mamun A.A.) ARC Centre of Excellence for Children and Families over the Life Course, The University of Queensland, Brisbane, Australia
M1  - (Hussain M.A., akhtar.hussain@barwonhealth.org.au) Barwon South West Public Health Unit, Barwon Health, Geelong, Australia
M1  - (Hussain M.A., akhtar.hussain@barwonhealth.org.au) Deakin University, IMPACT – Institute for Mental and Physical Health and Clinical Translation, School of Medicine, Geelong, Australia
M1  - (Pati S.) ICMR-Regional Medical Research Centre, Bhubaneswar-23, Odisha, Bhubaneswar, India
AD  - K.M. Shahunja, Research Fellow, UQ Poche Centre for Indigenous Health, The University of Queensland, 74 High Street, Toowong, Australia
T1  - Multimorbidity among the Indigenous population: A systematic review and meta-analysis
LA  - English
KW  - adolescent
KW  - adult
KW  - aged
KW  - alcoholism
KW  - Alzheimer disease
KW  - anxiety disorder
KW  - arthralgia
KW  - arthritis
KW  - asthma
KW  - atrial fibrillation
KW  - Australia
KW  - blindness
KW  - bronchitis
KW  - Canada
KW  - cataract
KW  - cerebrovascular accident
KW  - chronic bronchitis
KW  - chronic kidney failure
KW  - chronic obstructive lung disease
KW  - comparative study
KW  - controlled study
KW  - dementia
KW  - depression
KW  - drug dependence
KW  - eczema
KW  - edentulism
KW  - emphysema
KW  - English (language)
KW  - enteropathy
KW  - epilepsy
KW  - eye disease
KW  - fibromyalgia
KW  - filariasis
KW  - food allergy
KW  - gastrointestinal disease
KW  - headache
KW  - hearing disorder
KW  - heart failure
KW  - human
KW  - hypertension
KW  - India
KW  - indigenous people
KW  - insulin dependent diabetes mellitus
KW  - liver cirrhosis
KW  - low back pain
KW  - malignant neoplasm
KW  - meta analysis
KW  - middle aged
KW  - migraine
KW  - mouth disease
KW  - multiple chronic conditions
KW  - musculoskeletal disease
KW  - New Zealand
KW  - non insulin dependent diabetes mellitus
KW  - obesity
KW  - osteoarthritis
KW  - osteoporosis
KW  - Parkinson disease
KW  - peptic ulcer
KW  - Preferred Reporting Items for Systematic Reviews and Meta-Analyses
KW  - prevalence
KW  - psoriasis
KW  - review
KW  - rheumatoid arthritis
KW  - scoliosis
KW  - sleep apnea syndromes
KW  - systematic review
KW  - thyroid disease
KW  - tuberculosis
KW  - United States
KW  - urinary tract disease
KW  - urine incontinence
KW  - valvular heart disease
KW  - young adult
N2  - Background: Multimorbidity, the concurrent presence of multiple chronic health conditions in an individual, represents a mounting public health challenge. Chronic illnesses are prevalent in the Indigenous populations, which contributes to multimorbidity. However, the epidemiology of multimorbidity in this population is not well studied. This review aimed to elucidate the extent, determinants, consequences, and prevention of multimorbidity within Indigenous populations globally, contrasting findings with non-Indigenous populations. Methods: Adhering to the PRISMA guidelines, this systematic review assimilated peer-reviewed articles and grey literature, focusing on the prevalence, determinants, implications, and preventive strategies of multimorbidity in global Indigenous populations. Emphasis was given to original, English-language, full-text articles, excluding editorials, and conference abstracts. Findings: Of the 444 articles identified, 13 met the inclusion criteria. Five studies are from Australia, and the rest are from the USA, Canada, New Zealand, and India. The study indicated a higher multimorbidity prevalence among Indigenous populations, with consistent disparities observed across various age groups. Particularly, Indigenous individuals exhibited a 2-times higher likelihood of multimorbidity compared to non-Indigenous populations. Noteworthy findings underscored the elevated severity of certain comorbid conditions, especially strokes, within Indigenous groups, with further revelations highlighting their significant pairing with conditions such as heart diseases and diabetes. Interpretation: The findings affirm the elevated burden of multimorbidity among Indigenous populations. Prevalence and risk of developing multimorbidity are significantly higher in this population compared to their non-Indigenous counterparts. Future research should prioritize harmonized research methodologies, fostering insights into the multimorbidity landscape, and promoting strategies to address health disparities in Indigenous populations.
ER  - 

TY  - GEN
M3  - Conference Abstract
Y1  - 2024
VL  - 166
IS  - 4
SP  - A468
SN  - 1931-3543
SN  - 0012-3692
JF  - Chest
JO  - Chest
UR  - https://www-embase-com-443.webvpn.cams.tsgvip.top/search/results?subaction=viewrecord&id=L2034600483&from=export
U2  - L2034600483
DB  - Embase
U4  - 2024-09-23
L2  - https://dx-doi-org.webvpn.cams.tsgvip.top/10.1016/j.chest.2024.06.332
DO  - 10.1016/j.chest.2024.06.332
A1  - Kondrateva, L.
A1  - Popkova, T.
A1  - Panafidina, T.A.
A1  - Gorbunova, Y.N.
M1  - (Kondrateva L.; Popkova T.; Panafidina T.A.; Gorbunova Y.N.)
T1  - SEVERE CORONARY HEART DISEASE, CARDIOVASCULAR RISK ASSESSMENT USING THE MODIFIED SCORE, AND TRANSIENT HYPERGLYCEMIA IN PATIENTS WITH RHEUMATOID ARTHRITIS
LA  - English
KW  - insulin
KW  - oral antidiabetic agent
KW  - adult
KW  - aged
KW  - cardiovascular disease
KW  - cardiovascular mortality
KW  - cardiovascular risk
KW  - cerebrovascular accident
KW  - cholesterol blood level
KW  - chronic kidney failure
KW  - complication
KW  - conference abstract
KW  - controlled study
KW  - coronary risk
KW  - diabetes mellitus
KW  - diagnosis
KW  - drug therapy
KW  - fasting
KW  - female
KW  - heart disease
KW  - heart infarction
KW  - heart muscle revascularization
KW  - high risk population
KW  - human
KW  - hyperglycemia
KW  - hypertension
KW  - incidence
KW  - insulin resistance
KW  - major clinical study
KW  - male
KW  - metabolic syndrome X
KW  - rheumatoid arthritis
KW  - risk assessment
KW  - smoking
KW  - total cholesterol level
N2  - SESSION TITLE: Cardiovascular Disease Abstracts Posters (E) SESSION TYPE: Original Investigation Posters PRESENTED ON: 10/09/2024 10:20 am - 11:05 am PURPOSE: Episodes of transient hyperglycemia, even in cases of subsequent normalization of glucose levels, may indirectly indicate the presence of insulin resistance and metabolic syndrome in the patient, which, in turn, are associated with an increased risk of cardiovascular events. Rheumatoid arthritis (RA) is a disease with an increased risk of cardiovascular complications. However, it is not known whether this risk is correlated with episodes of hyperglycemia in past. Aim: To compare the 10-year risk of cardiovascular death using the modified Systematic COronary Risk Evaluation (mSCORE) and the rate of severe coronary heart disease (СHD) in RA patients with and without a history of hyperglycemia episodes. METHODS: A total of 149 RA patients (125 women, 24 men, 45-65 years old) with fasting glucose levels <7.0 mmol/l were enrolled in the study. The diagnosis of RA was established according to ACR / EULAR 2010 criteria, and disease duration was >12 months. Exclusion criteria: diabetes mellitus, using of oral hypoglycemic drugs or insulin, severe chronic kidney disease (CKD-EPI <30 ml/min/1,73m2). The 10-year risk of cardiovascular death was assessed by calculating the total score (TS) on the mSCORE. Patients with severe CHD (myocardial infarction and myocardial revascularization procedures) or stroke, with blood pressure ≥ 180/110 mmHg and total cholesterol level ≥8.0 mmol/l were automatically included in the high/very high risk group. RESULTS: All RA patients were divided into 2 groups: 35 with episodes of hyperglycemia (group1) and 114 without them (group 2). The groups did not differ in gender, age, RA activity, anti-inflammatory therapy. There was a tendency for shorter RA duration in group 1 (6[3;10] vs 9[5;17] years, p=0.055). Severe CHD was present in 2.9% of patients in group 1 and 5.3% of patients in group 2, 17.1% and 7.9% of patients were smokers, respectively (p>0.05 for all). The median cholesterol levels were higher in group 1 (6.0[5.3;7.4] mmol/L vs. 5.5[4.9;6.4] mmol/L, p=0,02), but hypertension was more common in group 2 (34.3% vs. 55.3%, р=0.03). Sixty percent of patients in group 1 had moderate risk according to mSCORE, 40% had high/very high risk, in group 2 - 64.9% and 26.3%, respectively. There were 8.8% of patients with low risk only in group 2. The TS on the mSCORE was higher in patients with blood pressure <180/110 mmHg, total cholesterol <8.0 mmol/L and without severe CHD or stroke in group 1 compared with group 2 (4.5[1.5;7.5] vs. 1.5 [1.5;4.5], p=0.003). CONCLUSIONS: Episodes of transient hyperglycemia are associated with higher cholesterol levels at the time of examination, and in the absence of extreme values ​​of individual cardiovascular risk factors and cardiovascular complications - with higher TS on the mSCORE in patients with RA. However, the 10-year risk of cardiovascular death according to mSCORE and the rate of severe CHD did not differ between patients with and without a history of hyperglycemia, possibly due to a higher incidence of hypertension in the latter group. CLINICAL IMPLICATIONS: Patients with RA who have had previous episodes of hyperglycemia should be more strictly monitored for the development of severe cardiovascular complications. DISCLOSURES: No relevant relationships by Yulia Gorbunova No relevant relationships by Liubov Kondrateva No relevant relationships by Tatiana Panafidina No relevant relationships by Tatiana Popkova
ER  - 

TY  - GEN
M3  - Conference Abstract
Y1  - 2024
VL  - 166
IS  - 4
SP  - A473
SN  - 1931-3543
SN  - 0012-3692
JF  - Chest
JO  - Chest
UR  - https://www-embase-com-443.webvpn.cams.tsgvip.top/search/results?subaction=viewrecord&id=L2034600750&from=export
U2  - L2034600750
DB  - Embase
U4  - 2024-09-23
L2  - https://dx-doi-org.webvpn.cams.tsgvip.top/10.1016/j.chest.2024.06.335
DO  - 10.1016/j.chest.2024.06.335
A1  - Kondrateva, L.
A1  - Popkova, T.
A1  - Gorbunova, Y.N.
A1  - Panafidina, T.A.
M1  - (Kondrateva L.; Popkova T.; Gorbunova Y.N.; Panafidina T.A.)
T1  - THE RISK OF CARDIOVASCULAR DEATH AND TYPE 2 DIABETES MELLITUS IN RHEUMATOID ARTHRITIS: DO THEY COINCIDE?
LA  - English
KW  - antidiabetic agent
KW  - hydroxymethylglutaryl coenzyme A reductase inhibitor
KW  - abdominal obesity
KW  - adult
KW  - berry
KW  - blood pressure
KW  - cardiovascular disease
KW  - cardiovascular mortality
KW  - cardiovascular risk
KW  - cerebrovascular accident
KW  - cholesterol blood level
KW  - conference abstract
KW  - coronary risk
KW  - diabetes mellitus
KW  - diabetes risk score
KW  - diagnosis
KW  - diet
KW  - disease predisposition
KW  - disorders of glucose metabolism
KW  - drug therapy
KW  - fasting
KW  - female
KW  - Finnish Diabetes Risk Score
KW  - heart infarction
KW  - high risk population
KW  - human
KW  - hyperglycemia
KW  - major clinical study
KW  - male
KW  - middle aged
KW  - mortality
KW  - mortality risk
KW  - non insulin dependent diabetes mellitus
KW  - oral drug administration
KW  - people by smoking status
KW  - physical activity
KW  - prognosis
KW  - rheumatoid arthritis
KW  - risk assessment
KW  - vegetable
N2  - SESSION TITLE: Cardiovascular Disease Abstracts Posters (E) SESSION TYPE: Original Investigation Posters PRESENTED ON: 10/09/2024 10:20 am - 11:05 am PURPOSE: Rheumatoid arthritis (RA) is characterized by an increased risk of cardiovascular events and death, as well as type 2 diabetes mellitus (DM) due to common predisposing factors. However, it is not known how often high risks coincide in the same patient. The aim of the study was to compare the results of risk assessment using modified Systematic COronary Risk Evaluation (mSCORE) and Finnish Type 2 Diabetes Risk Score (FINDRISC) in RA patients. METHODS: The study included 128 RA patients (107 women, 21 men) with RA (median age 56.5 [52;61] years). Patients with DM, fasting hyperglycemia (glucose levels >7 mmol/L), the history of myocardial infarction, revascularization procedures or strokes, taking any hypoglycemic drugs or statins were excluded. In all patients, traditional factors of cardiovascular risk and of glucose metabolism disorders (age, smoking status, total blood cholesterol, blood pressure, overweight, abdominal obesity, heredity burdened by diabetes, insufficient physical activity, the lack of the necessary amount of berries, fruits and vegetables in the daily diet, history of hyperglycemia episodes) were collected. The 10-year risk of death from cardiovascular causes according to the mSCORE and the risk of type 2 DM developing according to the FINDRISС were assessed. RESULTS: Low mSCORE risk was found in 7.8%, moderate risk in 68%, and high / very high risk in 24.2% of all RA patients. Low or slightly elevated risk according to FINDRISC was found in 46.9%, moderate in 21.1%, high and very high in 32.0% of all RA patients. Only 45.2% of patients at high or very high risk according to mSCORE also belonged to the high / very high risk group according to FINDRISC, another 19.3% had a moderate risk of developing type 2 diabetes. Among patients with moderate risk according to mSCORE, 28.7% had a high and very high risk and 23% had a moderate risk according to FINDRISC. Thirty percent of low risk mSCORE had moderate and high risk according to FINDRISC CONCLUSIONS: The prognosis for the 10-year risk of cardiovascular death and the risk of developing type 2 diabetes corresponded only in 56.3% of RA patients. CLINICAL IMPLICATIONS: In real clinical practice in RA, it is necessary to assess both the cardiovascular risk according to mSCORE and the risk of developing type 2 DM according to FINDRISC, since they may not agree. DISCLOSURES: No relevant relationships by Yulia Gorbunova No relevant relationships by Liubov Kondrateva No relevant relationships by Tatiana Panafidina No relevant relationships by Tatiana Popkova
ER  - 

TY  - GEN
M3  - Conference Abstract
Y1  - 2024
VL  - 63
SP  - 1195
SN  - 2405-4577
JF  - Clinical Nutrition ESPEN
JO  - Clin. Nutr. ESPEN
UR  - https://www-embase-com-443.webvpn.cams.tsgvip.top/search/results?subaction=viewrecord&id=L2034635439&from=export
U2  - L2034635439
DB  - Embase
U4  - 2024-09-24
L2  - https://dx-doi-org.webvpn.cams.tsgvip.top/10.1016/j.clnesp.2024.07.689
DO  - 10.1016/j.clnesp.2024.07.689
A1  - Guerrero-Wyss, M.T.
A1  - Ho, F.K.
A1  - Gray, S.R.
A1  - Jani, B.
A1  - Celis-Morales, C.
M1  - (Guerrero-Wyss M.T.; Gray S.R.; Celis-Morales C.) School of Cardiovascular and Metabolic Health, United Kingdom
M1  - (Ho F.K.; Jani B.) School of Health and Wellbeing, University of Glasgow, Glasgow, United Kingdom
T1  - Associations of non-chronic disease prevalence with sarcopenia and frailty: Cross-sectional study of 444,420 UK biobank participants
LA  - English
KW  - adult
KW  - age
KW  - aged
KW  - arthritis
KW  - cerebrovascular accident
KW  - chronic disease
KW  - chronic obstructive lung disease
KW  - conference abstract
KW  - cross-sectional study
KW  - diabetes mellitus
KW  - diagnosis
KW  - epidemiology
KW  - female
KW  - frailty
KW  - gout
KW  - human
KW  - major clinical study
KW  - male
KW  - multiple chronic conditions
KW  - osteoporosis
KW  - prevalence
KW  - probability
KW  - quality of life
KW  - rheumatoid arthritis
KW  - sarcopenia
KW  - UK Biobank
KW  - United Kingdom
N2  - Rationale: Sarcopenia and frailty are highly prevalent among older adults and associated with high risk of poor health outcomes. However, their association with chronic diseases remain understudied. Main aim was to compare the risk of having sarcopenia and frailty in people with different chronic diseases, stratified by sex. Methods: This cross-sectional study included 444,420 participants (53.8% women, age 37-73 years) from the UK Biobank. The assessment of frailty followed Fried`s criteria, and sarcopenia assessment was based on the EWGSOP2 criteria. Outcome variables were the probability of having sarcopenia and frailty in most common chronic diseases. The cross-sectional associations of chronic diseases with frailty and sarcopenia were analysed using logistic regression models. Results: Presence of frailty was most strongly associated with COPD (OR: 19.9; 95% CI: 16.7; 23.6), osteoporosis (OR: 20.5, 95% CI: 15.3; 25.7), and rheumatoid arthritis (OR: 28.3, 95% CI: 22.5; 34.1) in men, and diabetes (OR: 20.7, 95% CI: 18.5; 23.2); rheumatoid arthritis (OR: 23.7, 95% CI: 20.3; 27.7), and gout (OR: 25.4, 95% CI: 17.1; 33.7) in women. The top three chronic diseases associated with sarcopenia were stroke (OR: 25.3, 95% CI: 21.0; 30.3), osteoporosis (OR: 35.6, 95% CI: 26.8; 44.4), and rheumatoid arthritis (OR: 57.4, 95% CI: 46.5; 68.3) in men, and stroke (OR: 14.1, 95% CI: 12.3, 16.2), COPD (OR: 16.6, 95% CI: 14.5; 19.1), and rhautomatoid arthritis (OR: 43.2, 95% CI: 38.3; 48.1) in women. Conclusion: These results underscored the common co-occurrence of frailty and sarcopenia with multiple chronic diseases, wich could inform targeted prevention and management of frailty and sarcopenia to improve the quality of life for older adults. Disclosure of Interest: None declared
ER  - 

TY  - JOUR
M3  - Article
Y1  - 2024
VL  - 2024
IS  - 9
SN  - 1465-1858
JF  - Cochrane Database of Systematic Reviews
JO  - Cochrane Database Syst. Rev.
UR  - https://www-embase-com-443.webvpn.cams.tsgvip.top/search/results?subaction=viewrecord&id=L645296993&from=export
U2  - L645296993
C5  - 39297531
DB  - Embase
DB  - Medline
U3  - 2024-09-27
U4  - 2024-09-30
L2  - https://dx-doi-org.webvpn.cams.tsgvip.top/10.1002/14651858.CD014741.pub2
DO  - 10.1002/14651858.CD014741.pub2
A1  - Martí-Carvajal, A.J.
A1  - Gemmato-Valecillos, M.A.
A1  - Monge Martín, D.
A1  - Dayer, M.
A1  - Alegría-Barrero, E.
A1  - De Sanctis, J.B.
A1  - Parise Vasco, J.M.
A1  - Riera Lizardo, R.J.
A1  - Nicola, S.
A1  - Martí-Amarista, C.E.
A1  - Correa-Pérez, A.
M1  - (Martí-Carvajal A.J., arturo.marti.carvajal@gmail.com; Parise Vasco J.M.; Nicola S.) Universidad UTE, Facultad de Ciencias de la Salud Eugenio Espejo, Centro Asociado Cochrane Ecuador, Centro de Investigación en Salud Pública y Epidemiología Clínica (CISPEC), Quito, Ecuador
M1  - (Martí-Carvajal A.J., arturo.marti.carvajal@gmail.com) Facultad de Medicina (Centro Cochrane Madrid), Universidad Francisco de Vitoria, Madrid, Spain
M1  - (Martí-Carvajal A.J., arturo.marti.carvajal@gmail.com; Riera Lizardo R.J.) Cátedra Rectoral de Medicina Basada en la Evidencia, Universidad de Carabobo, Valencia, Venezuela
M1  - (Gemmato-Valecillos M.A.) Icahn School of Medicine at Mount Sinai/ NYCHH Elmhurst Hospital Center, 79-01 Broadway, Elmhurst, NY, United States
M1  - (Monge Martín D.; Alegría-Barrero E.; Correa-Pérez A.) Faculty of Medicine, Universidad Francisco de Vitoria, Madrid, Spain
M1  - (Dayer M.) Cardiovascular Research Institute, Mater Private Network, Dublin, Ireland
M1  - (Dayer M.) Faculty of Health, University of Plymouth, Plymouth, United Kingdom
M1  - (De Sanctis J.B.) Institute of Molecular and Translational Medicine, Palacky University, Faculty of Medicine and Dentistry, Olomouc, Czech Republic
M1  - (Martí-Amarista C.E.) Primary Care - Geriatrics, JenCare Senior Medical Center, Berwyn, IL, United States
M1  - (Correa-Pérez A.) Hospital Pharmacy and Medical Devices Department, Hospital Central de la Defensa "Gómez Ulla" CSVE, Madrid, Spain
AD  - A.J. Martí-Carvajal, Universidad UTE, Facultad de Ciencias de la Salud Eugenio Espejo, Centro Asociado Cochrane Ecuador, Centro de Investigación en Salud Pública y Epidemiología Clínica (CISPEC), Quito, Ecuador
T1  - Interleukin-receptor antagonist and tumour necrosis factor inhibitors for the primary and secondary prevention of atherosclerotic cardiovascular diseases
LA  - English
KW  - anakinra
KW  - canakinumab
KW  - colony stimulating factor
KW  - cytokine receptor antagonist
KW  - etanercept
KW  - infliximab
KW  - interleukin 1
KW  - interleukin 6
KW  - tocilizumab
KW  - tumor necrosis factor
KW  - tumor necrosis factor inhibitor
KW  - all cause mortality
KW  - amino acid sequence
KW  - article
KW  - cardiovascular disease
KW  - cell proliferation
KW  - cerebrovascular accident
KW  - chronic inflammation
KW  - coronary atherosclerosis
KW  - cytokine release
KW  - heart failure
KW  - heart infarction
KW  - heart rate
KW  - human
KW  - hypertension
KW  - immune response
KW  - inflammation
KW  - innate immunity
KW  - meta analysis
KW  - peripheral vascular disease
KW  - primary prevention
KW  - randomized controlled trial (topic)
KW  - rheumatoid arthritis
KW  - secondary prevention
KW  - unstable angina pectoris
N2  - Background: Atherosclerotic cardiovascular disease (ACVD) is worsened by chronic inflammatory diseases. Interleukin receptor antagonists (IL-RAs) and tumour necrosis factor-alpha (TNF) inhibitors have been studied to see if they can prevent cardiovascular events. Objectives: The purpose of this study was to assess the clinical benefits and harms of IL-RAs and TNF inhibitors in the primary and secondary prevention of ACVD. Search methods: The Cochrane Heart Specialised Register, the Cochrane Central Register of Controlled Trials (CENTRAL), Ovid MEDLINE (including In-Process & Other Non-Indexed Citations), Ovid Embase, EBSCO CINAHL plus, and clinical trial registries for ongoing and unpublished studies were searched in February 2024. The reference lists of relevant studies, reviews, meta-analyses and health technology reports were searched to identify additional studies. No limitations on language, date of publication or study type were set. Selection criteria: RCTs that recruited people with and without pre-existing ACVD, comparing IL-RAs or TNF inhibitors versus placebo or usual care, were selected. The primary outcomes considered were all-cause mortality, myocardial infarction, unstable angina, and adverse events. Data collection and analysis: Two or more review authors, working independently at each step, selected studies, extracted data, assessed the risk of bias and used GRADE to judge the certainty of evidence. Main results: We included 58 RCTs (22,053 participants; 21,308 analysed), comparing medication efficacy with placebo or usual care. Thirty-four trials focused on primary prevention and 24 on secondary prevention. The interventions included IL-1 RAs (anakinra, canakinumab), IL-6 RA (tocilizumab), TNF-inhibitors (etanercept, infliximab) compared with placebo or usual care. The certainty of evidence was low to very low due to biases and imprecision; all trials had a high risk of bias. Primary prevention:IL-1 RAs The evidence is very uncertain about the effects of the intervention on all-cause mortality(RR 0.33, 95% CI 0.01 to 7.58, 1 trial), myocardial infarction (RR 0.71, 95% CI 0.04 to 12.48, I² = 39%, 2 trials), unstable angina (RR 0.24, 95% CI 0.03 to 2.11, I² = 0%, 2 trials), stroke (RR 2.42, 95% CI 0.12 to 50.15; 1 trial), adverse events (RR 0.85, 95% CI 0.59 to 1.22, I² = 54%, 3 trials), or infection (rate ratio 0.84, 95% 0.55 to 1.29, I² = 0%, 4 trials). Evidence is very uncertain about whether anakinra and cankinumab may reduce heart failure (RR 0.21, 95% CI 0.05 to 0.94, I² = 0%, 3 trials). Peripheral vascular disease (PVD) was not reported as an outcome. IL-6 RAsThe evidence is very uncertain about the effects of the intervention on all-cause mortality (RR 0.68, 95% CI 0.12 to 3.74, I² = 30%, 3 trials), myocardial infarction (RR 0.27, 95% CI 0.04 to1.68, I² = 0%, 3 trials), heart failure (RR 1.02, 95% CI 0.11 to 9.63, I² = 0%, 2 trials), PVD (RR 2.94, 95% CI 0.12 to 71.47, 1 trial), stroke (RR 0.34, 95% CI 0.01 to 8.14, 1 trial), or any infection (rate ratio 1.10, 95% CI: 0.88 to 1.37, I2 = 18%, 5 trials). Adverse events may increase (RR 1.13, 95% CI 1.04 to 1.23, I² = 33%, 5 trials). No trial assessed unstable angina. TNF inhibitorsThe evidence is very uncertain about the effects of the intervention on all-cause mortality (RR 1.78, 95% CI 0.63 to 4.99, I² = 10%, 3 trials), myocardial infarction (RR 2.61, 95% CI 0.11 to 62.26, 1 trial), stroke (RR 0.46, 95% CI 0.08 to 2.80, I² = 0%; 3 trials), heart failure (RR 0.85, 95% CI 0.06 to 12.76, 1 trial). Adverse events may increase (RR 1.13, 95% CI 1.01 to 1.25, I² = 51%, 13 trials). No trial assessed unstable angina or PVD. Secondary prevention:IL-1 RAsThe evidence is very uncertain about the effects of the intervention on all-cause mortality (RR 0.94, 95% CI 0.84 to 1.06, I² = 0%, 8 trials), unstable angina (RR 0.88, 95% CI 0.65 to 1.19, I² = 0%, 3 trials), PVD (RR 0.85, 95% CI 0.19 to 3.73, I² = 38%, 3 trials), stroke (RR 0.94, 95% CI 0.74 to 1.2, I² = 0%; 7 trials), heart failure (RR 0.91, 95% 0.5 to 1.65, I² = 0%; 7 trials), or adverse events (RR 0.92, 95% CI 0.78 to 1.09, I² = 3%, 4 trials). There may be little to no difference between the groups in myocardial infarction (RR 0.88, 95% CI 0.0.75 to 1.04, I² = 0%, 6 trials). IL6-RAsThe evidence is very uncertain about the effects of the intervention on all-cause mortality (RR 1.09, 95% CI 0.61 to 1.96, I² = 0%, 2 trials), myocardial infarction (RR 0.46, 95% CI 0.07 to 3.04, I² = 45%, 3 trials), unstable angina (RR 0.33, 95% CI 0.01 to 8.02, 1 trial), stroke (RR 1.03, 95% CI 0.07 to 16.25, 1 trial), adverse events (RR 0.89, 95% CI 0.76 to 1.05, I² = 0%, 2 trials), or any infection (rate ratio 0.66, 95% CI 0.32 to 1.36, I² = 0%, 4 trials). No trial assessed PVD or heart failure. TNF inhibitorsThe evidence is very uncertain about the effect of the intervention on all-cause mortality (RR 1.16, 95% CI 0.69 to 1.95, I² = 47%, 5 trials), heart failure (RR 0.92, 95% 0.75 to 1.14, I² = 0%, 4 trials), or adverse events (RR 1.15, 95% CI 0.84 to 1.56, I² = 32%, 2 trials). No trial assessed myocardial infarction, unstable angina, PVD or stroke. Adverse events may be underestimated and benefits inflated due to inadequate reporting. Authors' conclusions: This Cochrane review assessed the benefits and harms of using interleukin-receptor antagonists and tumour necrosis factor inhibitors for primary and secondary prevention of atherosclerotic diseases compared with placebo or usual care. However, the evidence for the predetermined outcomes was deemed low or very low certainty, so there is still a need to determine whether these interventions provide clinical benefits or cause harm from this perspective. In summary, the different biases and imprecision in the included studies limit their external validity and represent a limitation to determining the effectiveness of the intervention for both primary and secondary prevention of ACVD.
ER  - 

TY  - JOUR
M3  - Article in Press
Y1  - 2024
SN  - 2380-6591
JF  - JAMA cardiology
JO  - JAMA Cardiol
UR  - https://www-embase-com-443.webvpn.cams.tsgvip.top/search/results?subaction=viewrecord&id=L645322920&from=export
U2  - L645322920
C5  - 39292496
DB  - Medline
U3  - 2024-09-26
L2  - https://dx-doi-org.webvpn.cams.tsgvip.top/10.1001/jamacardio.2024.2859
DO  - 10.1001/jamacardio.2024.2859
A1  - Ramessur, R.
A1  - Saklatvala, J.
A1  - Budu-Aggrey, A.
A1  - Ostaszewski, M.
A1  - Möbus, L.
A1  - Greco, D.
A1  - Ndlovu, M.
A1  - Mahil, S.K.
A1  - Barker, J.N.
A1  - Brown, S.
A1  - Paternoster, L.
A1  - Dand, N.
A1  - Simpson, M.A.
A1  - Smith, C.H.
M1  - (Ramessur R.; Mahil S.K.; Barker J.N.; Smith C.H.) St John's Institute of Dermatology, School of Basic & Medical Biosciences, Faculty of Life Sciences & Medicine, King's College London, London, United Kingdom
M1  - (Saklatvala J.; Dand N.; Simpson M.A.) Department of Medical and Molecular Genetics, School of Basic & Medical Biosciences, King's College London, London, United Kingdom
M1  - (Budu-Aggrey A.; Paternoster L.) MRC Integrative Epidemiology Unit at University of Bristol, Bristol, United Kingdom
M1  - (Budu-Aggrey A.; Paternoster L.) Population Health Sciences, Bristol Medical School, Bristol, United Kingdom
M1  - (Ostaszewski M.) Luxembourg Centre for Systems Biomedicine, University of Luxembourg, Esch-sur-Alzette, Luxembourg
M1  - (Möbus L.; Greco D.) Finnish Hub for Development and Validation of Integrated Approaches, Faculty of Medicine and Health Technology, Tampere University, Tampere, Finland
M1  - (Greco D.) Division of Pharmaceutical Biosciences, Faculty of Pharmacy, University of Helsinki, Helsinki, Uusimaa, Finland
M1  - (Ndlovu M.) Department of Immunology Research, UCB, Brussels, Belgium
M1  - (Brown S.) Centre for Genomic and Experimental Medicine, University of Edinburgh, Edinburgh, United Kingdom
M1  - (Brown S.) Department of Dermatology, NHS Lothian, Edinburgh, United Kingdom
M1  - (Paternoster L.) NIHR Bristol Biomedical Research Centre, University Hospitals Bristol and Weston NHS Foundation Trust and University of Bristol, Bristol, United Kingdom
T1  - Exploring the Link Between Genetic Predictors of Cardiovascular Disease and Psoriasis
LA  - English
KW  - adverse drug reaction
KW  - article
KW  - cardiovascular disease
KW  - case control study
KW  - cerebrovascular accident
KW  - controlled study
KW  - coronary artery disease
KW  - epidemiology
KW  - etiology
KW  - genetic association
KW  - genetic association study
KW  - genetic risk
KW  - genome-wide association study
KW  - genotype phenotype correlation
KW  - human
KW  - inflammation
KW  - inflammatory bowel disease
KW  - Mendelian randomization analysis
KW  - meta analysis
KW  - psoriasis
KW  - rheumatoid arthritis
KW  - side effect
N2  - Importance: The epidemiological link between immune-mediated diseases (IMIDs) and cardiovascular disease has often been attributed to systemic inflammation. However, the direction of causality and the biological mechanisms linking cardiovascular disease with IMIDs are incompletely understood. Given the robust epidemiological association and the growing body of supportive mechanistic evidence, psoriasis is an exemplary IMID model for exploring this relationship. Objective: To assess the bidirectional relationships between genetic predictors of psoriasis and the 2 major forms of cardiovascular disease, coronary artery disease (CAD) and stroke, and to evaluate the association between genetic predictors of cardiovascular disease with 9 other IMIDs. Design, Setting, and Participants: This was a genetic association study using mendelian randomization (MR), a powerful genetic tool to help distinguish causation from associations observed in epidemiological studies, to provide supportive evidence for causality between traits. The study conducted 2-sample MR analyses using summary-level data from large-scale genome-wide association meta-analysis studies (GWAS) for each trait. The analysis focused on individuals of European descent from GWAS meta-analyses, involving CAD, stroke, psoriasis, and 9 other IMIDs. Data were analyzed from January 2023 to May 2024. Exposures: Genetic predictors of CAD, stroke, psoriasis, and 9 other IMIDs. Main Outcomes and Measures: The primary outcomes were the associations of genetic predictors of CAD and stroke with the risk of psoriasis and 9 other IMIDs, determined using inverse-variance weighted (IVW) MR estimates. Results: This study included 181 249 cases and 1 165 690 controls with CAD, 110 182 cases and 1 503 898 controls with stroke, 36 466 cases and 458 078 controls with psoriasis, for a total of approximately 3 400 000 individuals, and 9 other IMIDs. In contrast to previous assumptions, genetic predictors of psoriasis were found to have no association with CAD or stroke. In the reverse direction, genetic predictors of both CAD (MR estimate IVW odds ratio [OR], 1.07; 95% CI, 1.04-1.10; P = .003) and stroke (IVW OR, 1.22; 95% CI, 1.05-1.41; P = .01) were found to have risk-increasing associations with psoriasis. Adjusting for stroke rendered the associations of genetically predicted CAD with psoriasis risk nonsignificant (and vice versa), suggesting that a shared effect underlying genetic risk for CAD and stroke associates with increased psoriasis risk. No risk-increasing associations were observed for genetic predictors of cardiovascular disease with other common IMIDs, including rheumatoid arthritis and inflammatory bowel disease. Conclusions and Relevance: Findings of this mendelian randomization study indicate that genetic predictors of cardiovascular disease were associated with increased psoriasis risk with no reciprocal effect or association with other IMIDs. Elucidating mechanisms underpinning this association could lead to novel therapeutic approaches in both diseases.
ER  - 

TY  - JOUR
M3  - Article
Y1  - 2024
VL  - 411
SN  - 1874-1754
SN  - 0167-5273
JF  - International Journal of Cardiology
JO  - Int. J. Cardiol.
UR  - https://www-embase-com-443.webvpn.cams.tsgvip.top/search/results?subaction=viewrecord&id=L2032882849&from=export
U2  - L2032882849
C5  - 38880421
DB  - Embase
DB  - Medline
U3  - 2024-06-24
U4  - 2024-06-25
L2  - https://dx-doi-org.webvpn.cams.tsgvip.top/10.1016/j.ijcard.2024.132272
DO  - 10.1016/j.ijcard.2024.132272
A1  - Matetic, A.
A1  - Kyriacou, T.
A1  - Mamas, M.A.
M1  - (Matetic A.) Department of Cardiology, University Hospital of Split, Split, Croatia
M1  - (Matetic A.; Mamas M.A., mamasmamas1@yahoo.co.uk) Keele Cardiovascular Research Group, Centre for Prognosis Research, Keele University, United Kingdom
M1  - (Kyriacou T.) School of Computer Science and Mathematics, Keele University, Keele, United Kingdom
M1  - (Mamas M.A., mamasmamas1@yahoo.co.uk) National Institute for Health and Care Research (NIHR), Birmingham Biomedical Research Centre, United Kingdom
AD  - M.A. Mamas, Cardiology, Keele Cardiovascular Research Group, Keele University, Stoke-on-Trent, United Kingdom
T1  - Machine-learning clustering analysis identifies novel phenogroups in patients with ST-elevation acute myocardial infarction
LA  - English
KW  - data analysis software
KW  - SPSS Statistics version 27
KW  - acute coronary syndrome
KW  - acute heart infarction
KW  - acute ischemic stroke
KW  - adult
KW  - aged
KW  - algorithm
KW  - all cause mortality
KW  - article
KW  - atrial fibrillation
KW  - body mass
KW  - cardiogenic shock
KW  - cardiovascular disease
KW  - cerebrovascular accident
KW  - cerebrovascular disease
KW  - clinical outcome
KW  - comorbidity
KW  - coronary angiography
KW  - coronary artery bypass graft
KW  - depression
KW  - diabetes mellitus
KW  - dyslipidemia
KW  - female
KW  - heart failure
KW  - heart infarction
KW  - hospital discharge
KW  - hospitalization
KW  - human
KW  - hypertension
KW  - hypothyroidism
KW  - ICD-10
KW  - ischemic stroke
KW  - learning
KW  - length of stay
KW  - machine learning
KW  - major adverse cardiac event
KW  - major clinical study
KW  - male
KW  - mortality
KW  - obesity
KW  - percutaneous coronary intervention
KW  - peripheral arterial disease
KW  - prevalence
KW  - prognosis
KW  - random forest
KW  - rheumatoid arthritis
KW  - ST segment elevation myocardial infarction
KW  - thrombocytopenia
KW  - SPSS Statistics version 27
C3  - SPSS Statistics version 27(IBM,United States)
C4  - IBM(United States)
N2  - Background: Machine learning clustering of patients with ST-elevation acute myocardial infarction (STEMI) may provide important insights into their risk profile, management and prognosis. Methods: All adult discharges for STEMI in the National Inpatient Sample (October 2015 to December 2019) were included, excluding patients with prior myocardial infarction. Machine-learning clustering analysis was used to define clusters based on 21 clinical attributes of interest. Main outcomes of the study were cluster-based comparison of risk profile, in-hospital clinical outcomes and utilization of invasive management. Binomial hierarchical multivariable logistic regression with adjusted odds ratios (aOR) and 95% confidence intervals (95% CI) was used to detect the between-cluster differences. Results: Out of overall 470,960 STEMI cases, the machine-learning analysis revealed 4 different clusters with 205,640 (cluster 0: ‘behavioural risk cluster’), 146,400 (cluster 1: ‘least comorbidity cluster’), 45,100 (cluster 2: ‘diabetes with end-organ damage cluster’) and 73,820 (cluster 3: ‘cardiometabolic cluster’) cases. Attributes with the highest importance for clustering were hypertension and diabetes. After multivariable adjustment, patients from ‘diabetes with end-organ damage cluster’ exhibited the worst mortality, MACCE and ischemic stroke (p < 0.001 for all), as well as the lowest utilization of invasive management (p < 0.001 for all), in comparison to other clusters. Patients from ‘behavioural risk cluster’ exhibited the best in-hospital prognosis and the highest utilization of invasive management, compared to other clusters (p < 0.001 for all). Conclusions: Machine learning driven clustering of inpatients with STEMI reveals important population subgroups with distinct prevalence, risk profile, prognosis and management. Data driven approaches may identify high risk phenogroups and warrants further study.
ER  - 

TY  - JOUR
M3  - Article in Press
Y1  - 2024
SN  - 1532-6500
JF  - Journal of shoulder and elbow surgery
JO  - J Shoulder Elbow Surg
UR  - https://www-embase-com-443.webvpn.cams.tsgvip.top/search/results?subaction=viewrecord&id=L645282584&from=export
U2  - L645282584
C5  - 39270774
DB  - Medline
U3  - 2024-09-23
L2  - https://dx-doi-org.webvpn.cams.tsgvip.top/10.1016/j.jse.2024.07.033
DO  - 10.1016/j.jse.2024.07.033
A1  - Khan, A.Z.
A1  - Liu, H.H.
A1  - Costouros, J.G.
A1  - Best, M.J.
A1  - Fedorka, C.J.
A1  - Sanders, B.
A1  - Abboud, J.A.
A1  - Warner, J.J.P.
A1  - Fares, M.Y.
A1  - Kirsch, J.M.
A1  - Simon, J.E.
A1  - O'Donnell, E.A.
A1  - Woodmass, J.
A1  - Armstrong, A.D.
A1  - Zhang, X.
A1  - Beck da Silva Etges, A.P.
A1  - Jones, P.
A1  - Haas, D.A.
A1  - Gottschalk, M.B.
M1  - (Khan A.Z., adamzkhan12@gmail.com) Department of Orthopaedic Surgery, Southern California Permanente Medical Group, CA, United States
M1  - (Liu H.H.; Zhang X.; Beck da Silva Etges A.P.; Jones P.; Haas D.A.) Avant-garde Health, Boston, MA, United States
M1  - (Costouros J.G.) Institute for Joint Restoration and Research, California Shoulder Center, Menlo Park, CA, United States
M1  - (Best M.J.) Department of Orthopaedic Surgery, Johns Hopkins Hospital, Johns Hopkins University School of Medicine, Baltimore, MD, United States
M1  - (Fedorka C.J.) Cooper Bone and Joint Institute, Cooper University Hospital, Camden, NJ, United States
M1  - (Sanders B.) Center for Sports Medicine and Orthopaedics, Chattanooga, TN, United States
M1  - (Abboud J.A.; Fares M.Y.) Rothman Institute, Thomas Jefferson University Hospital, Philadelphia, PA, United States
M1  - (Warner J.J.P.; O'Donnell E.A.) Department of Orthopaedic Surgery, Harvard Medical School, Boston Shoulder Institute, Massachusetts General Hospital, Boston, MA, United States
M1  - (Kirsch J.M.) Department of Orthopaedic Surgery, New England Baptist Hospital, Tufts University School of Medicine, Boston, MA, United States
M1  - (Simon J.E.) Department of Orthopaedic Surgery, Massachusetts General Hospital/Newton-Wellesley Hospital, Boston, MA, United States
M1  - (Woodmass J.) Pan Am Clinic, Winnipeg, MB, Canada
M1  - (Armstrong A.D.) Department of Orthopaedics and Rehabilitation, Bone and Joint Institute, Penn State Milton S. Hershey Medical Center, Hershey, PA, United States
M1  - (Gottschalk M.B.) Department of Orthopaedic Surgery, Emory University, Atlanta, GA, United States
M1  - ()
T1  - Revision Shoulder Arthroplasty: Predictors of Subsequent Revision Surgery and Economic Burden amongst Medicare Beneficiaries
LA  - English
KW  - adult
KW  - aged
KW  - arthropathy
KW  - article
KW  - cerebrovascular accident
KW  - cohort analysis
KW  - controlled study
KW  - cost benefit analysis
KW  - dementia
KW  - factor analysis
KW  - female
KW  - health care system
KW  - hospitalization
KW  - human
KW  - incidence
KW  - inflammation
KW  - kidney disease
KW  - major clinical study
KW  - male
KW  - malnutrition
KW  - medical fee
KW  - medicare
KW  - outpatient
KW  - race
KW  - reoperation
KW  - reverse shoulder arthroplasty
KW  - revision arthroplasty
KW  - rheumatoid arthritis
KW  - risk factor
KW  - shoulder arthroplasty
KW  - teaching hospital
KW  - total shoulder arthroplasty
N2  - BACKGROUND: Revision shoulder arthroplasty continues to add an increasing burden on patients and the healthcare system. This study aimed to delineate long-term shoulder arthroplasty revision incidence, quantify associated Medicare spending, and identify relevant predictors of both revision and spending. METHODS: The complete 2016-2022(Q3) Medicare fee-for-service inpatient and outpatient claims data was analyzed. Patients receiving a primary total shoulder arthroplasty for osteoarthritis, rotator cuff pathology, or inflammatory arthropathy were included and subsequent ipsilateral revision surgeries were identified. The time to revision was modeled using the Prentice, Williams, and Peterson Gap Time Model. Medicare spending within 90 days post-discharge was modeled using a generalized linear model. The analysis was subdivided by index procedure type: anatomic total shoulder arthroplasty (TSA) and reverse shoulder arthroplasty (RSA). RESULTS: A total of 82,949 primary TSAs and 172,524 RSAs were identified. Compared to index TSA cases, index RSA cases had a lower first revision rate in an observation window of nearly 7 years (1.9% vs. 3.5%, p<0.001), but a higher rate of second (11.4% vs. 4.9%, p<0.001) as well as third revision (13.8% vs. 13.8%, p=0.449). TSA spending was significantly lower than RSA spending for the index procedure ($21,531 vs. $23,267, p<0.001), first ($23,096 vs. $26,414, p<0.001), and second ($25,060 vs. $29,983, p<0.001) revision. There was no statistically significant difference in third revision between TSA and RSA groups ($31,313 vs. $30,829, p=0.860). Age, sex, race, and rheumatoid arthritis were among the top predictors of revisions. Top predictors of Medicare spending included having a non-osteoarthritis surgical indication, a hospital stay of three or more days, a discharge to a setting other than home, malnutrition, dementia, stroke, major kidney diseases, and being operated on in a teaching hospital. CONCLUSION: Compared with TSA, RSA was associated with a lower first revision rate, but a higher subsequent revision rate. An index RSA procedure was also associated with higher initial Medicare spending as well as subsequent revision surgery spending compared with an index TSA procedure. Demographics and comorbid medical conditions were among the top predictors of revisions, while procedure-related factors predicted Medicare spending.
ER  - 

TY  - JOUR
M3  - Article
Y1  - 2024
VL  - 14
IS  - 3
SP  - 1077
EP  - 1088
SN  - 2210-6014
SN  - 2210-6006
JF  - Journal of Epidemiology and Global Health
JO  - J. Epidemiol. Global Health
UR  - https://www-embase-com-443.webvpn.cams.tsgvip.top/search/results?subaction=viewrecord&id=L2030198788&from=export
U2  - L2030198788
C5  - 38869775
DB  - Embase
DB  - Medline
U3  - 2024-06-18
U4  - 2024-10-10
L2  - https://dx-doi-org.webvpn.cams.tsgvip.top/10.1007/s44197-024-00256-y
DO  - 10.1007/s44197-024-00256-y
A1  - Hong, S.N.
A1  - Lai, F.T.T.
A1  - Wang, B.
A1  - Choi, E.P.H.
A1  - Wong, I.C.K.
A1  - Lam, C.L.K.
A1  - Wan, E.Y.F.
M1  - (Hong S.N.; Wang B.; Lam C.L.K.; Wan E.Y.F., yfwan@hku.hk) Department of Family Medicine and Primary Care, School of Clinical Medicine, Li Ka Shing Faculty of Medicine, The University of Hong Kong, Hong Kong
M1  - (Lai F.T.T.; Wong I.C.K.; Wan E.Y.F., yfwan@hku.hk) Centre for Safe Medication Practice and Research, Department of Pharmacology and Pharmacy, Li Ka Shing Faculty of Medicine, The University of Hong Kong, Hong Kong
M1  - (Lai F.T.T.; Wong I.C.K.) Laboratory of Data Discovery for Health (D24H), Hong Kong Science and Technology Park, Hong Kong
M1  - (Choi E.P.H.) School of Nursing, Li Ka Shing Faculty of Medicine, The University of Hong Kong, Hong Kong
M1  - (Lam C.L.K.) Department of Family Medicine, the University of Hong Kong Shenzhen Hospital, The University of Hong Kong, Hong Kong
M1  - (Wong I.C.K.) Aston Pharmacy School, Aston University, Birmingham B4 7ET, United Kingdom
M1  - (Wong I.C.K.) School of Pharmacy, Medical Sciences Division, Macau University of Science and Technology, Macao
AD  - E.Y.F. Wan, Department of Family Medicine and Primary Care, School of Clinical Medicine, Li Ka Shing Faculty of Medicine, The University of Hong Kong, Hong Kong
T1  - Age-specific Multimorbidity Patterns and Burden on All-Cause Mortality and Public Direct Medical Expenditure: A Retrospective Cohort Study
LA  - English
KW  - adult
KW  - age distribution
KW  - aged
KW  - alcohol abuse
KW  - all cause mortality
KW  - article
KW  - asthma
KW  - atrial fibrillation
KW  - cardiovascular disease
KW  - cerebrovascular accident
KW  - chronic kidney failure
KW  - chronic lung disease
KW  - chronic pain
KW  - cohort analysis
KW  - constipation
KW  - dementia
KW  - depression
KW  - diabetes mellitus
KW  - female
KW  - follow up
KW  - health care cost
KW  - heart failure
KW  - heart infarction
KW  - Hong Kong
KW  - human
KW  - hypertension
KW  - hypothyroidism
KW  - incidence
KW  - liver cirrhosis
KW  - major clinical study
KW  - male
KW  - malignant neoplasm
KW  - middle aged
KW  - multiple chronic conditions
KW  - observational study
KW  - peptic ulcer
KW  - peripheral vascular disease
KW  - prevalence
KW  - public expenditure
KW  - retrospective study
KW  - rheumatoid arthritis
KW  - risk factor
KW  - schizophrenia
KW  - transient ischemic attack
KW  - very elderly
N2  - Objective: To evaluate age-specific multimorbidity patterns and morbidity burden on mortality and healthcare expenditure across age groups. Patients and Methods: Retrospective observational study between January 1, 2009 to December 31, 2017 using electronic health records in Hong Kong: Individuals were stratified by age (< 50, 50–64, 65–79, ≥ 80), and sub-classified by number of morbidities (0, 1, 2, 3, ≥ 4) out of 21 common chronic conditions. Clustering analyses were conducted to identify specific patterns of multimorbidity. Association between the number as well as combinations of morbidities and all-cause mortality and public expenditure was examined. Results: 4,562,832 individuals with a median follow-up of 7 years were included. Mental disorders were the top morbidities among young individuals, while cardiovascular diseases were prevalent in the elderly. An increased number of morbidities was associated with a greater relative risk for mortality and medical expenditure, and this relationship was stronger among younger patients. Compared to individuals in the same age group without morbidity, the hazard ratios (HR; 95% CI) of all-cause mortality in patients aged < 50 and ≥ 80 with two comorbidities 3.81 (3.60–4.03) and 1.38 (1.36–1.40), respectively, which increased to 14.22 (9.87–20.47) and 2.20 (2.13–2.26), respectively, as the number of morbidities increased to ≥ 4. The stroke-hypertension cluster was shown to be associated with the highest HR of mortality 2.48 (2.43–2.53) among all identified clusters arising from the clustering analysis. Conclusion: Given the stronger association between multimorbidity and all-cause mortality and greater opportunity costs in younger populations, prevention and management of early-onset multimorbidity are warranted. (248 words)
ER  - 

TY  - JOUR
M3  - Article
Y1  - 2024
VL  - 12
IS  - 9
SN  - 2050-0904
JF  - Clinical Case Reports
JO  - Clin. Case Rep.
UR  - https://www-embase-com-443.webvpn.cams.tsgvip.top/search/results?subaction=viewrecord&id=L2031087653&from=export
U2  - L2031087653
DB  - Embase
U3  - 2024-08-29
U4  - 2024-09-02
L2  - https://dx-doi-org.webvpn.cams.tsgvip.top/10.1002/ccr3.9366
DO  - 10.1002/ccr3.9366
A1  - Daneshyar, S.
A1  - Khazaei, M.
A1  - Nazifi, M.
M1  - (Daneshyar S., s.danshyar72@yahoo.com; Khazaei M.; Nazifi M.) Department of Neurology, School of Medicine, Hamadan University of Medical Sciences, Hamadan, Iran
AD  - S. Daneshyar, Department of Neurology, School of Medicine, Hamadan University of Medical Sciences, Hamadan, Iran
T1  - Emergence of acute quadriparesis in a young patient following myocardial infarction. A case report
LA  - English
KW  - antithrombocytic agent
KW  - corticosteroid
KW  - hydroxymethylglutaryl coenzyme A reductase inhibitor
KW  - morphine
KW  - troponin
KW  - acute heart infarction
KW  - adult
KW  - artery occlusion
KW  - article
KW  - blood pressure
KW  - brain blood flow
KW  - brain infarction
KW  - case report
KW  - cerebrovascular accident
KW  - cerebrovascular disease
KW  - clinical article
KW  - cold
KW  - computed tomographic angiography
KW  - computer assisted tomography
KW  - coronary angiography
KW  - Doppler ultrasonography
KW  - echocardiography
KW  - electrocardiography
KW  - female
KW  - heart ejection fraction
KW  - heart infarction
KW  - hospitalization
KW  - human
KW  - hydration
KW  - hypotension
KW  - inflammatory disease
KW  - liver function
KW  - lower limb
KW  - malaise
KW  - motor performance
KW  - muscle strength
KW  - neurologic examination
KW  - occipital lobe
KW  - occupational therapy
KW  - parietal lobe
KW  - percutaneous coronary intervention
KW  - physiotherapy
KW  - quadriplegia
KW  - reperfusion
KW  - rheumatoid arthritis
KW  - risk factor
KW  - sinus tachycardia
KW  - ST segment depression
KW  - ST segment elevation
KW  - tachycardia
KW  - transcranial Doppler ultrasonography
KW  - weakness
N2  - Cerebrovascular events are closely related to cardiac events. Chronic inflammatory diseases, such as rheumatoid arthritis (RA), increase the risk of cardiovascular and cerebrovascular stroke. The link between RA, myocardial infarction, and resulting neurological issues highlights the case's complexity, stressing the need for a comprehensive, interdisciplinary medical approach.
ER  - 

TY  - JOUR
M3  - Article
Y1  - 2024
VL  - 39
IS  - 9
SP  - S429
EP  - S435.e4
SN  - 1532-8406
SN  - 0883-5403
JF  - Journal of Arthroplasty
JO  - J. Arthroplasty
UR  - https://www-embase-com-443.webvpn.cams.tsgvip.top/search/results?subaction=viewrecord&id=L2032542939&from=export
U2  - L2032542939
C5  - 38677341
DB  - Embase
DB  - Medline
U3  - 2024-06-06
U4  - 2024-09-10
L2  - https://dx-doi-org.webvpn.cams.tsgvip.top/10.1016/j.arth.2024.04.061
DO  - 10.1016/j.arth.2024.04.061
A1  - Muffly, B.T.
A1  - Ayeni, A.M.
A1  - Bonsu, J.M.
A1  - Heo, K.
A1  - Premkumar, A.
A1  - Guild, G.N.
M1  - (Muffly B.T.; Ayeni A.M.; Bonsu J.M.; Heo K.; Premkumar A.; Guild G.N.) Department of Orthopaedic Surgery, Emory University School of Medicine, Georgia, Atlanta, Georgia
AD  - A.M. Ayeni, Emory Musculoskeletal Institute, 21 Ortho Ln, Atlanta, GA, United States
T1  - Early Versus Late Periprosthetic Joint Infection After Total Knee Arthroplasty: Do Patient Differences Exist?
LA  - English
KW  - data analysis software
KW  - adult
KW  - alcoholism
KW  - article
KW  - Charlson Comorbidity Index
KW  - chronic kidney failure
KW  - cohort analysis
KW  - controlled study
KW  - Current Procedural Terminology
KW  - dementia
KW  - diabetes mellitus
KW  - female
KW  - heart failure
KW  - human
KW  - hyperlipidemia
KW  - hypertension
KW  - ICD-10
KW  - ICD-9
KW  - ischemic stroke
KW  - lung embolism
KW  - male
KW  - peripheral vascular disease
KW  - periprosthetic joint infection
KW  - prevalence
KW  - propensity score
KW  - rheumatoid arthritis
KW  - risk factor
KW  - thrombophilia
KW  - total knee arthroplasty
C4  - R studio(Austria)
N2  - Background: Periprosthetic joint infection (PJI) is a devastating complication following total knee arthroplasty (TKA). Little evidence exists comparing those with early versus late PJI. The purpose of the study was to determine comorbidity profile differences between patients developing early and late PJI. Methods: There were 72,659 patients undergoing primary TKA from 2009 to 2021, who were identified from a commercial claims and encounters database. Subjects diagnosed with PJI were categorized as either ‘early’ (within 90 days of index procedure) or ‘late’ (> 2 years after index arthroplasty). Non-infected patients within these periods served as control groups following 4:1 propensity score matching on other extraneous variables. Logistic regression analyses were performed comparing comorbidities between groups. Results: Patients were significantly younger in the late compared to the early infection group (58.1 versus 62.4 years, P < .001). When compared to those with early PJI, patients who had chronic kidney disease (13.3 versus 4.1%; OR [odds ratio] 5.17, P = .002), malignancy (20.4 versus 10.5%; OR 2.53, P = .009), uncomplicated diabetes (40.8 versus 30.6%; OR 2.00, P = .01), rheumatoid arthritis (9.2 versus 3.3%; OR 2.66, P = .046), and hypertension (88.8 versus 81.6%; OR 2.17, P = .04), were all significant predictors of developing a late PJI. Conclusions: When compared to patients diagnosed with early PJI following primary TKA, the presence of chronic kidney disease, malignancy, uncomplicated diabetes, rheumatoid arthritis, and hypertension, were independent risk factors for the development of late PJI. Younger patients who have these comorbidities may be targets for preoperative optimization interventions that minimize the risk of PJI.
ER  - 

TY  - JOUR
M3  - Review
Y1  - 2024
VL  - 49
IS  - 9
SN  - 1535-6280
SN  - 0146-2806
JF  - Current Problems in Cardiology
JO  - Curr. Probl. Cardiol.
UR  - https://www-embase-com-443.webvpn.cams.tsgvip.top/search/results?subaction=viewrecord&id=L2032749508&from=export
U2  - L2032749508
C5  - 38852913
DB  - Embase
DB  - Medline
U3  - 2024-06-17
U4  - 2024-06-19
L2  - https://dx-doi-org.webvpn.cams.tsgvip.top/10.1016/j.cpcardiol.2024.102699
DO  - 10.1016/j.cpcardiol.2024.102699
A1  - Bertoldi, C.
A1  - Salvatori, R.
A1  - Pinti, M.
A1  - Mattioli, A.V.
M1  - (Bertoldi C.) Department, Department of Surgery, Medicine, Dentistry and Morphological Sciences with Transplant Surgery, Oncology and Regenerative Medicine Relevance, University of Modena and Reggio Emilia, MO, Modena, Italy
M1  - (Salvatori R., roberta.salvatori@unimore.it) Department of Childhood and Adult Medical and Surgical Sciences, Faculty of Medicine and Surgery of the University of Modena and Reggio Emilia, MO, Modena, Italy
M1  - (Pinti M.) Department of Life Sciences, University of Modena and Reggio Emilia, MO, Modena, Italy
M1  - (Mattioli A.V.) Department for Life Quality Studies, University of Bologna, BO, Bologna, Italy
AD  - R. Salvatori, Department of Childhood and Adult Medical and Surgical Sciences, Faculty of Medicine and Surgery of the University of Modena and Reggio Emilia, MO, Modena, Italy
T1  - Could the periodontal therapy improve the cardiologic patient health? A narrative review
LA  - English
KW  - C peptide
KW  - C reactive protein
KW  - cytochrome
KW  - cytochrome P450
KW  - docosahexaenoic acid
KW  - hemoglobin A1c
KW  - immunoglobulin
KW  - inducible nitric oxide synthase
KW  - interleukin 6
KW  - leukotriene
KW  - lipoxygenase
KW  - metalloproteinase
KW  - osteoprotegerin
KW  - prostacyclin
KW  - reactive oxygen metabolite
KW  - simvastatin
KW  - thrombocyte activating factor
KW  - antihypertensive therapy
KW  - arterial stiffness
KW  - atherosclerosis
KW  - atrial fibrillation
KW  - bacterium adherence
KW  - blood brain barrier
KW  - cardiovascular disease
KW  - cardiovascular risk
KW  - cerebrovascular accident
KW  - chronic disease
KW  - coronary artery disease
KW  - cytotoxicity
KW  - diabetes mellitus
KW  - diastolic blood pressure
KW  - disability-adjusted life year
KW  - heart failure
KW  - human
KW  - hypertension
KW  - immune response
KW  - inflammation
KW  - microflora
KW  - mortality
KW  - neutrophil
KW  - pathogenesis
KW  - periodontal disease
KW  - periodontal pocket
KW  - periodontitis
KW  - peripheral arterial disease
KW  - prospective study
KW  - review
KW  - rheumatoid arthritis
KW  - risk factor
KW  - systolic blood pressure
KW  - tissue regeneration
KW  - tooth brushing
N2  - Background: Cardiovascular diseases (CVD) is the major cause of mortality globally, with increasing evidence suggesting a link between periodontitis, and CVD. This study aims to explore the association between periodontitis and CVD, and the impact of periodontal therapy on cardiovascular health. Methods: This review synthesized findings from preclinical and clinical studies, without publication year restrictions, examining periodontitis and CVD through various lenses. Scientific databases were inspected with keywords related to periodontitis and CVD. Results: The review identifies a substantial association between periodontitis and an increased risk of several CVD, supported by both epidemiological and interventional studies. Results suggest the complexity of the relationship, influenced by factors like the severity of periodontitis and the presence of other systemic conditions. Clinical data indicates that periodontal therapy, particularly non-surgical periodontal therapy, may reduce systemic inflammatory markers and thus may play a role in the primary and secondary prevention of CVD events, highlighting the potential of periodontal therapy to not only maintain oral health but also to modulate cardiovascular risk factors. Conclusions: Current evidence supports a significant association between periodontitis and increased cardiovascular risk, promoting integrated healthcare approaches that consider oral health as a key-component of cardiovascular care and wellbeing.
ER  - 

TY  - JOUR
M3  - Article
Y1  - 2024
VL  - 50
IS  - 5
SN  - 1878-1780
SN  - 1262-3636
JF  - Diabetes and Metabolism
JO  - Diabetes Metab.
UR  - https://www-embase-com-443.webvpn.cams.tsgvip.top/search/results?subaction=viewrecord&id=L2032978480&from=export
U2  - L2032978480
C5  - 38914221
DB  - Embase
DB  - Medline
U3  - 2024-07-01
U4  - 2024-07-02
L2  - https://dx-doi-org.webvpn.cams.tsgvip.top/10.1016/j.diabet.2024.101551
DO  - 10.1016/j.diabet.2024.101551
A1  - Jacobsen, J.R.
A1  - Kristensen, S.L.
A1  - Fosbøl, E.L.
A1  - Køber, L.
A1  - Westergaard, L.M.
A1  - Persson, F.
A1  - Rossing, P.
A1  - Rørth, R.
M1  - (Jacobsen J.R., jeppe.ravn.jacobsen@regionh.dk; Kristensen S.L.; Fosbøl E.L.; Køber L.; Westergaard L.M.; Rørth R.) Department of Cardiology, Rigshospitalet, University of Copenhagen, Blegdamsvej 9, Copenhagen, Denmark
M1  - (Persson F.; Rossing P.; Rørth R.) Steno Diabetes Center Copenhagen, Herlev, Denmark
M1  - (Rossing P.) Department of Clinical Medicine University of Copenhagen, Copenhagen, Denmark
AD  - J.R. Jacobsen, Department of Cardiology, Rigshospitalet, University of Copenhagen, Blegdamsvej 9, Copenhagen, Denmark
T1  - Association of multiple sclerosis with incident diabetes: A nationwide cohort study
LA  - English
KW  - analgesic agent
KW  - angiotensin receptor antagonist
KW  - antidepressant agent
KW  - antithrombocytic agent
KW  - calcium antagonist
KW  - corticosteroid
KW  - digoxin
KW  - dipeptidyl carboxypeptidase inhibitor
KW  - diuretic agent
KW  - hydroxymethylglutaryl coenzyme A reductase inhibitor
KW  - immunomodulating agent
KW  - adult
KW  - article
KW  - atrial fibrillation
KW  - cerebrovascular accident
KW  - chronic obstructive lung disease
KW  - cohort analysis
KW  - comorbidity
KW  - confidence interval
KW  - controlled study
KW  - cumulative incidence
KW  - diabetes mellitus
KW  - disease association
KW  - female
KW  - hazard ratio
KW  - human
KW  - hypertension
KW  - insulin dependent diabetes mellitus
KW  - major clinical study
KW  - male
KW  - middle aged
KW  - mononucleosis
KW  - multiple sclerosis
KW  - population exposure
KW  - prevalence
KW  - prophylaxis
KW  - rheumatoid arthritis
KW  - sensitivity analysis
KW  - thyroid disease
N2  - Aim: Diabetes mellitus (DM) and multiple sclerosis (MS) are two common diseases known to worsen the trajectory of each other, yet it is unknown whether MS is associated with incident DM. Methods: Using Danish nationwide registries, we identified all patients aged 18–99 with a first-time primary or secondary discharge diagnosis with MS between 2000 and 2018, with no known DM. These patients were matched with control subjects from the background population in a 1:5 ratio based on age and sex, to assess their risk of DM. Results: A total of 13,376 patients with MS and 66,880 matched control subjects were included (33 % men; median age, 42 years [25th–75th percentile, 33–51]). During a median follow-up of 8.3 years (25th–75th percentile, 4.0–13.3), 467 (3.5 %) patients with MS and 2397 (3.6 %) control subjects were diagnosed with DM. The cumulative incidence of DM was similar among patients with MS and control subjects (95 % confidence interval [CI] 6.5 % [5.7–7.2 %] vs. 7.3 % [95 % CI 6.9–7.9 %], respectively), and adjusted analysis yielded a hazard ratio (HR) of 0.98 [95 % CI 0.89–1.09]). The overall risk of incident type 1 diabetes was low and yielded a HR of 1.60 [95 % CI 0.98–1.40] in patients with MS compared with control subject (P = 0.07). Conclusion: This study demonstrated that patients with MS had a similar risk of incident DM as compared to age- and sex matched controls from the background population.
ER  - 

TY  - JOUR
M3  - Article
Y1  - 2024
VL  - 244
SN  - 1872-6968
SN  - 0303-8467
JF  - Clinical Neurology and Neurosurgery
JO  - Clin. Neurol. Neurosurg.
UR  - https://www-embase-com-443.webvpn.cams.tsgvip.top/search/results?subaction=viewrecord&id=L2033489277&from=export
U2  - L2033489277
C5  - 39059285
DB  - Embase
DB  - Medline
U3  - 2024-07-30
U4  - 2024-07-31
L2  - https://dx-doi-org.webvpn.cams.tsgvip.top/10.1016/j.clineuro.2024.108465
DO  - 10.1016/j.clineuro.2024.108465
A1  - Qiang, F.
A1  - Xuan, D.
A1  - Li, Z.
A1  - Chen, L.
A1  - Wang, L.
A1  - Sheng, J.
M1  - (Qiang F.; Xuan D.; Li Z.; Chen L.; Wang L.; Sheng J., 476319700@qq.com) Department of Rheumatism and Immunology, The First Affiliated Hospital of Wannan Medical College, No. 2, Zheshan West Road, Jinghu District, Anhui, Wuhu, China
AD  - J. Sheng, No. 2, Zheshan West Road, Jinghu District, Anhui, Wuhu, China
T1  - Causal association between rheumatoid arthritis and risk of stroke: A Mendelian randomization study
LA  - English
KW  - article
KW  - case control study
KW  - cerebrovascular accident
KW  - cohort analysis
KW  - controlled study
KW  - disease association
KW  - European
KW  - genome-wide association study
KW  - human
KW  - instrumental variable analysis
KW  - major clinical study
KW  - Mendelian randomization analysis
KW  - outcome assessment
KW  - pleiotropy
KW  - rheumatoid arthritis
KW  - single nucleotide polymorphism
KW  - UK Biobank
N2  - Background: Active rheumatoid arthritis (RA) may damage vascular endothelial cells, thereby increasing the likelihood of adverse cardiovascular events. However, it is not yet clearly established whether RA also increases the risk of adverse cerebrovascular events, particularly stroke. Objective: This study was designed to evaluate the likelihood of a causal association between RA and stroke. Method: A two-sample Mendelian randomization (MR) analysis was performed using the inverse variance-weighted (IVW) average, weighted median, and MR-Egger regression methods. The analysis utilized publicly available summary statistics datasets from Genome-wide association studies (GWAS) meta-analyses for RA in individuals of European descent (total n = 484,598; case = 5427, control = 479,171) as the exposure cohort, and from GWAS meta-analyses for “vascular/heart problems diagnosed by doctor: stroke” in individuals included in the UK Biobank (total n = 461,880; case = 7055, control = 454,825, MRC-IEU consortium) as the outcome cohort. Results: Eight single-nucleotide polymorphisms with genome-wide significance were selected from the GWASs on RA as the instrumental variables. The results of the MR-Egger and weighted median analyses showed no causal association between RA and stroke (OR = 1.081, 95 % CI [0.943–1.240], P = 0.304) vs. OR = 1.079, 95 % CI [0.988–1.179], P = 0.091), respectively. However, the inverse variance-weighted (IVW) analysis results revealed a causal association between RA and stroke (OR = 1.115, 95 % CI [1.040–1.194], P = 0.002). Cochran's Q test and MR-Egger regression revealed no evidence of heterogeneity and horizontal pleiotropy. Conclusion: The MR analysis results indicated that rheumatoid arthritis (RA) may be causally associated with an increased risk of stroke.
ER  - 

TY  - JOUR
M3  - Article
Y1  - 2024
VL  - 25
IS  - 9
SN  - 1538-9375
SN  - 1525-8610
JF  - Journal of the American Medical Directors Association
JO  - J. Am. Med. Dir. Assoc.
UR  - https://www-embase-com-443.webvpn.cams.tsgvip.top/search/results?subaction=viewrecord&id=L2033656794&from=export
U2  - L2033656794
C5  - 39067862
DB  - Embase
DB  - Medline
U3  - 2024-08-06
U4  - 2024-08-08
L2  - https://dx-doi-org.webvpn.cams.tsgvip.top/10.1016/j.jamda.2024.105170
DO  - 10.1016/j.jamda.2024.105170
A1  - Jung, D.
A1  - Jarrín, O.F.
A1  - Choi, J.H.S.
A1  - Knox, S.
A1  - Emerson, K.G.
A1  - Chen, Z.
M1  - (Jung D., daniel.jung1@uga.edu; Emerson K.G.; Chen Z.) Department of Health Policy and Management, College of Public Health, University of Georgia, Athens, GA, United States
M1  - (Jarrín O.F.) School of Nursing, Rutgers, The State University of New Jersey, New Brunswick, NJ, United States
M1  - (Jarrín O.F.) Institute for Health, Health Care Policy and Aging Research, Rutgers, The State University of New Jersey, New Brunswick, NJ, United States
M1  - (Choi J.H.S.) Department of Psychology, College of Arts & Sciences, Georgia State University, Atlanta, GA, United States
M1  - (Knox S.) Department of Physical Therapy, College of Health Professions, Medical University of South Carolina, Charleston, SC, United States
M1  - (Emerson K.G.) Institute of Gerontology, University of Georgia, Athens, GA, United States
AD  - D. Jung, Department of Health Policy and Management, College of Public Health, University of Georgia, 305D Wright Hall, Health Sciences Campus, 100 Foster Road, Athens, GA, United States
T1  - The Role of Neighborhood Socioeconomic Status in Institutionalization of Home Health Care Patients With and Without Alzheimer's Disease and Related Dementias
LA  - English
KW  - African American
KW  - aged
KW  - Alzheimer disease
KW  - anemia
KW  - article
KW  - Asian
KW  - asthma
KW  - atrial fibrillation
KW  - Black person
KW  - calculation
KW  - caregiver
KW  - cataract
KW  - Caucasian
KW  - cerebrovascular accident
KW  - chronic disease
KW  - chronic kidney failure
KW  - chronic obstructive lung disease
KW  - clinical outcome
KW  - cohort analysis
KW  - community care
KW  - daily life activity
KW  - dementia
KW  - depression
KW  - diabetes mellitus
KW  - disadvantaged population
KW  - disease classification
KW  - disease severity
KW  - female
KW  - functional assessment
KW  - glaucoma
KW  - health care planning
KW  - health care quality
KW  - heart atrium flutter
KW  - heart failure
KW  - high risk patient
KW  - Hispanic
KW  - home care
KW  - hospice
KW  - human
KW  - hyperlipidemia
KW  - hypertension
KW  - hypothyroidism
KW  - ICD-10
KW  - independent variable
KW  - institutionalization
KW  - ischemic heart disease
KW  - lowest income group
KW  - major clinical study
KW  - male
KW  - medicaid
KW  - medical fee
KW  - medicare
KW  - Native Hawaiian
KW  - neighborhood
KW  - osteoarthritis
KW  - osteoporosis
KW  - Pacific Islander
KW  - pneumonia
KW  - questionnaire
KW  - race
KW  - regression model
KW  - retrospective study
KW  - rheumatoid arthritis
KW  - self report
KW  - social status
KW  - very elderly
N2  - Objectives: To assess whether neighborhood socioeconomic status (SES) moderates the association between Alzheimer's disease and related dementias (ADRD) and successful discharge to the community. In addition, to explore whether the role of neighborhood SES on successful discharge for patients with ADRD varies by the severity of ADRD. Design: This is a retrospective cohort study. Setting and Participants: Medicare Fee-for-service beneficiaries, aged 65 or older, who received home health care in 2019. Methods: We used linear probability regression models with successful discharge to the community as the main outcome, and neighborhood SES and ADRD as independent variables. Also, we modified the Functional Assessment Staging Tool (FAST) to measure ADRD severity. Results: Our study results show ADRD and residing in neighborhoods with lower socioeconomic conditions were independently associated with lower probabilities of successful discharge to the community. We also found that the differences in probabilities of remaining at home between patients with and without ADRD were larger among those in neighborhoods with lower SES (ADRD∗less disadvantaged neighborhood, coeff: −0.01, P < .001; ADRD∗more disadvantaged neighborhood, coeff: −0.02, P < .001; ADRD∗most disadvantaged neighborhood, coeff: 0.032, P < .001). Among patients with ADRD, patients with the most advanced ADRD were less likely to remain in their homes and community when living in neighborhoods with lower SES. Conclusions and Implications: Our study results show that when patients with ADRD receiving home health care live in neighborhoods with lower SES, they face further challenges to remaining in their homes and community. Public health officials and community planners should consider using area-level interventions to improve care and health outcomes for patients with ADRD. Also, further research aimed at identifying the specific factors and resources influencing lower care quality and poorer health outcomes in socioeconomically disadvantaged neighborhoods, particularly for patients with ADRD, can provide valuable insights for the development and implementation of targeted interventions.
ER  - 

TY  - JOUR
M3  - Article
Y1  - 2024
VL  - 117
IS  - 9
SP  - 534
EP  - 538
SN  - 1541-8243
SN  - 0038-4348
JF  - Southern Medical Journal
JO  - South. Med. J.
UR  - https://www-embase-com-443.webvpn.cams.tsgvip.top/search/results?subaction=viewrecord&id=L2034185227&from=export
U2  - L2034185227
C5  - 39227045
DB  - Embase
DB  - Medline
U3  - 2024-08-30
U4  - 2024-09-11
L2  - https://dx-doi-org.webvpn.cams.tsgvip.top/10.14423/SMJ.0000000000001728
DO  - 10.14423/SMJ.0000000000001728
A1  - Olt, C.K.
A1  - Hu, B.
A1  - Rothberg, M.B.
M1  - (Olt C.K., oltc2@ccf.org) Department of Internal Medicine, Cleveland Clinic, Cleveland, OH, United States
M1  - (Hu B., hub@ccf.org) Department of Quantitative Health Sciences, Cleveland Clinic, Cleveland, OH, United States
M1  - (Rothberg M.B., rothbem@ccf.org) Center for Value-Based Care Research, Cleveland Clinic, Cleveland, OH, United States
AD  - M.B. Rothberg, Cleveland Clinic Foundation, 9500 Euclid Ave, Mail Code G10, Cleveland, OH, United States
T1  - Upper Extremity Deep Vein Thrombosis: Incidence, Risk Factors, and Effectiveness of Chemoprophylaxis
LA  - English
KW  - central venous catheter
KW  - peripherally inserted central venous catheter
KW  - dalteparin
KW  - enoxaparin
KW  - fondaparinux
KW  - heparin
KW  - acute heart infarction
KW  - acute ischemic stroke
KW  - adult
KW  - article
KW  - cardiovascular risk factor
KW  - chemoprophylaxis
KW  - cohort analysis
KW  - comorbidity
KW  - decubitus
KW  - demographics
KW  - electronic medical record
KW  - estimated glomerular filtration rate
KW  - female
KW  - heart failure
KW  - hospital admission
KW  - human
KW  - ICD-10
KW  - ICD-9
KW  - inflammatory bowel disease
KW  - kidney failure
KW  - length of stay
KW  - lung embolism
KW  - male
KW  - middle aged
KW  - obesity
KW  - respiratory failure
KW  - retrospective study
KW  - rheumatoid arthritis
KW  - smoking
KW  - thrombophilia
KW  - upper extremity deep vein thrombosis
KW  - venous thromboembolism
N2  - Objectives: Upper extremity deep vein thrombosis (UEDVT) is associated with pulmonary embolism and other complications, but there are no recommendations for UEDVT prophylaxis. The purpose of this study was to establish incidence and risk factors for UEDVT and to determine efficacy of pharmacologic prophylaxis for UEDVT prevention. Methods: For this retrospective cohort study, we identified medical patients aged 18 years and older admitted to 13 Cleveland Clinic hospitals from January 2011 to December 2019. Patients with venous thromboembolism (VTE) on admission, length of stay <1 day, and who received therapeutic anticoagulation were excluded. The potential risk factors included demographics, comorbidities, and medical procedures. Comorbidities were identified via International Classification of Diseases codes, (ICD9 and ICD10), procedures from flowsheets, and prophylaxis from medications administered in the electronic medical record. DVT events were identified by a combination of International Classification of Diseases codes and confirmed by chart review. We performed multivariable logistic regression to identify independent risk factors and the association between VTE prophylaxis and UEDVT. The model’s C statistic was obtained using 1000 bootstrap runs. Results: Of 194,809 patients, 496 (0.25% of cohort, 36.8% of all VTE) developed UEDVT by 14 days. In the logistic regression model (bias-corrected C statistic 0.87), 11 risk factors predicted UEDVT, the strongest being peripherally inserted central catheter (odds ratio [OR] 4.62, 95% confidence interval [CI] 3.81–5.60) and central venous catheter (OR 3.57, 95% CI 2.91–4.37). The predicted risk among individuals ranged from 0.02% to 23.4%. Prophylaxis was negatively associated with the development of UEDVT (OR 0.72, 95% CI 0.60–0.87). Conclusions: UEDVT is rare but some patients are high risk. Therefore, UEDVT risk factors should be added to VTE risk assessment models, and patients at high risk for UEDVT should receive chemoprophylaxis.
ER  - 

TY  - JOUR
M3  - Article
Y1  - 2024
VL  - 51
IS  - 9
SP  - 942
EP  - 944
SN  - 1499-2752
SN  - 0315-162X
JF  - Journal of Rheumatology
JO  - J. Rheumatol.
UR  - https://www-embase-com-443.webvpn.cams.tsgvip.top/search/results?subaction=viewrecord&id=L2034505440&from=export
U2  - L2034505440
C5  - 38879189
DB  - Embase
DB  - Medline
U3  - 2024-09-19
U4  - 2024-09-20
L2  - https://dx-doi-org.webvpn.cams.tsgvip.top/10.3899/jrheum.2024-0168
DO  - 10.3899/jrheum.2024-0168
A1  - Weber, B.N.
A1  - Weisenfeld, D.
A1  - Jeffway, M.
A1  - Liu, F.
A1  - McDermott, G.
A1  - Coblyn, J.
A1  - Weinblatt, M.E.
A1  - Shadick, N.
A1  - Di Carli, M.
A1  - Liao, K.P.
M1  - (Weber B.N.; Di Carli M.) Heart and Vascular Center, Division of Cardiovascular Medicine, Department of Medicine, Brigham and Women’s Hospital, Harvard Medical School, Boston, MA, United States
M1  - (Weisenfeld D.; Jeffway M.; Liu F.; McDermott G.; Coblyn J.; Weinblatt M.E.; Shadick N.; Liao K.P.) Division of Rheumatology, Inflammation, and Immunity, Brigham and Women’s Hospital, Harvard Medical School, Boston, MA, United States
AD  - K.P. Liao, Division of Rheumatology, Inflammation, and Immunity, Brigham and Women’s Hospital, Boston, MA, United States
T1  - The Association Between High-Sensitivity Cardiac Troponin T and Major Adverse Cardiovascular Events in Rheumatoid Arthritis
LA  - English
KW  - C reactive protein
KW  - glucocorticoid
KW  - hydroxymethylglutaryl coenzyme A reductase inhibitor
KW  - troponin T
KW  - tumor necrosis factor inhibitor
KW  - acute coronary syndrome
KW  - all cause mortality
KW  - article
KW  - atherosclerotic plaque
KW  - cardiometabolic risk factor
KW  - cardiovascular disease
KW  - cardiovascular risk factor
KW  - cerebrovascular accident
KW  - coronary atherosclerosis
KW  - DAS28
KW  - diabetes mellitus
KW  - disease activity score
KW  - electronic health record
KW  - human
KW  - hyperlipidemia
KW  - hypertension
KW  - lipid-lowering therapy
KW  - major adverse cardiac event
KW  - medical procedures
KW  - mortality
KW  - rheumatoid arthritis
KW  - risk factor
KW  - smoking
ER  - 

TY  - JOUR
M3  - Article
Y1  - 2024
VL  - 13
IS  - 9
SP  - 180
EP  - 185
SN  - 2250-3137
SN  - 2977-0122
JF  - International Journal of Life Sciences Biotechnology and Pharma Research
JO  - Int. J. Life Sci. Biotechnol. Pharma Res.
UR  - https://www-embase-com-443.webvpn.cams.tsgvip.top/search/results?subaction=viewrecord&id=L2034625076&from=export
U2  - L2034625076
DB  - Embase
U3  - 2024-10-09
U4  - 2024-10-11
L2  - https://dx-doi-org.webvpn.cams.tsgvip.top/10.69605/ijlbpr_13.9.2024.30
DO  - 10.69605/ijlbpr_13.9.2024.30
A1  - Doneria, S.K.
A1  - Dixit, R.
A1  - Junaid, M.
A1  - Yadav, R.
A1  - Chandrakar, M.
M1  - (Doneria S.K., dr.doneria@gmail.com; Dixit R.; Junaid M.; Yadav R.; Chandrakar M.) Department of Community Medicine, Shri Shankaracharya Institute of Medical Sciences, Chhattisgarh, Bhilai, India
AD  - S.K. Doneria, Department of Community Medicine, Shri Shankaracharya Institute of Medical Sciences, Chhattisgarh, Bhilai, India
T1  - A study of depression among patients with diabetes presenting to a tertiary care hospital in central India: A cross-sectional study
LA  - English
KW  - adult
KW  - article
KW  - cataract
KW  - cerebrovascular accident
KW  - chronic disease
KW  - clinical feature
KW  - comorbidity
KW  - controlled study
KW  - cross-sectional study
KW  - demographics
KW  - depression
KW  - diabetes mellitus
KW  - diabetic patient
KW  - disease association
KW  - disease duration
KW  - divorced person
KW  - dyslipidemia
KW  - educational status
KW  - family income
KW  - female
KW  - human
KW  - hypertension
KW  - hypothyroidism
KW  - India
KW  - major clinical study
KW  - male
KW  - married person
KW  - middle aged
KW  - Patient Health Questionnaire 9
KW  - prevalence
KW  - rheumatoid arthritis
KW  - risk factor
KW  - rural area
KW  - single (marital status)
KW  - social status
KW  - tertiary care center
KW  - urban area
KW  - widow
N2  - Background: Depression among patients with diabetes is a significant concern as it can have a negative impact on their health outcomes. Studies have shown that patients with depression and diabetes are less likely to adhere to dietary restrictions and medication, resulting in uncontrolled hyperglycemia and increased complications. The factors associated with depression among diabetic patients vary in different populations and are not adequately studied in central India. The current study aims to analyze the factors associated with these conditions at a tertiary care center in central India. Aim: This cross-sectional study was conducted at a tertiary care hospital in central India aimed to estimate the prevalence of depression among diabetic patients and identify the determinants associated with it. Subjects and Methods: This study recruited 531 patients withdiabetes (more than 1 year) from both rural and urban areas. Demographic, clinical, and diabetes-related information was collected using a semi-structured questionnaire. Depression was assessed using Patient Health Questionnaire-9; a standardized questionnaire. Results: The prevalence of depression among patients with diabetes in the community was found to be 68.73%. Most frequently, depression was mild (257, 48.39%) in nature with moderate depression (108, 20.34%) seen the least. Several factors were found to be positively associated with depression including female gender,duration of diabetesmarital status, and annual health expenditure of more than 10 percent of family income. The presence of diabetic complications and other chronic diseases such ashypertension and obesity also were found to be associated with depression. Conclusion: Depression could be a barrier to the effective treatment of diabetes as it could lead to nonadherence to treatment by the patients. Patients with diabetes must be screened and treated wherever necessary for depression and other common mental disorders. This could improve treatment adherence and consequently better overall diabetes management.
ER  - 

TY  - JOUR
M3  - Article in Press
Y1  - 2024
SN  - 1462-0332
JF  - Rheumatology (Oxford, England)
JO  - Rheumatology (Oxford)
UR  - https://www-embase-com-443.webvpn.cams.tsgvip.top/search/results?subaction=viewrecord&id=L645076387&from=export
U2  - L645076387
C5  - 39171836
DB  - Medline
U3  - 2024-08-29
L2  - https://dx-doi-org.webvpn.cams.tsgvip.top/10.1093/rheumatology/keae458
DO  - 10.1093/rheumatology/keae458
A1  - Kerola, A.M.
A1  - Ikdahl, E.
A1  - Engebretsen, I.
A1  - Bugge, C.
A1  - Semb, A.G.
M1  - (Kerola A.M.) Department of Rheumatology, Inflammation Center, Helsinki University Hospital and University of Helsinki, Helsinki, Finland
M1  - (Kerola A.M.) Department of Internal Medicine, Päijät-Häme Central Hospital, Lahti, Finland
M1  - (Ikdahl E.) Department of Rheumatology, REMEDY-Centre for Treatment of Rheumatic and Musculoskeletal Diseases, Diakonhjemmet Hospital, Oslo, Norway
M1  - (Engebretsen I.; Bugge C.) Oslo Economics, Oslo, Norway
M1  - (Semb A.G.) Preventive Cardio-Rheuma clinic, Section for Research and Innovation, REMEDY-Centre for Treatment of Rheumatic and Musculoskeletal Diseases, Diakonhjemmet Hospital, Oslo, Norway
T1  - Rheumatoid arthritis and the risk of ischemic stroke after diagnosis of atrial fibrillation: a Norwegian nationwide register study
LA  - English
KW  - anticoagulant agent
KW  - adult
KW  - aged
KW  - article
KW  - atrial fibrillation
KW  - cardiovascular disease
KW  - cerebrovascular accident
KW  - controlled study
KW  - coronary atherosclerosis
KW  - diagnosis
KW  - female
KW  - human
KW  - major clinical study
KW  - male
KW  - rheumatoid arthritis
KW  - risk model
N2  - OBJECTIVES: Rheumatoid arthritis (RA) patients have an increased risk for cardiovascular diseases, including atrial fibrillation (AF), but the impact of RA on ischemic stroke risk in the context of AF remains unknown. We explored whether the risk of ischemic stroke after diagnosis of AF is further increased among patients with RA compared with non-RA patients. METHODS: In the nationwide Norwegian Cardio-Rheuma Register, we evaluated cumulative incidence and hazard rate of ischemic stroke after the first AF diagnosis (2,750 individuals with RA and 158 879 without RA between 2010 and 2017) by using a competing risk model with a 3-month delayed entry. RESULTS: The 5-year unadjusted cumulative incidence of ischemic stroke was 7.3% (95% CI: 5.9%-8.7%) for patients with RA and 5.0% (95% CI 4.9%-5.2%) for patients without RA. Unadjusted univariate analyses indicated that AF patients with RA had a HR of 1.36 (95% CI: 1.13, 1.62) for ischemic stroke compared with those without RA. Sex- and age-adjusted HR for ischemic stroke in RA patients with AF was 1.25 (95% CI: 1.05, 1.50), and the effect size remained unchanged after adjustment for diabetes, hypertension, atherosclerotic cardiovascular disease, and oral anticoagulant (OAC) treatment. RA patients were less likely to receive OAC treatment than non-RA patients (adjusted odds ratio 0.88, 95% CI 0.80, 0.97). CONCLUSION: RA patients diagnosed with AF are at a further increased risk for stroke compared with non-RA patients with AF, and less likely to receive OAC treatment, emphasizing the need to improve stroke prevention in AF patients with RA.
ER  - 

TY  - JOUR
M3  - Article
Y1  - 2024
VL  - 15
IS  - 4
SP  - 750
EP  - 760
SN  - 1868-601X
SN  - 1868-4483
JF  - Translational Stroke Research
JO  - Transl. Stroke Res.
UR  - https://www-embase-com-443.webvpn.cams.tsgvip.top/search/results?subaction=viewrecord&id=L2023562359&from=export
U2  - L2023562359
C5  - 37256492
DB  - Embase
DB  - Medline
U3  - 2023-06-07
U4  - 2024-07-12
L2  - https://dx-doi-org.webvpn.cams.tsgvip.top/10.1007/s12975-023-01161-5
DO  - 10.1007/s12975-023-01161-5
A1  - Jia, Y.
A1  - Zhang, K.
A1  - Shi, M.
A1  - Guo, D.
A1  - Yang, P.
A1  - Bu, X.
A1  - Chen, J.
A1  - Wang, A.
A1  - Xu, T.
A1  - He, J.
A1  - Zhu, Z.
A1  - Zhang, Y.
M1  - (Jia Y.; Zhang K.; Shi M.; Guo D.; Yang P.; Wang A.; Xu T.; Zhu Z., zbzhu@suda.edu.cn; Zhang Y., yhzhang@suda.edu.cn) Department of Epidemiology, School of Public Health and Jiangsu Key Laboratory of Preventive and Translational Medicine for Geriatric Diseases, Suzhou Medical College of Soochow University, 199 Renai, Road, Industrial Park District, Jiangsu Province, Suzhou, China
M1  - (Shi M.; Chen J.; He J.; Zhu Z., zbzhu@suda.edu.cn) Department of Epidemiology, Tulane University School of Public Health and Tropical Medicine, New Orleans, LA, United States
M1  - (Guo D.) School of Nursing, Suzhou Medical College of Soochow University, Suzhou, China
M1  - (Bu X.) Department of Epidemiology, School of Public health, Chongqing Medical University, Chongqing, China
M1  - (Chen J.; He J.) Department of Medicine, Tulane University School of Medicine, New Orleans, LA, United States
AD  - Z. Zhu, Department of Epidemiology, School of Public Health and Jiangsu Key Laboratory of Preventive and Translational Medicine for Geriatric Diseases, Suzhou Medical College of Soochow University, 199, Renai Road, Industrial Park District, Jiangsu Province, Suzhou, China
AD  - Y. Zhang, Department of Epidemiology, School of Public Health and Jiangsu Key Laboratory of Preventive and Translational Medicine for Geriatric Diseases, Suzhou Medical College of Soochow University, 199, Renai Road, Industrial Park District, Jiangsu Province, Suzhou, China
T1  - Associations of Rheumatoid Factor, Rheumatoid Arthritis, and Interleukin-6 Inhibitor with the Prognosis of Ischemic Stroke: a Prospective Multicenter Cohort Study and Mendelian Randomization Analysis
LA  - English
KW  - NCT01840072
KW  - mercury sphygmomanometer
KW  - interleukin 6
KW  - interleukin 6 inhibitor
KW  - rheumatoid factor
KW  - adult
KW  - adverse outcome
KW  - aged
KW  - article
KW  - atherosclerosis
KW  - clinical examination
KW  - clinical outcome
KW  - cohort analysis
KW  - conceptual framework
KW  - death
KW  - disability severity
KW  - female
KW  - follow up
KW  - genetic association
KW  - hazard ratio
KW  - health status
KW  - human
KW  - ischemic stroke
KW  - major clinical study
KW  - male
KW  - Mendelian randomization analysis
KW  - middle aged
KW  - multicenter study
KW  - observational study
KW  - odds ratio
KW  - prognosis
KW  - prospective study
KW  - Rankin scale
KW  - rheumatoid arthritis
KW  - risk factor
KW  - sample
N2  - Rheumatoid factor (RF), an established diagnostic biomarker for rheumatoid arthritis (RA), is associated with cardiovascular diseases, but its impact on clinical outcomes of ischemic stroke remains unclear. We aimed to investigate the observational associations between serum RF and prognosis of ischemic stroke, and further examined the genetic associations of RA and its therapeutic strategy, interleukin-6 (IL-6) inhibitor, with prognosis of ischemic stroke. We measured serum RF levels in 3474 Chinese ischemic stroke patients from the China Antihypertensive Trial in Acute Ischemic Stroke. The primary outcome was the composite outcome of death or major disability (modified Rankin Scale score ≥3) at 3 months after stroke onset. Mendelian randomization (MR) analyses were performed to examine the associations of genetically predicted RA and IL-6 inhibition with prognosis of ischemic stroke. During 3 months of follow-up, 866 patients (25.43%) experienced death or major disability. After multivariate adjustment, RF-positive was significantly associated with a high risk of primary outcome (OR, 1.47; 95% CI, 1.08–2.00; P =0.016) compared with RF-negative. The two-sample MR analyses suggested that genetically predicted RA was associated with an increased risk of primary outcome (OR, 1.09; 95% CI, 1.01–1.18; P=0.021), while genetically predicted IL-6 inhibition was associated with a decreased risk of primary outcome (OR, 0.88; 95% CI, 0.77–0.99; P=0.041). We found that positive RF was associated with increased risks of adverse outcomes after atherosclerotic ischemic stroke, and genetically predicted RA and IL-6 inhibition increased and decreased the risks of adverse outcomes after ischemic stroke, respectively.
ER  - 

TY  - JOUR
M3  - Article
Y1  - 2024
VL  - 13
IS  - 15
SN  - 2077-0383
JF  - Journal of Clinical Medicine
JO  - J. Clin. Med.
UR  - https://www-embase-com-443.webvpn.cams.tsgvip.top/search/results?subaction=viewrecord&id=L2030904218&from=export
U2  - L2030904218
DB  - Embase
U3  - 2024-08-13
U4  - 2024-08-19
L2  - https://dx-doi-org.webvpn.cams.tsgvip.top/10.3390/jcm13154379
DO  - 10.3390/jcm13154379
A1  - Chapman, N.
A1  - Breslin, M.
A1  - Zhou, Z.
A1  - Sharman, J.E.
A1  - Nelson, M.R.
A1  - McManus, R.J.
M1  - (Chapman N., niamh.chapman@sydney.edu.au) School of Health Science, Faculty of Medicine and Health, University of Sydney, Camperdown, NSW, Australia
M1  - (Chapman N., niamh.chapman@sydney.edu.au; Breslin M.; Zhou Z.; Sharman J.E.; Nelson M.R.) Menzies Institute for Medical Research, University of Tasmania, Hobart, TAS, Australia
M1  - (Zhou Z.) School of Public Health and Preventive Medicine, Monash University, Melbourne, VIC, Australia
M1  - (McManus R.J.) Nuffield Department of Primary Care Health Sciences, University of Oxford, Radcliffe Observatory Quarter, Oxford, United Kingdom
AD  - N. Chapman, School of Health Science, Faculty of Medicine and Health, University of Sydney, Camperdown, NSW, Australia
T1  - Comparison of Patients Classified as High-Risk between International Cardiovascular Disease Primary Prevention Guidelines
LA  - English
KW  - antihypertensive agent
KW  - high density lipoprotein cholesterol
KW  - hydroxymethylglutaryl coenzyme A reductase inhibitor
KW  - low density lipoprotein cholesterol
KW  - adult
KW  - aged
KW  - antihypertensive therapy
KW  - article
KW  - Asian
KW  - atrial fibrillation
KW  - Australia
KW  - Black person
KW  - body mass
KW  - cardiac patient
KW  - cardiovascular disease
KW  - cardiovascular risk
KW  - case study
KW  - Caucasian
KW  - cerebrovascular accident
KW  - cholesterol blood level
KW  - chronic kidney failure
KW  - clinical practice guideline
KW  - cohort analysis
KW  - comparative study
KW  - controlled study
KW  - cross-sectional study
KW  - diabetes mellitus
KW  - diastolic blood pressure
KW  - England
KW  - estimated glomerular filtration rate
KW  - familial hypercholesterolemia
KW  - family history
KW  - female
KW  - Framingham risk score
KW  - heart failure
KW  - heart infarction
KW  - high risk patient
KW  - human
KW  - hypertension
KW  - ischemic heart disease
KW  - kappa statistics
KW  - major clinical study
KW  - male
KW  - middle aged
KW  - patient coding
KW  - peripheral vascular disease
KW  - practice guideline
KW  - primary prevention
KW  - QRISK score
KW  - QRISK2 score
KW  - rheumatoid arthritis
KW  - risk assessment
KW  - social isolation
KW  - social status
KW  - systolic blood pressure
KW  - transient ischemic attack
KW  - United States
N2  - Background: Cardiovascular disease (CVD) primary prevention guidelines classify people at high risk and recommended for pharmacological treatment based on clinical criteria and absolute CVD risk estimation. Despite relying on similar evidence, recommendations vary between international guidelines, which may impact who is recommended to receive treatment for CVD prevention. Objective: To determine the agreement in treatment recommendations according to guidelines from Australia, England and the United States. Methods: Cross-sectional analysis of the National Health and Nutrition Examination Survey (n = 2647). Adults ≥ 40 years were classified as high-risk and recommended for treatment according to Australia, England and United States CVD prevention guidelines. Agreement in high-risk classification and recommendation for treatment was assessed by Kappa statistic. Results: Participants were middle aged, 49% were male and 38% were white. The proportion recommended for treatment was highest using the United States guidelines (n = 1318, 49.8%) followed by the English guidelines (n = 1276, 48.2%). In comparison, only 26.6% (n = 705) of participants were classified as recommended for treatment according to the Australian guidelines. There was moderate agreement in the recommendation for treatment between the English and United States guidelines (κ = 0.69 [0.64–0.74]). In comparison, agreement in recommendation for treatment was minimal between the Australian and United States guidelines (κ = 0.47 [0.43–0.52]) and weak between the Australian and English guidelines (κ = 0.50 [0.45–0.55]). Conclusions: Despite similar evidence underpinning guidelines, there is little agreement between guidelines regarding the people recommended to receive treatment for CVD prevention. These findings suggest greater consistency in high-risk classification between CVD prevention guidelines may be required.
ER  - 

TY  - JOUR
M3  - Article
Y1  - 2024
VL  - 27
IS  - 8
SN  - 1756-185X
SN  - 1756-1841
JF  - International Journal of Rheumatic Diseases
JO  - Int. J. Rheum. Dis.
UR  - https://www-embase-com-443.webvpn.cams.tsgvip.top/search/results?subaction=viewrecord&id=L2031012587&from=export
U2  - L2031012587
C5  - 39154356
DB  - Embase
DB  - Medline
U4  - 2024-08-23
L2  - https://dx-doi-org.webvpn.cams.tsgvip.top/10.1111/1756-185X.15286
DO  - 10.1111/1756-185X.15286
A1  - Dong, C.
A1  - Chen, B.S.
A1  - Wu, C.H.
A1  - Chiu, Y.-M.
A1  - Liao, P.-L.
A1  - Perng, W.-T.
M1  - (Dong C.; Chen B.S.; Wu C.H.; Chiu Y.-M.) School of Medicine, Chung Shan Medical University, Taichung, Taiwan
M1  - (Liao P.-L.) Department of Medical Research, Chung Shan Medical University Hospital, Taichung, Taiwan
M1  - (Perng W.-T., albert8886@hotmail.com) Department of Recreational Sport & Health Promotion, National Pingtung University of Science and Technology, Pingtung, Taiwan
AD  - W.-T. Perng, Department of Recreational Sport & Health Promotion, National Pingtung University of Science and Technology, 1, Shuefu Road, Pingtung, Neipu, Taiwan
T1  - Hydroxychloroquine and risk of osteoporosis in patients with rheumatoid arthritis: A population-based retrospective study of 6408 patients
LA  - English
KW  - data analysis software
KW  - SAS version 9.4
KW  - hydroxychloroquine
KW  - adult
KW  - article
KW  - bone density
KW  - cerebrovascular accident
KW  - chronic kidney failure
KW  - chronic obstructive lung disease
KW  - controlled study
KW  - demographics
KW  - diabetes mellitus
KW  - female
KW  - follow up
KW  - hospitalization
KW  - human
KW  - hyperlipidemia
KW  - ICD-10-CM
KW  - ICD-9-CM
KW  - incidence
KW  - ischemic heart disease
KW  - Kaplan Meier method
KW  - major clinical study
KW  - male
KW  - normal human
KW  - osteoporosis
KW  - Poisson regression
KW  - retrospective study
KW  - rheumatoid arthritis
KW  - Sjoegren syndrome
KW  - systemic lupus erythematosus
KW  - urbanization
KW  - SAS version 9.4
C3  - SAS version 9.4(SAS,United States)
C4  - SAS(United States)
N2  - Aim: Patients with rheumatoid arthritis (RA) are at a higher risk of osteoporotic fractures. Studies have shown that patients with Sjogren's syndrome (SS) and systemic lupus erythematosus (SLE) experienced an increase in bone mineral density (BMD) after receiving hydroxychloroquine (HCQ) treatment, indicating a potential protective effect against osteoporosis. Therefore, this study is to examine the relationship between HCQ usage and the risk of osteoporosis in patients diagnosed with RA. Methods: The retrospective cohort study used data from Taiwan's National Health Insurance Research Database (NHIRD) covering the period from January 2010 to December 2018, which included 14 050 newly diagnosed RA patients, subsequently divided into two groups: HCQ users and non-users. Propensity score matching (PSM) based on sex, age, urbanization, insured unit type, insured area, and comorbidities was conducted to match the groups. The primary outcome assessed was the evaluation of the risk of osteoporosis by employing a multivariable Cox proportional hazard regression model to calculate the adjusted hazard ratio (aHR). Results: After PSM, a total of 6408 RA patients were included in the analysis (3204 HCQ users and 3204 non-users). There was no significantly higher risk of osteoporosis in HCQ users compared with non-users, aHR = 0.99 (95% CI: 0.82–1.196). Additionally, different durations of HCQ usage demonstrated a neutral effect on the risk of osteoporosis [HCQ <90 days, aHR = 0.88 (95% CI: 0.585–1.324); HCQ 90–180 days, aHR = 0.941 (95% CI: 0.625–1.418); HCQ >180 days, aHR = 1.019 (95% CI: 0.832–1.249)]. Conclusions: The study indicates that there is no significant association between the use of HCQ and the risk of osteoporosis in patients with RA.
ER  - 

TY  - JOUR
M3  - Article
Y1  - 2024
VL  - 65
SP  - 37
EP  - 43
SN  - 1878-0938
SN  - 1553-8389
JF  - Cardiovascular Revascularization Medicine
JO  - Cardiovasc. Revasc. Med.
UR  - https://www-embase-com-443.webvpn.cams.tsgvip.top/search/results?subaction=viewrecord&id=L2031674661&from=export
U2  - L2031674661
C5  - 38531708
DB  - Embase
DB  - Medline
U3  - 2024-04-19
U4  - 2024-07-22
L2  - https://dx-doi-org.webvpn.cams.tsgvip.top/10.1016/j.carrev.2024.02.020
DO  - 10.1016/j.carrev.2024.02.020
A1  - Antia, A.
A1  - Aomreore, K.
A1  - Udongwo, N.
A1  - Menon, S.
A1  - Ibebuogu, U.
M1  - (Antia A., akanimousenantia@gmail.com; Aomreore K.) Department of Medicine, Lincoln Medical Center, Bronx, NY, United States
M1  - (Udongwo N.) Department of Medicine, Division of Cardiovascular Medicine, Morehouse School of Medicine, Atlanta, GA, United States
M1  - (Menon S.) Department of Medicine, Division of Rheumatology, Lincoln Medical Center, Bronx, NY, United States
M1  - (Ibebuogu U.) Department of Medicine, Division of Cardiovascular Medicine, University of Tennessee Health Science Center, Memphis, TN, United States
AD  - A. Antia, Lincoln Medical Center, 234 E 149th Street, Bronx, NY, United States
T1  - In-hospital outcomes and trends of patients with autoimmune diseases undergoing percutaneous coronary intervention: A nationwide analysis
LA  - English
KW  - cardiac rhythm management device
KW  - acute heart failure
KW  - acute kidney failure
KW  - adult
KW  - aged
KW  - article
KW  - bleeding
KW  - cerebrovascular accident
KW  - clinical outcome
KW  - cohort analysis
KW  - controlled study
KW  - female
KW  - heart arrest
KW  - heart ventricle arrhythmia
KW  - hospital charge
KW  - human
KW  - inflammatory bowel disease
KW  - length of stay
KW  - major clinical study
KW  - male
KW  - middle aged
KW  - mortality
KW  - percutaneous coronary intervention
KW  - retrospective study
KW  - rheumatoid arthritis
KW  - systemic lupus erythematosus
KW  - trend study
N2  - Background: The risk of coronary artery disease is exaggerated in patients with autoimmune diseases (AID). A higher risk of complications has been reported during and after percutaneous coronary intervention (PCI) in these patients. We aimed to analyze the in-hospital outcomes and trends of patients with AID, including rheumatoid arthritis (RA), systemic lupus erythematosus (SLE) and inflammatory bowel disease (IBD) undergoing PCI. Method: We identified all PCI procedures using the National In-patient Sample database from 2016 to 2020. Stratified them into cohorts with RA, SLE and IBD and compared them to cohorts without AID. The Chi-square test and multivariate logistic regression were used for analysis. A p-value <0.005 was considered statistically significant. Result: We identified 2,367,475 patients who underwent PCI. Of these, 1.6 %, 0.5 %, and 0.4 % had RA, IBD and SLE respectively. The odds of mortality were lower among patients with IBD (aOR: 0.56; CI 0.38–0.81, p = 0.002) but patients with RA had higher odds of having composite major complications [(MC) including cerebrovascular accident (CVA), cardiac arrest, acute heart failure (AHF), ventricular arrhythmia (VA), major bleeding, and acute kidney injury (AKI)] (aOR: 0.90; CI 0.83–0.98, p = 0.013). Our SLE cohort had higher rates of CVA (p = 0.017) and AKI (p = 0.002). Our cohort with IBD had lower rates of cardiac arrest but had longer hospital length of stay (4.9 days vs 3.9 days) and they incurred higher hospital charges compared to cohort without IBD. Conclusion: This study depicts the immediate adverse outcomes observed in patients with AID undergoing PCI. In contrast to those without AID, our cohorts with RA exhibited worse outcomes, as indicated by the higher odds of major complications. IBD is associated with lower risks of in-hospital adverse outcomes but with higher resource utilization.
ER  - 

TY  - JOUR
M3  - Article
Y1  - 2024
VL  - 67
SN  - 1532-866X
SN  - 0049-0172
JF  - Seminars in Arthritis and Rheumatism
JO  - Semin. Arthritis Rheum.
UR  - https://www-embase-com-443.webvpn.cams.tsgvip.top/search/results?subaction=viewrecord&id=L2032346191&from=export
U2  - L2032346191
C5  - 38772185
DB  - Embase
DB  - Medline
U3  - 2024-05-24
U4  - 2024-05-28
L2  - https://dx-doi-org.webvpn.cams.tsgvip.top/10.1016/j.semarthrit.2024.152461
DO  - 10.1016/j.semarthrit.2024.152461
A1  - Goldman, A.
A1  - Galper, B.-E.L.
A1  - Druyan, A.
A1  - Grossman, C.
A1  - Sharif, K.
A1  - Shechtman, L.
A1  - Moshkovits, Y.
A1  - Lahat, A.
A1  - Ben-Zvi, I.
M1  - (Goldman A.; Galper B.-E.L.; Druyan A.; Grossman C.; Moshkovits Y.; Ben-Zvi I., Ilan.BenZvi@sheba.health.gov.il) Department of Internal Medicine F, Sheba Medical Center, Ramat-Gan, Israel
M1  - (Goldman A.) Department of Epidemiology and Preventive Medicine, School of Public Health, Sackler School of Medicine, Tel Aviv University, Tel Aviv, Israel
M1  - (Goldman A.; Ben-Zvi I., Ilan.BenZvi@sheba.health.gov.il) The Sheba Talpiot Medical Leadership Program, Sheba Medical Center, Ramat-Gan, Israel
M1  - (Druyan A.; Grossman C.; Sharif K.; Moshkovits Y.; Lahat A.; Ben-Zvi I., Ilan.BenZvi@sheba.health.gov.il) School of Medicine, Sackler Faculty of Medicine, Tel-Aviv University, Tel‑Aviv, Israel
M1  - (Sharif K.; Lahat A.) Department of Gastroenterology, Sheba Medical Center, Ramat-Gan, Israel
M1  - (Shechtman L.) Department of Critical Care Medicine, Sunnybrook Hospital, Toronto, Canada
M1  - (Shechtman L.) Department of Medicine, University of Toronto, Toronto, Canada
AD  - I. Ben-Zvi, Ilan Ben-Zvi, Head, Department of Internal Medicine F, Sheba Medical Center, Ramat-Gan, Israel
T1  - Adverse cardiovascular events in rheumatoid arthritis patients treated with JAK inhibitors: An analysis of postmarketing spontaneous safety reports
LA  - English
KW  - baricitinib
KW  - rituximab
KW  - tocilizumab
KW  - tofacitinib
KW  - upadacitinib
KW  - adult
KW  - aortic disease
KW  - article
KW  - bradycardia
KW  - cardiovascular disease
KW  - cerebrovascular accident
KW  - clinical feature
KW  - drug effect
KW  - drug safety
KW  - drug surveillance program
KW  - female
KW  - Food and Drug Administration
KW  - heart arrest
KW  - heart failure
KW  - human
KW  - incidence
KW  - ischemic heart disease
KW  - major clinical study
KW  - male
KW  - myocarditis
KW  - observational study
KW  - pericardial disease
KW  - peripheral edema
KW  - pharmacovigilance
KW  - retrospective study
KW  - rheumatoid arthritis
KW  - risk factor
KW  - sex ratio
KW  - tachycardia
KW  - trend study
KW  - valvular heart disease
KW  - venous thromboembolism
N2  - Objectives: The ORAL Surveillance trial, a postmarketing safety clinical trial, found an increased risk of adverse cardiovascular events and venous thromboembolism (VTE) in patients treated with Janus Kinase (JAK) inhibitors compared to tumor necrosis factor (TNF) inhibitors. However, additional studies yielded mixed results and data on other JAK inhibitors are limited. Methods: A retrospective, pharmacovigilance study using the FDA adverse event reporting system (FAERS) to assess reporting of adverse cardiovascular events following treatment with JAK inhibitors in rheumatoid arthritis (RA) patients between January 2015 and June 2023. To identify disproportionately increased reporting, an adjusted reporting odds ratio (adj.ROR) was calculated with a multivariable logistic regression model. Results: We identified safety reports of 75,407 RA patients treated with JAK inhibitors (tofacitinib, n = 52,181; upadacitinib, n = 21,006; baricitinib, n = 2,220) and 303,278 patients treated with biologic disease-modifying antirheumatic drugs (bDMARDs; TNF inhibitors, rituximab, and tocilizumab). The mean age was 61.2(±12) and 59.0(±13), respectively; 82 % and 81 % were women. Compared to bDMARDs, JAK inhibitors were associated with an increased reporting of VTE [n = 1,393, adj.ROR=2.11 (1.97−2.25)], stroke [n = 973, adj.ROR=1.25 (1.16−1.34)], ischemic heart disease [IHD, n = 999, adj.ROR=1.23 (1.13−1.33)], peripheral edema [n = 2699, adj.ROR=1.22 (1.17−1.28)], and tachyarrhythmias [n = 370, adj.ROR=1.15 (1.00–1.33)]. Most of the events occurred in the first year after treatment initiation. When different JAK inhibitors were compared, VTE, stroke, and IHD were more frequently reported with upadacitinib and baricitinib than tofacitinib. When stratified by age category, all safety signals were statistically significant in patients aged≤65 years. Conclusion: In this global postmarketing study, JAK inhibitors are associated with increased reporting of VTE, stroke, IHD, and tachyarrhythmias. These adverse events were reported following all JAK inhibitors that were studied, suggesting a class effect.
ER  - 

TY  - JOUR
M3  - Article
Y1  - 2024
VL  - 172
SN  - 1878-5921
SN  - 0895-4356
JF  - Journal of Clinical Epidemiology
JO  - J. Clin. Epidemiol.
UR  - https://www-embase-com-443.webvpn.cams.tsgvip.top/search/results?subaction=viewrecord&id=L2033109457&from=export
U2  - L2033109457
C5  - 38880437
DB  - Embase
DB  - Medline
U3  - 2024-07-09
U4  - 2024-07-11
L2  - https://dx-doi-org.webvpn.cams.tsgvip.top/10.1016/j.jclinepi.2024.111425
DO  - 10.1016/j.jclinepi.2024.111425
A1  - Xu, W.
A1  - Chan, L.
A1  - Danaei, G.
A1  - Lu, Y.
A1  - Wan, E.Y.F.
M1  - (Xu W.; Chan L.; Wan E.Y.F., yfwan@hku.hk) Department of Family Medicine and Primary Care, Li Ka Shing Faculty of Medicine, The University of Hong Kong, Hong Kong Special Administrative Region, Hong Kong
M1  - (Chan L.) The Bau Institute of Medical and Health Sciences Education, Li Ka Shing Faculty of Medicine, The University of Hong Kong, Hong Kong Special Administrative Region, Hong Kong
M1  - (Chan L.) Department of Family Medicine and Primary Care, The University of Hong Kong - Shenzhen Hospital, Guangdong, Shenzhen, China
M1  - (Danaei G.) Department of Global Health and Population, Harvard TH Chan School of Public Health, Boston, MA, United States
M1  - (Danaei G.) Department of Epidemiology, Harvard TH Chan School of Public Health, Boston, MA, United States
M1  - (Lu Y.) Section of Cardiovascular Medicine, Department of Internal Medicine, Yale University, New Haven, CT, United States
M1  - (Wan E.Y.F., yfwan@hku.hk) Centre for Safe Medication Practice and Research, Department of Pharmacology and Pharmacy, Li Ka Shing Faculty of Medicine, The University of Hong Kong, Hong Kong Special Administrative Region, Hong Kong
M1  - (Wan E.Y.F., yfwan@hku.hk) Laboratory of Data Discovery for Health (D24H), Hong Kong Science and Technology Park, Sha Tin, Hong Kong Special Administrative Region, Hong Kong
AD  - E.Y.F. Wan, Department of Family Medicine and Primary Care, Li Ka Shing Faculty of Medicine, The University of Hong Kong, 3/F, Ap Lei Chau Clinic, 161 Main Street, Ap Lei Chau, Hong Kong SAR, Hong Kong
T1  - Long-term statin use and risk of cancers: a target trial emulation study
LA  - English
KW  - acetylsalicylic acid
KW  - angiotensin receptor antagonist
KW  - antihypertensive agent
KW  - atorvastatin
KW  - beta adrenergic receptor blocking agent
KW  - calcium channel blocking agent
KW  - dipeptidyl carboxypeptidase inhibitor
KW  - diuretic agent
KW  - high density lipoprotein cholesterol
KW  - hydroxymethylglutaryl coenzyme A reductase inhibitor
KW  - insulin
KW  - low density lipoprotein cholesterol
KW  - mevinolin
KW  - oral antidiabetic agent
KW  - pitavastatin
KW  - pravastatin
KW  - rosuvastatin
KW  - simvastatin
KW  - adult
KW  - ankylosing spondylitis
KW  - article
KW  - atrial fibrillation
KW  - attributable risk
KW  - breast cancer
KW  - cancer incidence
KW  - cancer risk
KW  - cardiovascular disease
KW  - cardiovascular risk factor
KW  - cerebrovascular accident
KW  - Charlson Comorbidity Index
KW  - cholesterol blood level
KW  - colorectal cancer
KW  - comorbidity
KW  - controlled study
KW  - dementia
KW  - diabetes mellitus
KW  - electronic medical record
KW  - female
KW  - follow up
KW  - hazard ratio
KW  - health care utilization
KW  - hematologic malignancy
KW  - high density lipoprotein cholesterol level
KW  - Hong Kong
KW  - hospitalization
KW  - human
KW  - hypertension
KW  - intention to treat analysis
KW  - ischemic heart disease
KW  - kidney cancer
KW  - kidney disease
KW  - lipid fingerprinting
KW  - logistic regression analysis
KW  - long term care
KW  - low density lipoprotein cholesterol level
KW  - lung cancer
KW  - major clinical study
KW  - male
KW  - obesity
KW  - organ injury
KW  - outcome assessment
KW  - pancreas cancer
KW  - per protocol analysis
KW  - peripheral vascular disease
KW  - pharmaceutical care
KW  - prescription
KW  - primary prevention
KW  - propensity score
KW  - prostate cancer
KW  - rheumatoid arthritis
KW  - secondary prevention
KW  - sensitivity analysis
KW  - smoking
KW  - systemic lupus erythematosus
KW  - target organ
KW  - transitional cell carcinoma
N2  - Background and Objectives: Controversy exists regarding potential cancer risks associated with long-term statin use. This study aimed to use real-world data to investigate the association between cancer incidence and sustained statin use over a 10-year period. Methods: Using territory-wide public electronic medical records in Hong Kong, we emulated a sequence of nested target trials on patients who met indications for statin initiation in each calendar month from January 2009 to December 2011. Statin initiators and noninitiators were matched in a 1:1 ratio to mimic the randomization of eligible person-trials at baseline. Pooled logistic regression was applied to obtain the hazard ratios for the cancer incidence of statin initiation in intention-to-treat analysis, with the adjustment of baseline confounders and the inverse probability weighting accounting for the postbaseline confounders in per-protocol analysis. Results: Among 8,560,051 eligible person-trials, 119,715 noninitiators were matched to 119,715 initiators for analysis. Over the 10-year study period, the estimated hazard ratio of overall cancer incidence was 0.96 (0.87, 1.05), and the standardized 10-year risk difference was −0.4% (−1.3%, 0.4%) in the per-protocol analysis. For the cancer subtypes of interest (ie, breast cancer, colorectal cancer, hematological cancer, pancreatic cancer, prostate cancer, urothelial carcinoma, and lung cancer), the 10-year risk differences ranged from −0.3% to 0.2% in the per-protocol analysis. No observable risk change for cancer was found in all patient subgroups with regards to their sex, age (<70/≥70 years), Charlson Comorbidity Index (≤4/>4), and statin indication. Conclusion: Statin use has no impact on cancer incidence over a 10-year follow-up period, including all cancer subtypes of interest and patient subgroups with regards to sex, age, comorbidities, and statin indications.
ER  - 

TY  - JOUR
M3  - Article
Y1  - 2024
VL  - 19
IS  - 8 August
SN  - 1932-6203
JF  - PLoS ONE
JO  - PLoS ONE
UR  - https://www-embase-com-443.webvpn.cams.tsgvip.top/search/results?subaction=viewrecord&id=L2033942012&from=export
U2  - L2033942012
C5  - 39110690
DB  - Embase
DB  - Medline
U3  - 2024-08-13
U4  - 2024-08-19
L2  - https://dx-doi-org.webvpn.cams.tsgvip.top/10.1371/journal.pone.0305130
DO  - 10.1371/journal.pone.0305130
A1  - Chiu, C.-Y.
A1  - Yuh, D.-Y.
A1  - Yeh, L.-C.
A1  - Lin, I.-J.
A1  - Chung, C.-H.
A1  - Li, C.-H.
A1  - Chien, W.-C.
A1  - Chen, G.-S.
M1  - (Chiu C.-Y.; Li C.-H.; Chen G.-S., 0101chen5111@gmail.com) Department of Orthodontics and Pediatrics Dentistry, Tri-Service General Hospital, Taipei, Taiwan
M1  - (Chiu C.-Y.; Yuh D.-Y.; Li C.-H.; Chen G.-S., 0101chen5111@gmail.com) School of Dentistry, National Defense Medical Center, Taipei, Taiwan
M1  - (Yuh D.-Y.) Department of Periodontology, Tri-Service General Hospital, Taipei, Taiwan
M1  - (Yeh L.-C.) School of Early Childhood Care and Education, University of Kang-Ning, Taipei, Taiwan
M1  - (Lin I.-J.; Chien W.-C., chienwu@mail.ndmctsgh.edu.tw) Graduate Institute of Life Sciences, National Defense Medical Center, Taipei, Taiwan
M1  - (Chung C.-H., chiyenchli@yahoo.com.tw; Chien W.-C., chienwu@mail.ndmctsgh.edu.tw) School of Public Health, National Defense Medical Center, Taipei, Taiwan
M1  - (Chung C.-H., chiyenchli@yahoo.com.tw; Chien W.-C., chienwu@mail.ndmctsgh.edu.tw) Taiwanese Injury Prevention and Safety Promotion Association, Taipei, Taiwan
M1  - (Chung C.-H., chiyenchli@yahoo.com.tw; Chien W.-C., chienwu@mail.ndmctsgh.edu.tw) Department of Medical Research, Tri-Service General Hospital, National Defense Medical Center, Taipei, Taiwan
AD  - G.-S. Chen, Department of Orthodontics and Pediatrics Dentistry, Tri-Service General Hospital, Taipei, Taiwan
AD  - W.-C. Chien, Graduate Institute of Life Sciences, National Defense Medical Center, Taipei, Taiwan
AD  - C.-H. Chung, School of Public Health, National Defense Medical Center, Taipei, Taiwan
T1  - Association between geniquin therapy and the risk of developing periodontal disease in patients with primary Sjögren's syndrome: A population-based cohort study from Taiwan
LA  - English
KW  - data analysis software
KW  - SPSS software version 22
KW  - cevimeline
KW  - hydroxychloroquine sulfate
KW  - pilocarpine
KW  - adult
KW  - article
KW  - autoimmune disease
KW  - cerebrovascular accident
KW  - chronic kidney failure
KW  - cohort analysis
KW  - comorbidity
KW  - controlled study
KW  - dementia
KW  - dental curettage
KW  - depression
KW  - dermatomyositis
KW  - diabetes mellitus
KW  - female
KW  - follow up
KW  - gingiva hyperplasia
KW  - hemodialysis
KW  - histopathology
KW  - human
KW  - hypertension
KW  - ICD-9-CM
KW  - major clinical study
KW  - male
KW  - mental health
KW  - microbial diversity
KW  - middle aged
KW  - osteoporosis
KW  - periodontal disease
KW  - periodontitis
KW  - physical activity
KW  - polymyositis
KW  - retrospective study
KW  - rheumatoid arthritis
KW  - root planing
KW  - salivation
KW  - sarcoidosis
KW  - Sjoegren syndrome
KW  - spinal cord injury
KW  - Taiwan
KW  - transient ischemic attack
KW  - SPSS software version 22
C3  - SPSS software version 22(SPSS,United States)
C4  - SPSS(United States)
N2  - Primary Sjögren's syndrome (pSS) is a chronic autoimmune disease that causes dysfunction of salivation and harmful oral conditions. The association between periodontal disease (PD) and pSS with or without geniquin therapy remains controversial. This study evaluated the association between geniquin therapy and the risk of subsequent development of PD in pSS patients. From Taiwan's National Health Insurance Research Database, we selected a control cohort of 106,818 pSS patients, followed up from 2000 to 2015, matched (1:4) by age and index year with 427,272 non-pSS patients. We also analyzed 15,149 pSS patients receiving geniquin therapy (cohort 1) and 91,669 pSS patients not receiving geniquin therapy (cohort 2). After adjusting for confounding factors, multivariate Cox proportional hazards regression analysis was used to compare the risk of PD over the 15-year follow-up. In the control cohort, 11,941 (11.2%) pSS patients developed PD compared to 39,797 (9.3%) nonpSS patients. In cohorts 1 and 2, 1,914 (12.6%) pSS patients receiving geniquin therapy and 10,027 (10.9%) pSS patients not receiving geniquin therapy developed PD. The adjusted hazard ratio (HR) for subsequent PD in pSS patients was 1.165 (95% confidence interval [CI] = 1.147-1.195, p < 0.001) and in pSS patients receiving geniquin therapy was 1.608 (95% CI = 1.526-1.702, p < 0.001). The adjusted HR for PD treatment was 1.843. Patients diagnosed with pSS showed an increased risk of developing subsequent PD and receiving PD treatment than patients without pSS, while pSS patients receiving geniquin therapy showed even higher risks.
ER  - 

TY  - JOUR
M3  - Article
Y1  - 2024
VL  - 19
IS  - 8
SN  - 1932-6203
JF  - PLoS ONE
JO  - PLoS ONE
UR  - https://www-embase-com-443.webvpn.cams.tsgvip.top/search/results?subaction=viewrecord&id=L2033960213&from=export
U2  - L2033960213
C5  - 39116084
DB  - Embase
DB  - Medline
U3  - 2024-08-14
U4  - 2024-08-15
L2  - https://dx-doi-org.webvpn.cams.tsgvip.top/10.1371/journal.pone.0308533
DO  - 10.1371/journal.pone.0308533
A1  - Karacabeyli, D.
A1  - Lacaille, D.
A1  - Lu, N.
A1  - McCormick, N.
A1  - Xie, H.
A1  - Choi, H.K.
A1  - Aviña-Zubieta, J.A.
M1  - (Karacabeyli D.; Lacaille D.; Aviña-Zubieta J.A., azubieta@arthritisresearch.ca) Division of Rheumatology, Department of Medicine, University of British Columbia, Vancouver, BC, Canada
M1  - (Karacabeyli D.; Lacaille D.; Lu N.; McCormick N.; Xie H.; Choi H.K.; Aviña-Zubieta J.A., azubieta@arthritisresearch.ca) Arthritis Research Canada, Vancouver, BC, Canada
M1  - (McCormick N.; Choi H.K.) Division of Rheumatology, Allergy, and Immunology, Department of Medicine, Massachusetts General Hospital, Harvard Medical School, Boston, MA, United States
M1  - (Xie H.) Faculty of Health Sciences, Simon Fraser University, Burnaby, BC, Canada
AD  - J.A. Aviña-Zubieta, Division of Rheumatology, Department of Medicine, University of British Columbia, Vancouver, BC, Canada
T1  - Mortality and major adverse cardiovascular events after glucagon-like peptide-1 receptor agonist initiation in patients with immune-mediated inflammatory diseases and type 2 diabetes: A population-based study
LA  - English
KW  - glucagon like peptide 1 receptor agonist
KW  - adult
KW  - all cause mortality
KW  - ANCA associated vasculitis
KW  - article
KW  - atrial fibrillation
KW  - cardiovascular risk
KW  - chronic kidney failure
KW  - cohort analysis
KW  - controlled study
KW  - diabetes mellitus
KW  - female
KW  - heart infarction
KW  - human
KW  - inflammation
KW  - inflammatory bowel disease
KW  - major adverse cardiac event
KW  - male
KW  - middle aged
KW  - myositis
KW  - non insulin dependent diabetes mellitus
KW  - obesity
KW  - population
KW  - psoriatic arthritis
KW  - rheumatoid arthritis
KW  - systemic lupus erythematosus
KW  - venous thromboembolism
N2  - Objective To assess the risk of all-cause mortality and major adverse cardiovascular events (MACE) in patients with immune-mediated inflammatory diseases (IMIDs) and type 2 diabetes newly initiating glucagon-like peptide-1 receptor agonists (GLP-1-RAs) versus dipeptidyl peptidase-4 inhibitors (DPP-4is). Methods We performed a population-based cohort study using administrative health data from British Columbia. Patients with an IMID (i.e., rheumatoid arthritis, psoriatic disease, ankylosing spondylitis, inflammatory bowel disease, or a systemic autoimmune rheumatic disease) and type 2 diabetes who newly initiated a GLP-1-RA or DPP-4i between January 1, 2010, and December 31, 2021 were identified using ICD-9/10 codes. The primary outcome was all-cause mortality. Secondary outcomes included MACE and its components (i.e., cardiovascular death, myocardial infarction, and ischemic stroke). Cox proportional hazard regressions were used with propensity score overlap weighting. The analysis was repeated in age- and sex-matched adults without IMIDs. Results We identified 10,855 adults with IMIDs and type 2 diabetes who newly initiated a GLP-1-RA or DPP-4i. All-cause mortality rate was lower among initiators of GLP-1-RAs compared to initiators of DPP-4is, with a weighted hazard ratio (HR) of 0.48 (95% confidence interval [CI], 0.31–0.75) and rate difference (RD) of -9.4 (95% CI, -16.0 to -2.7) per 1000 person-years. Rate of MACE was also lower with GLP-1-RA exposure (HR 0.66 [0.50–0.88], RD -10.5 [-20.4 to -0.8]). Effect sizes were similar in adults without IMIDs. Conclusion In patients with IMIDs and type 2 diabetes, GLP-1-RA exposure is associated with a lower risk of all-cause mortality and MACE compared to a cardioneutral active comparator.
ER  - 

TY  - GEN
M3  - Conference Abstract
Y1  - 2024
VL  - 395
SN  - 1879-1484
SN  - 0021-9150
JF  - Atherosclerosis
JO  - Atherosclerosis
UR  - https://www-embase-com-443.webvpn.cams.tsgvip.top/search/results?subaction=viewrecord&id=L2034064565&from=export
U2  - L2034064565
DB  - Embase
U4  - 2024-08-22
L2  - https://dx-doi-org.webvpn.cams.tsgvip.top/10.1016/j.atherosclerosis.2024.118026
DO  - 10.1016/j.atherosclerosis.2024.118026
A1  - Mongin, D.
A1  - Pagano, S.
A1  - Lamacchia, C.
A1  - Juillard, C.
A1  - Antinori-Malaspina, P.
A1  - Gabay, C.
A1  - Finckh, A.
A1  - Vuilleumier, N.
M1  - (Mongin D.; Lamacchia C.; Gabay C.; Finckh A.) Division Of Rheumatology, Geneva University Hospital and Faculty of Medicine, University of Geneva, Geneva, Switzerland
M1  - (Pagano S.; Juillard C.; Antinori-Malaspina P.; Vuilleumier N.) Departmenent Of Diagnostics, Geneva University Hospitals and Geneva University, Geneva, Switzerland
T1  - Anti-apolipoprotein A-1 IgG, incident cardiovascular events and lipid paradox in rheumatoid arthritis
LA  - English
KW  - apolipoprotein A1
KW  - biological marker
KW  - high density lipoprotein cholesterol
KW  - immunoglobulin G
KW  - lipid
KW  - adult
KW  - aged
KW  - atherogenic index
KW  - cardiovascular disease
KW  - cardiovascular risk
KW  - cerebrovascular accident
KW  - conference abstract
KW  - controlled study
KW  - diagnostic test accuracy study
KW  - female
KW  - follow up
KW  - heart infarction
KW  - heart muscle revascularization
KW  - human
KW  - incidence
KW  - lipid fingerprinting
KW  - major clinical study
KW  - male
KW  - mortality rate
KW  - multicenter study
KW  - predictive value
KW  - rheumatoid arthritis
KW  - total quality management
N2  - Background and Aims: To validate the prognostic accuracy of anti-apolipoprotein A-1 IgG (AAA1) for incident major adverse cardiovascular (CV) events (MACE) in rheumatoid arthritis (RA) and study their associations with the lipid paradox at a multicentric scale Methods: Baseline AAA1, lipid profile, atherogenic indexes, and cardiac biomarkers were measured on the serum of 1472 RA patients included in the prospective Swiss Clinical Quality Management registry with a median follow-up duration of 4.4 years. MACE was the primary endpoint defined as CV death, incident fatal or nonfatal stroke, or myocardial infarction (MI), while elective coronary revascularisation (ECR) was the secondary endpoint. Discriminant accuracy, and incidence rate ratios (IRR) were respectively assessed by C-statistics and Poisson regression models. Results: During follow-up, 2.4% (35/1472) patients experienced MACE, consisting in 6 CV deaths, 11 MI and 18 strokes. ECR occurred in 2.1% (31/1472) of patients. C-statistics indicated that AAA1 had a significant discriminant accuracy for incident MACE (C-statistics:0.60, 95%confidence intervals[95%CI]:0.57-0.98,p=0.03), mostly driven by CV deaths (C-statistics:0.77; 95%CI: 0.57-0.98,p=0.01) and without predicting incident ECR. IRR indicated that for every unit increase in AAA1, incident CV death rate increased by 5-fold (95%CI:3.6-7.3), independently of various models’ adjustments. At the predefined and validated cut-off, AAA1 displayed negative predictive values above 97% for the MACE components. AAA1 inversely correlated with total, and HDL cholesterol, but not with atherogenic indexes. Conclusions: AAA1 independently predict CV deaths in RA. Whether AAA1 could improve CV risk stratification by identifying in particular low CV risk patients remains to be demonstrated.
ER  - 

TY  - JOUR
M3  - Conference Abstract
Y1  - 2024
VL  - 191
SP  - ii58
EP  - ii59
SN  - 0007-0963
JF  - British Journal of Dermatology
JO  - Br. J. Dermatol.
UR  - https://www-embase-com-443.webvpn.cams.tsgvip.top/search/results?subaction=viewrecord&id=L645045161&from=export
U2  - L645045161
DB  - Embase
U4  - 2024-08-27
L2  - https://dx-doi-org.webvpn.cams.tsgvip.top/10.1093/bjd/ljae266.057
DO  - 10.1093/bjd/ljae266.057
A1  - Bunick, C.G.
A1  - Grada, A.
A1  - Del Rosso, J.
A1  - Armstrong, A.W.
A1  - Yue, E.
A1  - Krueger, W.
M1  - (Bunick C.G.) Department of Dermatology and Program in Translational Biomedicine, Yale University, New Haven, CT, United States
M1  - (Grada A.; Yue E.; Krueger W.) AbbVie Inc., North Chicago, IL, United States
M1  - (Del Rosso J.) Dermatology Department, Touro University Nevada, College of Osteopathic Medicine, Henderson, NV, United States
M1  - (Armstrong A.W.) Division of Dermatology, University of California Los Angeles, Los Angeles, CA, United States
AD  - C.G. Bunick, Department of Dermatology and Program in Translational Biomedicine, Yale University, New Haven, CT, United States
T1  - Risk of major adverse cardiovascular events in patients with moderate-to-severe atopic dermatitis: a United States population-based study
LA  - English
KW  - corticosteroid
KW  - dupilumab
KW  - adult
KW  - aged
KW  - allergic rhinitis
KW  - asthma
KW  - atopic dermatitis
KW  - cardiovascular disease
KW  - Caucasian
KW  - cerebrovascular accident
KW  - cohort analysis
KW  - comorbidity
KW  - conference abstract
KW  - controlled study
KW  - data analysis
KW  - data warehouse
KW  - diagnosis
KW  - drug abuse
KW  - drug therapy
KW  - eczema
KW  - female
KW  - follow up
KW  - food allergy
KW  - heart infarction
KW  - hospitalization
KW  - human
KW  - incidence
KW  - major clinical study
KW  - male
KW  - pollen allergy
KW  - retrospective study
KW  - rheumatoid arthritis
KW  - rheumatologist
KW  - risk assessment
KW  - risk factor
KW  - smoking
KW  - systemic therapy
KW  - United States
N2  - Introduction/Background Chronic systemic inflammation is a recognized risk factor for cardiovascular disease. Atopic dermatitis (AD) has been associated with multiple comorbidities.1 However, risk of major adverse cardiovascular events (MACE) among patients with moderate-to-severe AD is not well understood in the US population. Objectives To characterize risk of MACE in patients with AD vs matched controls without AD (non-AD) and patients with rheumatoid arthritis (RA). To evaluate the effect of disease activity, analyses were repeated in patients with moderate-to-severe disease. Methods In this retrospective analysis of US administrative claims data from Optum's Clinformatics Data Mart, eligible patients were aged ≥18 years with diagnosed AD (≥2 claims for AD or ≥1 claim for AD or eczema with asthma and/or hay fever, food allergies, or allergic rhinitis) from 03/2017-03/2023. The date of the first qualifying disease diagnosis was defined as the cohort entry date. Comparator groups included non-AD controls (matched 1:1 by age, sex, and cohort entry) and patients diagnosed with RA (≥2 claims ≥7 days apart; diagnostic codes identified by rheumatologists). Patients were classified as having moderate-to-severe disease if they received dupilumab for AD or advanced systemic therapy for RA at any time during the follow-up period. Patients with moderate-to-severe AD were also matched to a non-AD control cohort. The crude incidence of MACE, defined as inpatient hospitalization with myocardial infarction or stroke, was quantified. Relative risk was calculated using multivariable Cox proportional hazards model adjusted for baseline demographics, comorbidities, and medication use. Results This analysis included 391,753 patients with AD (7136 with moderate-to-severe AD) and 97,445 patients with RA (35,846 with moderate-to-severe RA). The matched AD and non-AD cohorts included 381,221 patients each; the matched moderate-to-severe AD and non-AD cohorts comprised 7134 patients each. Mean (SD) age in years at cohort entry was 58.0 (18.8) for AD, 67.0 (13.6) for RA, and 58.1 (18.8) for non-AD controls. Incidence of MACE (per 100 patient-years) in patients with AD (1.78 [95% CI 1.76, 1.81]) was similar to non-AD matched controls (1.83 [1.80, 1.86]) and lower vs patients with RA (2.12 [2.07, 2.17]). Patients with moderate-to-severe AD had a lower MACE incidence (1.18 [95% CI 1.01, 1.35]) than non-AD matched controls (1.52 [1.33, 1.74]) and patients with moderate-to-severe RA (1.67 [1.59, 1.75]). The relative risk of MACE in patients with AD was lower vs non-AD controls (adjusted hazard ratio [aHR] [95% CI]: 0.91 [0.89, 0.93]) and patients with RA (0.83 [0.80, 0.85]). Among patients with moderate-to-severe AD, MACE risk was similar to non-AD matched controls (aHR [95% CI]: 0.92 [0.73, 1.14]) and lower vs moderate-to-severe RA (0.83 [0.73, 0.94]). MACE risk in AD was greater in patients who were older (per year, aHR [95% CI]: 1.05 [1.05, 1.05]), male (1.23 [1.19, 1.27]), Black vs White (1.16 [1.11, 1.21]), received systemic corticosteroids in the 3 months before diagnosis (1.10 [1.06, 1.14]), hospitalized in the year before diagnosis (1.35 [1.30, 1.41]); and had history of smoking (1.20 [1.16, 1.24]) and drug abuse (1.34 [1.25, 1.43]). History of cardiovascular disease and other comorbidities were significantly associated with increased MACE risk. Conclusions Among patients with AD, the risk of MACE was lower than the risk in non-AD matched controls and patients with RA. Among patients with moderate-to-severe AD, the risk of MACE was similar to the risk in non-AD matched controls but lower than the risk in moderate-to-severe RA. Patients with AD had an increased MACE risk if they were older, male, Black, hospitalized in the year before diagnosis; and had a history of smoking/drug abuse, cardiovascular disease, and other comorbidities. Characterizing the underlying MACE risk in AD can inform treatment benefit-risk assessments.
ER  - 

TY  - JOUR
M3  - Article
Y1  - 2024
VL  - 10
IS  - 3
SN  - 2056-5933
JF  - RMD Open
JO  - RMD Open
UR  - https://www-embase-com-443.webvpn.cams.tsgvip.top/search/results?subaction=viewrecord&id=L2033558672&from=export
U2  - L2033558672
C5  - 39043615
DB  - Embase
DB  - Medline
U3  - 2024-08-02
U4  - 2024-08-06
L2  - https://dx-doi-org.webvpn.cams.tsgvip.top/10.1136/rmdopen-2024-004546
DO  - 10.1136/rmdopen-2024-004546
A1  - Karpouzas, G.A.
A1  - Ormseth, S.R.
A1  - van Riel, P.L.C.M.
A1  - Gonzalez-Gay, M.A.
A1  - Corrales, A.
A1  - Rantapää-Dahlqvist, S.
A1  - Sfikakis, P.P.
A1  - Dessein, P.
A1  - Tsang, L.
A1  - Hitchon, C.
A1  - El-Gabalawy, H.
A1  - Pascual-Ramos, V.
A1  - Contreras-Yáñez, I.
A1  - Colunga-Pedraza, I.J.
A1  - Galarza-Delgado, D.A.
A1  - Azpiri-Lopez, J.R.
A1  - Semb, A.G.
A1  - Misra, D.P.
A1  - Hauge, E.-M.
A1  - Kitas, G.
M1  - (Karpouzas G.A., gkarpouzas@lundquist.org) The Lundquist Institute, Torrance, CA, United States
M1  - (Karpouzas G.A., gkarpouzas@lundquist.org) Harbor-UCLA Medical Center, Torrance, CA, United States
M1  - (Ormseth S.R.) The Lundquist Institute, Torrance, CA, United States
M1  - (van Riel P.L.C.M.) IQ Healthcare, Radboud University, Gelderland, Nijmegen, Netherlands
M1  - (van Riel P.L.C.M.) Bernhoven Hospital Location Oss, Noord-Brabant, Oss, Netherlands
M1  - (Gonzalez-Gay M.A.) Hospital Universitario Marques de Valdecilla, Cantabria, Santander, Spain
M1  - (Gonzalez-Gay M.A.) IIS-Fundacion Jimenez Diaz, Madrid, Spain
M1  - (Corrales A.) Hospital Universitario Marques de Valdecilla, Cantabria, Santander, Spain
M1  - (Rantapää-Dahlqvist S.) Department of Public Health and Clinical Medicine/Rheumatology, Umea Universitet, Umea, Sweden
M1  - (Sfikakis P.P.) First Dept. of Propedeutic Medicine, University of Athens, Attica, Athens, Greece
M1  - (Dessein P.) School of Physiology, University of the Witwatersrand Johannesburg, Johannesburg, South Africa
M1  - (Tsang L.) Vrije Universiteit Brussel, Brussel, Belgium
M1  - (Hitchon C.) University of Manitoba, Winnipeg, MB, Canada
M1  - (El-Gabalawy H.) Department of Internal Medicine, University of Manitoba, Winnipeg, MB, Canada
M1  - (Pascual-Ramos V.) Instituto Nacional de Ciencias Medicas y Nutricion Salvador Zubiran, Mexico City, Mexico City, Mexico
M1  - (Contreras-Yáñez I.) Department of Immunology and Rheumatology, Instituto Nacional de Ciencias Medicas y Nutricion Salvador Zubiran, Ciudad de Mexico, Mexico
M1  - (Colunga-Pedraza I.J.) Hospital Universitario Dr José Eleuterio González, Nuevo León, Monterrey, Mexico
M1  - (Galarza-Delgado D.A.) Hospital Universitario Dr Jose Eleuterio Gonzalez, Nuevo León, Monterrey, Mexico
M1  - (Azpiri-Lopez J.R.) Hospital Universitario Dr José Eleuterio González, Nuevo León, Monterrey, Mexico
M1  - (Semb A.G.) Rheumatology and Research, Diakonhjemmet Hospital, Oslo, Norway
M1  - (Misra D.P.) Clinical Immunology and Rheumatology, Sanjay Gandhi Post Graduate Institute of Medical Sciences, Uttar Pradesh, Lucknow, India
M1  - (Hauge E.-M.) Department of Joint and Connective Tissue Diseases, Aarhus Universitetshospital, Aarhus, Denmark
M1  - (Hauge E.-M.) Department of Clinical Medicine, Aarhus Universitet, Midtjylland, Aarhus, Denmark
M1  - (Kitas G.) Department of Rheumatology, The Dudley Group NHS Foundation Trust, Dudley, United Kingdom
AD  - G.A. Karpouzas, The Lundquist Institute, Torrance, CA, United States
T1  - Biological use influences the impact of inflammation on risk of major adverse cardiovascular events in rheumatoid arthritis
LA  - English
KW  - antihypertensive agent
KW  - antilipemic agent
KW  - C reactive protein
KW  - corticosteroid
KW  - cyclic citrullinated peptide antibody
KW  - disease modifying antirheumatic drug
KW  - low density lipoprotein cholesterol
KW  - methotrexate
KW  - nonsteroid antiinflammatory agent
KW  - rheumatoid factor
KW  - acute coronary syndrome
KW  - adult
KW  - angina pectoris
KW  - antihypertensive therapy
KW  - artery wall
KW  - article
KW  - blood pressure
KW  - body mass
KW  - Canada
KW  - cardiovascular disease
KW  - cardiovascular mortality
KW  - cardiovascular risk
KW  - cerebrovascular accident
KW  - chronic inflammation
KW  - cohort analysis
KW  - controlled study
KW  - coronary artery disease
KW  - DAS28
KW  - diabetes mellitus
KW  - diastolic blood pressure
KW  - disease activity
KW  - disease duration
KW  - erythrocyte sedimentation rate
KW  - family history
KW  - female
KW  - follow up
KW  - Greece
KW  - heart failure
KW  - heart infarction
KW  - human
KW  - lipid level
KW  - low density lipoprotein cholesterol level
KW  - major adverse cardiac event
KW  - major clinical study
KW  - male
KW  - medical record review
KW  - Mexico
KW  - Netherlands
KW  - Norway
KW  - observational study
KW  - peripheral arterial disease
KW  - revascularization
KW  - rheumatoid arthritis
KW  - Sjoegren syndrome
KW  - smoking
KW  - South Africa
KW  - Spain
KW  - stable angina pectoris
KW  - Sweden
KW  - swollen joint count
KW  - systolic blood pressure
KW  - systolic hypertension
KW  - tender joint count
KW  - transient ischemic attack
KW  - United Kingdom
KW  - United States
N2  - Objectives Chronic inflammation promotes cardiovascular risk in rheumatoid arthritis (RA). Biological disease-modifying antirheumatic drugs (bDMARDs) improve disease activity and cardiovascular disease outcomes. We explored whether bDMARDs influence the impact of disease activity and inflammatory markers on long-term cardiovascular risk in RA. Methods We studied 4370 participants without cardiovascular disease in a 10-country observational cohort of patients with RA. Endpoints were (1) major adverse cardiovascular events (MACE) encompassing myocardial infarction, stroke and cardiovascular death; and (2) any ischaemic cardiovascular events (iCVE) including MACE plus revascularisation, angina, transient ischaemic attack and peripheral arterial disease. Results Over 26 534 patient-years, 239 MACE and 362 iCVE occurred. The interaction between 28-joint Disease Activity Score with C-reactive protein (DAS28-CRP) and bDMARD use was significant for MACE (p=0.017), suggesting the effect of DAS28-CRP on MACE risk differed among bDMARD users (n=515) and non-users (n=3855). DAS28-CRP (per unit increase) is associated with MACE risk in bDMARD non-users (HR 1.21 (95% CI 1.07 to 1.37)) but not users (HR 0.69 (95% CI 0.40 to 1.20)). The interaction between CRP (per log unit increase) and bDMARD use was also significant for MACE (p=0.011). CRP associated with MACE risk in bDMARD non-users (HR 1.16 (95% CI 1.04 to 1.30)), but not users (HR 0.65 (95% CI 0.36 to 1.17)). No interaction was observed between bDMARD use and DAS28-CRP (p=0.167) or CRP (p=0.237) for iCVE risk. Conclusions RA activity and inflammatory markers associated with risk of MACE in bDMARD non-users but not users suggesting the possibility of biological-specific benefits locally on arterial wall independently of effects on systemic inflammation.
ER  - 

TY  - JOUR
M3  - Article
Y1  - 2024
VL  - 33
IS  - 14
SP  - 1262
EP  - 1272
SN  - 1460-2083
SN  - 0964-6906
JF  - Human Molecular Genetics
JO  - Hum. Mol. Genet.
UR  - https://www-embase-com-443.webvpn.cams.tsgvip.top/search/results?subaction=viewrecord&id=L2033217278&from=export
U2  - L2033217278
C5  - 38676403
DB  - Embase
DB  - Medline
U3  - 2024-07-25
U4  - 2024-07-26
L2  - https://dx-doi-org.webvpn.cams.tsgvip.top/10.1093/hmg/ddae063
DO  - 10.1093/hmg/ddae063
A1  - Wong, J.Y.Y.
A1  - Blechter, B.
A1  - Liu, Z.
A1  - Shi, J.
A1  - Roger, V.L.
M1  - (Wong J.Y.Y., jason.wong@nih.gov; Roger V.L.) Epidemiology and Community Health Branch, National Heart Lung and Blood Institute, 10 Center Drive, Bethesda, MD, United States
M1  - (Blechter B.; Shi J.) Division of Cancer Epidemiology and Genetics, National Cancer Institute, 9609 Medical Center Drive, Rockville, MD, United States
M1  - (Liu Z.) Department of Biostatistics, Mailman School of Public Health, Columbia University, 722 W 168th St, New York, NY, United States
AD  - J.Y.Y. Wong, Epidemiology and Community Health Branch, National Heart Lung and Blood Institute, 10 Center Drive, Bethesda, MD, United States
T1  - Genetic susceptibility to chronic diseases leads to heart failure among Europeans: the influence of leukocyte telomere length
LA  - English
KW  - hemoglobin A1c
KW  - high density lipoprotein cholesterol
KW  - low density lipoprotein cholesterol
KW  - adult
KW  - aged
KW  - article
KW  - asthma
KW  - atrial fibrillation
KW  - breast cancer
KW  - cardiovascular risk
KW  - celiac disease
KW  - chronic disease
KW  - cohort analysis
KW  - colorectal cancer
KW  - controlled study
KW  - coronary artery disease
KW  - Crohn disease
KW  - DNA extraction
KW  - follow up
KW  - genetic risk score
KW  - genetic susceptibility
KW  - heart failure
KW  - hospitalization
KW  - human
KW  - hypertension
KW  - ICD-10
KW  - ICD-9
KW  - insulin dependent diabetes mellitus
KW  - ischemic stroke
KW  - leukocyte telomere length
KW  - major clinical study
KW  - melanoma
KW  - multiplex real time polymerase chain reaction
KW  - non insulin dependent diabetes mellitus
KW  - obesity
KW  - ovary carcinoma
KW  - physical examination
KW  - prospective study
KW  - prostate cancer
KW  - psoriasis
KW  - quantitative trait
KW  - questionnaire
KW  - rheumatoid arthritis
KW  - systemic lupus erythematosus
KW  - venous thromboembolism
N2  - Background: Genetic susceptibility to various chronic diseases has been shown to inf luence heart failure (HF) risk. However, the underlying biological pathways, particularly the role of leukocyte telomere length (LTL), are largely unknown. We investigated the impact of genetic susceptibility to chronic diseases and various traits on HF risk, and whether LTL mediates or modifies the pathways. Methods: We conducted prospective cohort analyses on 404 883 European participants from the UK Biobank, including 9989 incident HF cases. Multivariable Cox regression was used to estimate associations between HF risk and 24 polygenic risk scores (PRSs) for various diseases or traits previously generated using a Bayesian approach. We assessed multiplicative interactions between the PRSs and LTL previously measured in the UK Biobank using quantitative PCR. Causal mediation analyses were conducted to estimate the proportion of the total effect of PRSs acting indirectly through LTL, an integrative marker of biological aging. Results: We identified 9 PRSs associated with HF risk, including those for various cardiovascular diseases or traits, rheumatoid arthritis (P = 1.3E-04), and asthma (P = 1.8E-08). Additionally, longer LTL was strongly associated with decreased HF risk (P-trend = 1.7E-08). Notably, LTL strengthened the asthma-HF relationship significantly (P-interaction = 2.8E-03). However, LTL mediated only 1.13% (P < 0.001) of the total effect of the asthma PRS on HF risk. Conclusions: Our findings shed light onto the shared genetic susceptibility between HF risk, asthma, rheumatoid arthritis, and other traits. Longer LTL strengthened the genetic effect of asthma in the pathway to HF. These results support consideration of LTL and PRSs in HF risk prediction.
ER  - 

TY  - JOUR
M3  - Article
Y1  - 2024
VL  - 69
IS  - 7
SP  - 2586
EP  - 2594
SN  - 1573-2568
SN  - 0163-2116
JF  - Digestive Diseases and Sciences
JO  - Dig. Dis. Sci.
UR  - https://www-embase-com-443.webvpn.cams.tsgvip.top/search/results?subaction=viewrecord&id=L2029661299&from=export
U2  - L2029661299
C5  - 38684633
DB  - Embase
DB  - Medline
U3  - 2024-05-03
U4  - 2024-07-26
L2  - https://dx-doi-org.webvpn.cams.tsgvip.top/10.1007/s10620-024-08348-2
DO  - 10.1007/s10620-024-08348-2
A1  - Greywoode, R.
A1  - Larson, J.
A1  - Peraza, J.
A1  - Clark, R.
A1  - Allison, M.A.
A1  - Chaudhry, N.A.
A1  - Schnatz, P.F.
A1  - Shadyab, A.H.
A1  - Wallace, R.B.
A1  - Wassertheil-Smoller, S.
M1  - (Greywoode R., rgreywoode@montefiore.org) Division of Gastroenterology, Montefiore Medical Center/Albert Einstein College of Medicine, 111 East 210th St, Bronx, NY, United States
M1  - (Larson J.) Fred Hutchinson Cancer Research Center, Seattle, WA, United States
M1  - (Peraza J.; Clark R.) Department of Medicine, Montefiore Medical Center/Albert Einstein College of Medicine, Bronx, NY, United States
M1  - (Allison M.A.) Department of Family Medicine, University of California San Diego, La Jolla, CA, United States
M1  - (Chaudhry N.A.) Division of Gastroenterology and Hepatology, Gainesville, FL, United States
M1  - (Schnatz P.F.) Department of Obstetrics Gynecology & amp; Internal Medicine, Reading Hospital / Tower Health & amp; Drexel University, West Reading, PA, United States
M1  - (Shadyab A.H.) Herbert Wertheim School of Public Health and Human Longevity Science, University of California, San Diego, La Jolla, CA, United States
M1  - (Wallace R.B.) Professor Emeritus of Epidemiology and Internal Medicine, University of Iowa, Iowa City, IA, United States
M1  - (Wassertheil-Smoller S.) Distinguished University Professor Emerita, Department of Epidemiology & amp; Population Health Montefiore Medical Center/Albert Einstein College of Medicine, Bronx, NY, United States
AD  - R. Greywoode, Division of Gastroenterology, Montefiore Medical Center/Albert Einstein College of Medicine, 111 East 210th St, Bronx, NY, United States
T1  - Risk of Adverse Cardiovascular Outcomes in Postmenopausal Women with Inflammatory Bowel Disease
LA  - English
KW  - acetylsalicylic acid
KW  - adalimumab
KW  - alcohol
KW  - anticoagulant agent
KW  - azathioprine
KW  - balsalazide
KW  - certolizumab pegol
KW  - corticosteroid
KW  - estrogen
KW  - infliximab
KW  - mercaptopurine
KW  - mesalazine
KW  - methotrexate
KW  - olsalazine
KW  - placebo
KW  - progesterone
KW  - salazosulfapyridine
KW  - tioguanine
KW  - adult
KW  - adverse outcome
KW  - article
KW  - body mass
KW  - cardiovascular disease
KW  - cardiovascular risk
KW  - cardiovascular risk factor
KW  - clinical outcome
KW  - cohort analysis
KW  - comorbidity
KW  - controlled study
KW  - current smoker
KW  - deep vein thrombosis
KW  - diabetes mellitus
KW  - ex-smoker
KW  - family history
KW  - female
KW  - follow up
KW  - hormonal therapy
KW  - human
KW  - hypercholesterolemia
KW  - hypertension
KW  - inflammatory bowel disease
KW  - ischemic heart disease
KW  - ischemic stroke
KW  - lung embolism
KW  - major clinical study
KW  - metabolic equivalent
KW  - middle aged
KW  - never smoker
KW  - observational study
KW  - parallel design
KW  - peripheral arterial disease
KW  - physical activity
KW  - postmenopause
KW  - proportional hazards model
KW  - rheumatoid arthritis
KW  - smoking
KW  - sociodemographics
KW  - survival analysis
KW  - systemic lupus erythematosus
KW  - venous thromboembolism
N2  - Background: Individuals with inflammatory bowel disease (IBD) who lack traditional cardiovascular disease (CVD) risk factors, such as young females, are observed to experience adverse CVD outcomes. Whether women with IBD have increased CVD risk after the menopause transition is unclear. Methods: We conducted a survival analysis of Women’s Health Initiative (WHI) participants and excluded those with missing IBD diagnosis, model covariate data, follow-up data, or a baseline history of the following CVD outcomes: coronary heart disease (CHD), ischemic stroke, venous thromboembolism (VTE), peripheral arterial disease (PAD). Risk of outcomes between IBD and non-IBD women was performed using Cox proportional hazard models, stratified by WHI trial and follow-up. Models were adjusted for age, socio-demographics, comorbidities (e.g., hypertension, diabetes, hypercholesterolemia, etc.), family history, and lifestyle factors (e.g., smoking, alcohol, physical activity, body mass index, etc.). Results: Of 134,022 WHI participants meeting inclusion criteria, 1367 (1.0%) reported IBD at baseline. Mean baseline age was 63.4 years. After adjusting for age and other confounders, no significant difference was observed between IBD and non-IBD women for the risk of CHD (HR 0.96, 95% CI 0.73–1.24), VTE (HR 1.11, 95% CI 0.81–1.52) or PAD (HR 0.64, 95% CI 0.28–1.42). After adjusting for age, risk of ischemic stroke was significantly higher (HR 1.41, 95% CI 1.06–1.88) in IBD than non-IBD women. With further adjustment, the excess risk of ischemic stroke among IBD women was attenuated and no longer statistically significant (HR 1.31, 95% CI 0.98–1.76). Conclusions: Among postmenopausal women with IBD, risk of ischemic stroke may be higher than in non-IBD women.
ER  - 

TY  - JOUR
M3  - Letter
Y1  - 2024
VL  - 4
IS  - 7
SP  - 939
EP  - 948
SN  - 2662-8465
JF  - Nature Aging
JO  - Nat. Aging.
UR  - https://www-embase-com-443.webvpn.cams.tsgvip.top/search/results?subaction=viewrecord&id=L2030535298&from=export
U2  - L2030535298
DB  - Embase
U3  - 2024-07-17
U4  - 2024-10-29
L2  - https://dx-doi-org.webvpn.cams.tsgvip.top/10.1038/s43587-024-00655-7
DO  - 10.1038/s43587-024-00655-7
A1  - Gadd, D.A.
A1  - Hillary, R.F.
A1  - Kuncheva, Z.
A1  - Mangelis, T.
A1  - Cheng, Y.
A1  - Dissanayake, M.
A1  - Admanit, R.
A1  - Gagnon, J.
A1  - Lin, T.
A1  - Ferber, K.L.
A1  - Runz, H.
A1  - Foley, C.N.
A1  - Marioni, R.E.
A1  - Sun, B.B.
M1  - (Gadd D.A.; Hillary R.F.; Kuncheva Z.; Mangelis T.; Dissanayake M.; Foley C.N., chris.foley@optimapartners.co.uk; Marioni R.E., riccardo.marioni@ed.ac.uk) Optima Partners, Edinburgh, United Kingdom
M1  - (Gadd D.A.; Hillary R.F.; Cheng Y.; Marioni R.E., riccardo.marioni@ed.ac.uk) Centre for Genomic and Experimental Medicine, Institute of Genetics and Cancer, University of Edinburgh, Edinburgh, United Kingdom
M1  - (Kuncheva Z.; Mangelis T.; Dissanayake M.; Foley C.N., chris.foley@optimapartners.co.uk) Bayes Centre, University of Edinburgh, Edinburgh, United Kingdom
M1  - (Admanit R.; Gagnon J.; Lin T.; Ferber K.L.; Ferber K.L.) Biostatistics, Research and Development, Biogen Inc., Cambridge, MA, United States
M1  - (Runz H.; Sun B.B., bbsun92@outlook.com) Translational Sciences, Research and Development, Biogen Inc., Cambridge, MA, United States
M1  - (Sun B.B., bbsun92@outlook.com) Cardiovascular Epidemiology Unit, Department of Public Health and Primary Care, University of Cambridge, Cambridge, United Kingdom
M1  - ()
AD  - C.N. Foley, Optima Partners, Edinburgh, United Kingdom
AD  - R.E. Marioni, Optima Partners, Edinburgh, United Kingdom
AD  - B.B. Sun, Translational Sciences, Research and Development, Biogen Inc., Cambridge, MA, United States
T1  - Blood protein assessment of leading incident diseases and mortality in the UK Biobank
LA  - English
KW  - data analysis software
KW  - alanine aminotransferase
KW  - albumin
KW  - C reactive protein
KW  - creatinine
KW  - cystatin C
KW  - glucose
KW  - hemoglobin A1c
KW  - low density lipoprotein
KW  - proteome
KW  - triacylglycerol
KW  - adult
KW  - aged
KW  - amyotrophic lateral sclerosis
KW  - area under the curve
KW  - blood protein assessment
KW  - breast cancer
KW  - central nervous system cancer
KW  - chronic obstructive lung disease
KW  - colorectal cancer
KW  - controlled study
KW  - cystitis
KW  - diagnostic test accuracy study
KW  - disease assessment
KW  - electronic health record
KW  - endometriosis
KW  - erythrocyte count
KW  - female
KW  - female genital tract cancer
KW  - genetic risk score
KW  - genotyping
KW  - geriatric disorder
KW  - human
KW  - ICD-10
KW  - ICD-9
KW  - inflammatory bowel disease
KW  - ischemic heart disease
KW  - ischemic stroke
KW  - letter
KW  - leukocyte count
KW  - lifestyle
KW  - liver disease
KW  - lung cancer
KW  - major clinical study
KW  - major depression
KW  - male
KW  - metabolomics
KW  - mortality
KW  - multiinfarct dementia
KW  - multiple chronic conditions
KW  - multiple sclerosis
KW  - neurology
KW  - non insulin dependent diabetes mellitus
KW  - oncology
KW  - Parkinson disease
KW  - people by smoking status
KW  - phenotype
KW  - physical activity
KW  - proportional hazards model
KW  - prostate cancer
KW  - protein analysis
KW  - protein blood level
KW  - proteomics
KW  - receiver operating characteristic
KW  - rheumatoid arthritis
KW  - risk assessment
KW  - schizophrenia
KW  - systemic lupus erythematosus
KW  - systolic blood pressure
KW  - UK Biobank
KW  - whole exome sequencing
N2  - The circulating proteome offers insights into the biological pathways that underlie disease. Here, we test relationships between 1,468 Olink protein levels and the incidence of 23 age-related diseases and mortality in the UK Biobank (n = 47,600). We report 3,209 associations between 963 protein levels and 21 incident outcomes. Next, protein-based scores (ProteinScores) are developed using penalized Cox regression. When applied to test sets, six ProteinScores improve the area under the curve estimates for the 10-year onset of incident outcomes beyond age, sex and a comprehensive set of 24 lifestyle factors, clinically relevant biomarkers and physical measures. Furthermore, the ProteinScore for type 2 diabetes outperforms a polygenic risk score and HbA1c—a clinical marker used to monitor and diagnose type 2 diabetes. The performance of scores using metabolomic and proteomic features is also compared. These data characterize early proteomic contributions to major age-related diseases, demonstrating the value of the plasma proteome for risk stratification.
ER  - 

TY  - JOUR
M3  - Article
Y1  - 2024
VL  - 10
IS  - 4
SN  - 2312-0541
JF  - ERJ Open Research
JO  - ERJ Open Res.
UR  - https://www-embase-com-443.webvpn.cams.tsgvip.top/search/results?subaction=viewrecord&id=L2030645112&from=export
U2  - L2030645112
DB  - Embase
U4  - 2024-08-27
L2  - https://dx-doi-org.webvpn.cams.tsgvip.top/10.1183/23120541.00225-2024
DO  - 10.1183/23120541.00225-2024
A1  - Dardi, F.
A1  - Guarino, D.
A1  - Ballerini, A.
A1  - Bertozzi, R.
A1  - Donato, F.
A1  - Cennerazzo, F.
A1  - Salvi, M.
A1  - Nardi, E.
A1  - Magnani, I.
A1  - Manes, A.
A1  - Galiè, N.
A1  - Palazzini, M.
M1  - (Dardi F., fabio.dardi@aosp.bo.it; Manes A.; Galiè N.; Palazzini M.) Cardiology Unit, IRCCS Azienda Ospedaliero-Universitaria di Bologna, Bologna, Italy
M1  - (Guarino D.; Ballerini A.; Bertozzi R.; Donato F.; Cennerazzo F.; Salvi M.; Magnani I.; Galiè N.; Palazzini M.) Dipartimento DIMEC (Dipartimento di scienze mediche e chirurgiche), Università di Bologna, Bologna, Italy
M1  - (Nardi E.) Research and Innovation Unit, IRCCS Azienda Ospedaliero-Universitaria di Bologna, Bologna, Italy
AD  - F. Dardi, Cardiology Unit, IRCCS Azienda Ospedaliero-Universitaria di Bologna, Bologna, Italy
T1  - Prognostic role of haemodynamics at follow-up in patients with pulmonary arterial hypertension: a challenge to current European Society of Cardiology/European Respiratory Society risk tools
LA  - English
KW  - amino terminal pro brain natriuretic peptide
KW  - brain natriuretic peptide
KW  - calcium channel blocking agent
KW  - creatinine
KW  - all cause death
KW  - all cause mortality
KW  - artery compliance
KW  - article
KW  - body mass
KW  - body surface
KW  - cardiac efficiency
KW  - cardiac index
KW  - cardiovascular parameters
KW  - chronic kidney failure
KW  - cohort analysis
KW  - congenital heart disease
KW  - connective tissue disease
KW  - coronary artery disease
KW  - disorders of hormone metabolism
KW  - dysthyroidism
KW  - estimated glomerular filtration rate
KW  - european respiratory society
KW  - european society of cardiology
KW  - follow up
KW  - health care organization
KW  - heart catheterization
KW  - heart output
KW  - heart rate
KW  - heart stroke volume
KW  - hemodynamics
KW  - hemoglobin blood level
KW  - hospitalization
KW  - human
KW  - hypertension
KW  - lung transplantation
KW  - lung vascular resistance
KW  - lung wedge pressure
KW  - major clinical study
KW  - monotherapy
KW  - obesity
KW  - overall survival
KW  - oxygen saturation
KW  - patient
KW  - prognosis
KW  - pulmonary arterial wedge pressure
KW  - pulmonary artery elastance
KW  - pulmonary artery systolic pressure
KW  - pulmonary hypertension
KW  - rheumatoid arthritis
KW  - risk
KW  - risk tool
KW  - six minute walk distance
KW  - six minute walk test
KW  - stroke volume index
KW  - systemic lupus erythematosus
KW  - systemic sclerosis
KW  - systolic blood pressure
KW  - therapy escalation
N2  - Background Haemodynamic variables like right atrial pressure (RAP), cardiac index (CI), stroke volume index (SVI) and mixed venous oxygen saturation (SvO2) predict survival in patients with pulmonary arterial hypertension (PAH). However, there is the need to identify further prognostic haemodynamic parameters as well as to redefine their role in PAH risk stratification compared to current risk tools and non-invasive parameters. Methods This cohort study includes treatment-naïve patients assessed at baseline and after first-line PAH therapy with clinical, functional, exercise, laboratory and haemodynamic evaluations. Using a stepwise multivariate Cox regression analysis, independent prognostic haemodynamic parameters were identified and stratified according to cut-offs already defined in the European Society of Cardiology (ESC)/European Respiratory Society (ERS) risk table or defined based on the highest Chi-squared of the log-rank test. Their discriminatory power was tested for all-cause death and a combined end-point of death, hospitalisation and need of treatment escalation. Results 794 patients with PAH were enrolled. At first follow-up, RAP and pulmonary artery elastance were independently associated with death. Because of high correlations between haemodynamic parameters, different multivariable analyses were done identifying six other variables (pulmonary arterial compliance, cardiac efficiency, pulmonary vascular resistance, SvO2, CI and SVI). Haemodynamic parameters were of no added prognostic value compared to ESC/ERS risk tools for the all-cause death end-point but they showed additional value to non-invasive parameters for the combined end-point and, when taken alone, had a discriminatory capacity comparable to ESC/ERS risk tools. Conclusion Haemodynamics’ discriminative ability for clinical worsening is comparable to current ESC/ ERS risk tools and is of added value to non-invasive parameters.
ER  - 

TY  - JOUR
M3  - Article
Y1  - 2024
VL  - 39
IS  - 7
SP  - 1719
EP  - 1725.e1
SN  - 1532-8406
SN  - 0883-5403
JF  - Journal of Arthroplasty
JO  - J. Arthroplasty
UR  - https://www-embase-com-443.webvpn.cams.tsgvip.top/search/results?subaction=viewrecord&id=L2030765786&from=export
U2  - L2030765786
DB  - Embase
U3  - 2024-03-12
U4  - 2024-06-11
L2  - https://dx-doi-org.webvpn.cams.tsgvip.top/10.1016/j.arth.2024.01.043
DO  - 10.1016/j.arth.2024.01.043
A1  - Pasqualini, I.
A1  - Huffman, N.
A1  - Redfern, R.E.
A1  - Murray, T.G.
A1  - Deren, M.E.
A1  - Israelite, C.L.
A1  - Nelson, C.L.
A1  - Van Andel, D.
A1  - Cholewa, J.
A1  - Anderson, M.B.
A1  - Klika, A.K.
A1  - McLaughlin, J.P.
A1  - Piuzzi, N.S.
M1  - (Pasqualini I.; Huffman N.; Piuzzi N.S.) Department of Orthopaedic Surgery, Cleveland Clinic Foundation, Cleveland, Ohio, United States
M1  - (Redfern R.E.) ZimmerBiomet, Clinical Affairs, Warsaw, Indiana, United States
M1  - (Piuzzi N.S.) Department of Biomedical Engineering, Cleveland Clinic Foundation, Cleveland, Ohio, United States
M1  - (Murray T.G.; Deren M.E.; Israelite C.L.; Nelson C.L.; Van Andel D.; Cholewa J.; Anderson M.B.; Klika A.K.; McLaughlin J.P.)
M1  - ()
M1  - ()
M1  - () Department of Orthopaedic Surgery, Penn Medicine, University of Pennsylvania, Philadelphia, Pennsylvania, United States
AD  - N.S. Piuzzi, Orthopaedic and Rheumatology Institute, Cleveland Clinic, 9500 Euclid Ave, A41, Cleveland, OH, United States
T1  - Despite Greater Improvement in Pain and Function Among Obese Patients Shortly After Total Knee Arthroplasty, There is No Difference in Patient-Reported Outcomes and Satisfaction Between Body Mass Index Classes at 1 Year Postoperatively
LA  - English
KW  - NCT03737149
KW  - adult
KW  - Alzheimer disease
KW  - article
KW  - asthma
KW  - body mass
KW  - body weight
KW  - cerebrovascular accident
KW  - chronic bronchitis
KW  - chronic kidney failure
KW  - chronic obstructive lung disease
KW  - clinical outcome
KW  - comorbidity
KW  - dementia
KW  - diabetes mellitus
KW  - emphysema
KW  - female
KW  - follow up
KW  - heart failure
KW  - human
KW  - knee function
KW  - Knee Injury and Osteoarthritis Outcome Score
KW  - liver disease
KW  - male
KW  - minimal clinically important difference
KW  - muscular dystrophy
KW  - obesity
KW  - osteoarthritis
KW  - pain
KW  - pain assessment
KW  - paralysis
KW  - patient satisfaction
KW  - patient-reported outcome
KW  - perioperative care
KW  - posterior cervical spinal surgery
KW  - postoperative care
KW  - postoperative complication
KW  - rheumatoid arthritis
KW  - systematic review
KW  - total knee arthroplasty
KW  - transient ischemic attack
KW  - underweight
N2  - Background: Although obesity may be associated with an increased risk of perioperative and postoperative complications after total knee arthroplasty (TKA), body mass index (BMI) cutoffs for TKA patient selection remain a controversial topic. This study aimed to investigate patient-reported outcomes, satisfaction, and pain among BMI classes at 3 months and 1 year following TKA. Methods: A total of 2,365 patients were categorized into Centers for Disease Control BMI classes according to preoperative values. The BMI distribution over the cohort demonstrated 7 underweight, 340 healthy weight, 731 overweight, 666 Class I, 391 Class II, and 230 Class III obesity. Preoperative and postoperative Knee injury and Osteoarthritis Outcome Score for Joint Replacement (KOOS JR), satisfaction, and pain scores were compared by BMI class by Analysis of Variance with pairwise comparisons. Results: Preoperative KOOS JR scores and satisfaction scores were both significantly greater for healthy weight patients compared to Class III patients (P < .0001). However, KOOS JR, satisfaction, and pain did not vary by BMI class postoperatively. Changes in scores from baseline suggest larger improvements with increasing BMI class, where Class III patients reported the greatest improvements in KOOS JR (23.24 ± 15.67, P < .0001) and pain scores (−3.56 ± 2.65, P < .0001) at 90 days. Significantly greater improvement with increasing BMI was also present at 1-year postoperatively for KOOS JR scores. A total of 85.8% of Class III patients reached the Minimal Clinically Important Difference for KOOS JR at 90 days compared to 76.8% of the healthy weight group (P = .03). Differences between BMI groups in the proportion reaching Minimal Clinically Important Difference at 1 year were not significant. Conclusions: Patients of higher BMI reported greater and earlier improvements in satisfaction, knee function, and pain following TKA. Shared decision-making remains paramount to preoperative surgical evaluation. However, rationing of this surgical intervention based on BMI alone may not be warranted.
ER  - 

TY  - JOUR
M3  - Article
Y1  - 2024
VL  - 166
IS  - 1
SP  - 136
EP  - 145
SN  - 1931-3543
SN  - 0012-3692
JF  - Chest
JO  - Chest
UR  - https://www-embase-com-443.webvpn.cams.tsgvip.top/search/results?subaction=viewrecord&id=L2031960603&from=export
U2  - L2031960603
C5  - 38295951
DB  - Embase
DB  - Medline
U3  - 2024-05-03
U4  - 2024-06-27
L2  - https://dx-doi-org.webvpn.cams.tsgvip.top/10.1016/j.chest.2024.01.042
DO  - 10.1016/j.chest.2024.01.042
A1  - Yafasova, A.
A1  - Fosbøl, E.L.
A1  - Gustafsson, F.
A1  - Krintel, S.B.
A1  - Kristensen, S.L.
A1  - Schou, M.
A1  - Petersen, J.K.
A1  - Sun, G.
A1  - Rossing, K.
A1  - Doi, S.N.
A1  - Køber, L.
A1  - Butt, J.H.
M1  - (Yafasova A., adelinay@hotmail.com; Fosbøl E.L.; Gustafsson F.; Kristensen S.L.; Petersen J.K.; Sun G.; Rossing K.; Doi S.N.; Køber L.; Butt J.H.) Department of Cardiology, Rigshospitalet, Copenhagen University Hospital, Copenhagen, Denmark
M1  - (Krintel S.B.) Department of Rheumatology, Rigshospitalet, Copenhagen University Hospital, Copenhagen, Denmark
M1  - (Schou M.) Department of Cardiology, Herlev and Gentofte University Hospital, Herlev, Denmark
M1  - (Butt J.H.) Department of Cardiology, Zealand University Hospital, Roskilde, Denmark
AD  - A. Yafasova, Department of Cardiology, Rigshospitalet, Copenhagen University Hospital, Copenhagen, Denmark
T1  - Long-Term Risk of VTE in Sarcoidosis: A Nationwide Cohort Study
LA  - English
KW  - acetylsalicylic acid
KW  - azathioprine
KW  - beta adrenergic receptor blocking agent
KW  - calcium channel blocking agent
KW  - hydroxychloroquine
KW  - leflunomide
KW  - loop diuretic agent
KW  - methotrexate
KW  - mycophenolate mofetil
KW  - salazosulfapyridine
KW  - adult
KW  - all cause mortality
KW  - article
KW  - atrial fibrillation
KW  - cerebrovascular accident
KW  - chronic kidney failure
KW  - chronic obstructive lung disease
KW  - cohort analysis
KW  - controlled study
KW  - diagnostic test accuracy study
KW  - disease severity
KW  - female
KW  - heart failure
KW  - hospitalization
KW  - human
KW  - hypertension
KW  - ischemic heart disease
KW  - lung embolism
KW  - major clinical study
KW  - male
KW  - outcome assessment
KW  - peripheral arterial disease
KW  - predictive value
KW  - prescription
KW  - risk factor
KW  - sarcoidosis
KW  - sensitivity analysis
KW  - venous thromboembolism
N2  - Background: Chronic inflammation is increasingly recognized as a risk factor for VTE, but unlike other inflammatory diseases including systemic lupus erythematosus and rheumatoid arthritis, data on the risk of VTE in patients with sarcoidosis are sparse. Research Question: Do patients with sarcoidosis have a higher long-term risk of VTE (pulmonary embolism or DVT, and each of these individually) compared with the background population? Study Design and Methods: Using Danish nationwide registries, patients aged ≥ 18 years with newly diagnosed sarcoidosis (two or more inpatient/outpatient visits, 1996-2020) without prior VTE were matched 1:4 by age, sex, and comorbidities with individuals from the background population. The primary outcome was VTE. Results: We included 14,742 patients with sarcoidosis and 58,968 matched individuals (median age, 44.7 years; 57.2% male). The median follow-up was 8.8 years. Absolute 10-year risks of outcomes for patients with sarcoidosis vs the background population were the following: VTE, 2.9% vs 1.6% (P < .0001), pulmonary embolism, 1.5% vs 0.7% (P < .0001), and DVT, 1.6% vs 1.0% (P < .0001), respectively. In multivariable Cox regression, sarcoidosis was associated with an increased rate of all outcomes in the first year after diagnosis (VTE: hazard ratio [HR], 4.94; 95% CI, 3.61-6.75) and after the first year (VTE: HR, 1.65; 95% CI, 1.45-1.87) compared with the background population. These associations persisted when excluding patients with a history of cancer and censoring patients with incident cancer during follow-up. Three-month mortality was not significantly different between patients with VTE with and without sarcoidosis (adjusted HR, 0.84; 95% CI, 0.61-1.15). Interpretation: In this nationwide cohort study, sarcoidosis was associated with a higher long-term risk of VTE compared with a matched background population.
ER  - 

TY  - JOUR
M3  - Article
Y1  - 2024
VL  - 87
SN  - 2211-0356
SN  - 2211-0348
JF  - Multiple Sclerosis and Related Disorders
JO  - Mult. Scler. Relat. Disord.
UR  - https://www-embase-com-443.webvpn.cams.tsgvip.top/search/results?subaction=viewrecord&id=L2032252736&from=export
U2  - L2032252736
C5  - 38754248
DB  - Embase
DB  - Medline
U3  - 2024-05-17
U4  - 2024-05-21
L2  - https://dx-doi-org.webvpn.cams.tsgvip.top/10.1016/j.msard.2024.105660
DO  - 10.1016/j.msard.2024.105660
A1  - Marrie, R.A.
A1  - Patel, R.
A1  - Schaffer, S.A.
M1  - (Marrie R.A., rmarrie@hsc.mb.ca; Schaffer S.A.) Department of Internal Medicine, Max Rady College of Medicine, Rady Faculty of Health Sciences, University of Manitoba, Winnipeg, Canada
M1  - (Marrie R.A., rmarrie@hsc.mb.ca) Department of Community Health Sciences, Max Rady College of Medicine, Rady Faculty of Health Sciences, University of Manitoba, Winnipeg, Canada
M1  - (Patel R.) Department of Clinical Health Psychology, Max Rady College of Medicine, Rady Faculty of Health Sciences, University of Manitoba, Winnipeg, Canada
AD  - R.A. Marrie, Health Sciences Center, GF-543, 820 Sherbrook Street, Winnipeg, United States
T1  - Carotid intima media thickness in multiple sclerosis: A CLSA study
LA  - English
KW  - data analysis software
KW  - SAS V9.4
KW  - hemoglobin A1c
KW  - low density lipoprotein
KW  - abdominal obesity
KW  - adult
KW  - aged
KW  - alcohol consumption
KW  - anxiety
KW  - article
KW  - atherosclerosis
KW  - cardiovascular risk
KW  - carotid intima-media thickness
KW  - carotid ultrasound
KW  - cohort analysis
KW  - controlled study
KW  - cross-sectional study
KW  - depression
KW  - dyslipidemia
KW  - education
KW  - female
KW  - Framingham risk score
KW  - human
KW  - hypertension
KW  - logistic regression analysis
KW  - major clinical study
KW  - male
KW  - multiple sclerosis
KW  - obesity
KW  - rheumatoid arthritis
KW  - smoking
KW  - SAS V9.4
C3  - SAS V9.4(SAS,United States)
C4  - SAS(United States)
N2  - Background: People with multiple sclerosis (MS) have an increased incidence of atherosclerotic disease, including ischemic heart disease and stroke, compared to people without MS even after accounting for risk factors such as hypertension, dyslipidemia, diabetes and smoking. We compared carotid intima media thickness (CIMT), a surrogate of atherosclerosis, in people with MS and in two groups of people without MS (rheumatoid arthritis [RA]; all other participants). Methods: We used data from participants in the Canadian Longitudinal Study on Aging (CLSA) who did not have known vascular disease (ischemic heart disease, stroke, transient ischemic attack, peripheral vascular disease) and who underwent carotid ultrasound for assessment of CIMT. We selected participants with MS, RA and controls who did not have MS or RA. Using age and gender-stratified norms for average CIMT in the CLSA, we identified participants in each cohort with a CIMT ≥75th percentile (subclinical atherosclerosis). We also calculated ten-year level of cardiovascular risk using the Framingham Risk Score (FRS). We tested the association between cohort membership (MS, RA, controls) and atherosclerosis using logistic regression, adjusted for FRS, abdominal obesity, excess alcohol intake, education and elevated symptoms of depression. We adjusted all analyses for the stratified sampling design. Results: We included 78 participants with MS, 364 participants with RA and 13,891 controls. Overall, the average (SE) CIMT was 0.699 (0.002), and this did not differ between cohorts. Logistic regression analyses revealed that cohort membership was not associated with atherosclerosis based on the average CIMT in unadjusted or adjusted models. However, a 1-point higher FRS was associated with 1.032 (95 %CI: 1.021, 1.043) increased odds of atherosclerosis. Conclusion: Average CIMT does not differ between people with MS, people with RA and people without these diseases. Subclinical atherosclerosis as defined by a CIMT ≥75 % is not observed in people with MS at an increased rate beyond what FRS would predict. Further evaluation is needed to determine what mechanisms underlie the increased rates of cardiovascular disease and stroke in MS.
ER  - 

TY  - JOUR
M3  - Article
Y1  - 2024
VL  - 116
IS  - 7
SP  - 1035
EP  - 1042
SN  - 1460-2105
SN  - 0027-8874
JF  - Journal of the National Cancer Institute
JO  - J. Natl. Cancer Inst.
UR  - https://www-embase-com-443.webvpn.cams.tsgvip.top/search/results?subaction=viewrecord&id=L2033156356&from=export
U2  - L2033156356
C5  - 38449287
DB  - Embase
DB  - Medline
U3  - 2024-07-18
U4  - 2024-07-23
L2  - https://dx-doi-org.webvpn.cams.tsgvip.top/10.1093/jnci/djae055
DO  - 10.1093/jnci/djae055
A1  - Gonzalo-Encabo, P.
A1  - Vasbinder, A.
A1  - Bea, J.W.
A1  - Reding, K.W.
A1  - Laddu, D.
A1  - LaMonte, M.J.
A1  - Stefanick, M.L.
A1  - Kroenke, C.H.
A1  - Jung, S.Y.
A1  - Shadyab, A.H.
A1  - Naughton, M.J.
A1  - Patel, M.I.
A1  - Luo, J.
A1  - Banack, H.R.
A1  - Sun, Y.
A1  - Simon, M.S.
A1  - Dieli-Conwright, C.M.
M1  - (Gonzalo-Encabo P.; Dieli-Conwright C.M., christinam_dieli-conwright@dfci.harvard.edu) Division of Population Sciences, Department of Medical Oncology, Dana-Farber Cancer Institute, Boston, MA, United States
M1  - (Gonzalo-Encabo P.; Dieli-Conwright C.M., christinam_dieli-conwright@dfci.harvard.edu) Harvard Medical School, Boston, MA, United States
M1  - (Gonzalo-Encabo P.) Facultad de Medicina y Ciencias de la Salud, Departamento de Ciencias Biomedicas, Area de Educacion Fısica y Deportiva, Universidad de Alcala, Madrid, Spain
M1  - (Vasbinder A.; Reding K.W.) Department of Biobehavioral Nursing and Health Informatics, University of Washington School of Nursing, Seattle, WA, United States
M1  - (Bea J.W.) Department of Health Promotion Sciences, Mel and Enid Zuckerman College of Public Health, University of Arizona, Tucson, AZ, United States
M1  - (Laddu D.) Arbor Research Collaborative for Health, Ann Arbor, MI, United States
M1  - (LaMonte M.J.) Department of Epidemiology and Environmental Health, University at Buffalo, Buffalo, NY, United States
M1  - (Stefanick M.L.) Stanford Medicine, Stanford Prevention Research Center, Stanford University, CA, United States
M1  - (Kroenke C.H.) Kaiser Permanente Northern California Division of Research, Oakland, CA, United States
M1  - (Kroenke C.H.) Kaiser Permanente School of Medicine, Pasadena, CA, United States
M1  - (Jung S.Y.) Department of Epidemiology, Fielding School of Public Health, Translational Sciences Section, School of Nursing, Jonsson Comprehensive Cancer Center, University of California Lost Angeles, Los Angeles, CA, United States
M1  - (Shadyab A.H.) Herbert Wertheim School of Public Health and Human Longevity Science, University of California San Diego, La Jolla, CA, United States
M1  - (Naughton M.J.) Division of Cancer Prevention & Control, Department of Internal Medicine, The Ohio State University, Columbus, OH, United States
M1  - (Patel M.I.) Division of Oncology, Department of Medicine, Stanford University School of Medicine, Stanford, CA, United States
M1  - (Patel M.I.) VA Palo Alto Health Care System, Palo Alto, CA, United States
M1  - (Luo J.) Department of Epidemiology and Biostatistics, School of Public Health, Indiana University, Bloomington, IN, United States
M1  - (Banack H.R.) Division of Epidemiology, Dalla Lana School of Public Health, University of Toronto, Toronto, ON, Canada
M1  - (Sun Y.) Department of Preventive Medicine, The University of Tennessee Health Science Center, Memphis, TN, United States
M1  - (Simon M.S.) Department of Oncology, Karmanos Cancer Institute, Wayne State University, Detroit, MI, United States
AD  - C.M. Dieli-Conwright, Division of Population Sciences, Department of Medical Oncology, Dana-Farber Cancer Institute, 375 Longwood Ave, Boston, MA, United States
T1  - Low physical function following cancer diagnosis is associated with higher mortality risk in postmenopausal women
LA  - English
KW  - adult
KW  - aged
KW  - Alaska Native
KW  - alcohol consumption
KW  - all cause mortality
KW  - American Indian
KW  - arthritis
KW  - article
KW  - Asian
KW  - asthma
KW  - breast cancer
KW  - cancer diagnosis
KW  - cancer mortality
KW  - cancer recurrence
KW  - cancer survival
KW  - carcinoma in situ
KW  - Caucasian
KW  - cause of death
KW  - cerebrovascular accident
KW  - cohort analysis
KW  - colorectal cancer
KW  - comorbidity
KW  - congestive heart failure
KW  - controlled study
KW  - date of death
KW  - diabetes mellitus
KW  - emphysema
KW  - endometrium cancer
KW  - female
KW  - follow up
KW  - heart infarction
KW  - human
KW  - hypertension
KW  - lung cancer
KW  - major clinical study
KW  - malignant neoplasm
KW  - median survival time
KW  - medical record review
KW  - mortality risk
KW  - observational study
KW  - osteoporosis
KW  - ovary cancer
KW  - overall survival
KW  - Pacific Islander
KW  - physical activity
KW  - postmenopause
KW  - precancer
KW  - prospective study
KW  - rheumatoid arthritis
KW  - second cancer
KW  - Short Form 36
KW  - survival rate
KW  - waist circumference
N2  - Background: Postmenopausal women with cancer experience an accelerated physical dysfunction beyond what is expected through aging alone due to cancer and its treatments. The aim of this study was to determine whether declines in physical function after cancer diagnosis are associated with all-cause mortality and cancer-specific mortality. Methods: This prospective cohort study included 8068 postmenopausal women enrolled in the Women’s Health Initiative with a cancer diagnosis and who had physical function assessed within 1 year of that diagnosis. Self-reported physical function was measured using the 10-item physical function subscale of the 36-Item Short Form Health Survey. Cause of death was determined by medical record review, with central adjudication and linkage to the National Death Index. Death was adjudicated through February 2022. Results: Over a median follow-up of 7.7 years from cancer diagnosis, 3316 (41.1%) women died. Our results showed that for every 10% difference in the physical function score after cancer diagnosis versus pre-diagnosis, all-cause mortality and cancer-specific mortality were reduced by 12% (hazard ratio [HR] ¼ 0.88, 95% confidence interval [95% CI] ¼ 0.87 to 0.89 and HR ¼ 0.88, 95% CI ¼ 0.86 to 0.91, respectively). Further categorical analyses showed a significant dose-response relationship between postdiagnosis physical function categories and mortality outcomes (P < .001 for trend), where the median survival time for women in the lowest physical function quartile was 9.1 years (Interquartile range [IQR] ¼ 8.6-10.6 years) compared with 18.4 years (IQR ¼ 15.8-22.0 years) for women in the highest physical function quartile. Conclusion: Postmenopausal women with low physical function after cancer diagnosis may be at higher risk of mortality from all causes and cancer-related mortality.
ER  - 

TY  - JOUR
M3  - Article
Y1  - 2024
VL  - 42
IS  - 7
SP  - 1350
EP  - 1358
SN  - 1593-098X
SN  - 0392-856X
JF  - Clinical and Experimental Rheumatology
JO  - Clin. Exp. Rheumatol.
UR  - https://www-embase-com-443.webvpn.cams.tsgvip.top/search/results?subaction=viewrecord&id=L2033446303&from=export
U2  - L2033446303
C5  - 38147314
DB  - Embase
DB  - Medline
U3  - 2024-07-25
U4  - 2024-07-26
L2  - https://dx-doi-org.webvpn.cams.tsgvip.top/10.55563/clinexprheumatol/be9n92
DO  - 10.55563/clinexprheumatol/be9n92
A1  - Yang, L.
A1  - Wang, X.
A1  - Kang, H.
A1  - Gu, B.
A1  - Ren, Q.
A1  - Shen, M.
A1  - Su, D.
M1  - (Yang L.; Wang X.; Gu B.; Ren Q.; Shen M.; Su D., sudinglei@163.com) Department of Rheumatology and Immunology, Nanjing First Hospital, Nanjing Medical University, Jiangsu Province, Nanjing, China
M1  - (Kang H.) Department of Rehabilitation Medicine, Nanjing First Hospital, Nanjing Medical University, Jiangsu Province, Nanjing, China
AD  - D. Su, Department of Rheumatology and Immunology, Nanjing First Hospital, Nanjing Medical University, no. 68 Changle Road, Jiangsu, Nanjing, China
T1  - Association of anti-Ro52 antibody with depression and anxiety in patients with connective tissue diseases: an observational, single-centre, cross-sectional study
LA  - English
KW  - data analysis software
KW  - SAS version 9.4
KW  - antinuclear antibody
KW  - autoantibody
KW  - beta 2 glycoprotein 1 antibody
KW  - C reactive protein
KW  - cardiolipin antibody
KW  - centromere antibody
KW  - centromere protein B antibody
KW  - complement component C3
KW  - complement component C4
KW  - corticosteroid
KW  - extractable nuclear antigen antibody
KW  - immunoglobulin G
KW  - immunosuppressive agent
KW  - La antibody
KW  - phospholipid antibody
KW  - prednisone
KW  - Ro antibody
KW  - ro52 antibody
KW  - Sm antibody
KW  - unclassified drug
KW  - adult
KW  - anxiety
KW  - article
KW  - cerebrovascular accident
KW  - connective tissue disease
KW  - cross-sectional study
KW  - DAS28
KW  - depression
KW  - dermatomyositis
KW  - disease activity
KW  - disease course
KW  - disease duration
KW  - educational status
KW  - enzyme linked immunosorbent assay
KW  - erythrocyte sedimentation rate
KW  - fatigue
KW  - female
KW  - fibromyalgia
KW  - Generalized Anxiety Disorder-7
KW  - Hashimoto disease
KW  - human
KW  - hypertension
KW  - hyperthyroidism
KW  - hypothyroidism
KW  - immunoblotting
KW  - immunofluorescence
KW  - interstitial lung disease
KW  - ischemic heart disease
KW  - Likert scale
KW  - major clinical study
KW  - male
KW  - middle aged
KW  - mixed connective tissue disease
KW  - observational study
KW  - pain assessment
KW  - Patient Health Questionnaire 9
KW  - polymyositis
KW  - prevalence
KW  - pulmonary hypertension
KW  - rheumatoid arthritis
KW  - risk factor
KW  - Sjoegren syndrome
KW  - SLEDAI
KW  - sleep time
KW  - systemic lupus erythematosus
KW  - systemic sclerosis
KW  - visual analog scale
KW  - SAS version 9.4
C3  - SAS version 9.4(SAS)
C4  - SAS
N2  - Objective To explore the risk factors of anxiety and depression, especially their association with serum autoantibodies, in patients with connective tissue diseases (CTDs). Methods Three hundred and fifty-two inpatients with CTDs were recruited and their demographic, serological and imaging data were collected through the medical record system. Depression and anxiety were assessed by the Patient Health Questionnaire-9 (PHQ-9) and the Generalized Anxiety Disorder-7 Scale (GAD-7) respectively. Analysis of variance (ANOVA), rank sum test, chi-square test and logistic regression were performed to investigate risk factors for depression and anxiety. Results The prevalence of depression (PHQ-9 ≥ 5) and anxiety (GAD-7 ≥5) in CTD patients was significantly higher than that in the Chinese general population (depression: 44.3% vs. 32.2%, anxiety: 39.5% vs. 22.2%). Sleep time was a protective factor for both depression and anxiety (OR=0.734, 95% CI: 0.616~0.874, p<0.001 and OR=0.684, 95% CI: 0.559~0.835, P<0.001, respectively) while anti-Ro52 antibody was a risk factor for them (OR=5.466, 95% CI: 2.978~10.032, p<0.001 and OR=4.075, 95% CI: 2.073~8.010, p<0.001, respectively). Further analysis showed that anti-Ro52 antibody was a risk factor for depression and anxiety in all four subgroups, namely SLE, SS, RA, and other CTDs. Conclusion Anti-Ro52 antibody is probably a risk factor for depression and anxiety in patients with connective tissue diseases. CTD patients with the presence of anti-Ro52 antibody are more prone to depression and anxiety than those without it.
ER  - 

TY  - JOUR
M3  - Article
Y1  - 2024
VL  - 42
IS  - 7
SP  - 1480
EP  - 1486
SN  - 1593-098X
SN  - 0392-856X
JF  - Clinical and Experimental Rheumatology
JO  - Clin. Exp. Rheumatol.
UR  - https://www-embase-com-443.webvpn.cams.tsgvip.top/search/results?subaction=viewrecord&id=L2033446316&from=export
U2  - L2033446316
C5  - 38526004
DB  - Embase
DB  - Medline
U3  - 2024-07-25
U4  - 2024-07-26
L2  - https://dx-doi-org.webvpn.cams.tsgvip.top/10.55563/clinexprheumatol/jgsyos
DO  - 10.55563/clinexprheumatol/jgsyos
A1  - Viveiros, L.
A1  - Neves, A.
A1  - Gouveia, T.
A1  - Isenberg, D.A.
M1  - (Viveiros L., analuisaviveiros@gmail.com) Department of Internal Medicine, Centro Hospitalar Universitário de Santo António, Porto, Portugal
M1  - (Neves A.) Department of Internal Medicine, Centro Hospitalar Universitário de São João, Porto, Portugal
M1  - (Gouveia T.) Department of Internal Medicine, Centro Hospitalar Universitário de Lisboa Norte, Porto, Portugal
M1  - (Isenberg D.A.) Centre for Rheumatology, Division of Medicine, University College of London, London, United Kingdom
AD  - L. Viveiros, Largo do Prof. Abel Salazar, Porto, Portugal
T1  - A large cohort comparison of very late-onset systemic lupus erythematosus with younger-onset patients
LA  - English
KW  - antinuclear antibody
KW  - cardiolipin antibody
KW  - complement component C3
KW  - double stranded DNA antibody
KW  - immunoglobulin G
KW  - lupus anticoagulant
KW  - neutrophil cytoplasmic antibody
KW  - rheumatoid factor
KW  - adult
KW  - article
KW  - cardiovascular disease
KW  - cardiovascular risk
KW  - Caucasian
KW  - clinical feature
KW  - cohort analysis
KW  - comorbidity assessment
KW  - comparative study
KW  - controlled study
KW  - disease activity
KW  - disease severity
KW  - electronic health record
KW  - erythrocyte sedimentation rate
KW  - female
KW  - follow up
KW  - human
KW  - human tissue
KW  - infection
KW  - ischemic stroke
KW  - juvenile
KW  - late onset systemic lupus erythematosus
KW  - major clinical study
KW  - male
KW  - mental disease
KW  - middle aged
KW  - mortality rate
KW  - mouth ulcer
KW  - observational study
KW  - quality of life
KW  - retrospective study
KW  - rheumatoid arthritis
KW  - salivary gland biopsy
KW  - serological surveillance
KW  - serology
KW  - serositis
KW  - Sjoegren syndrome
KW  - sociodemographics
KW  - statistical analysis
KW  - survival analysis
KW  - survival rate
KW  - survival time
KW  - systemic lupus erythematosus
KW  - younger onsetsystemic lupus erythematosus
C4  - SPSS(United States)
N2  - Objective Age has a significant impact on systemic lupus erythematosus (SLE). However, data on very late-onset SLE (vlSLE) are scarce. We have compared the clinical and serological features of vlSLE patients with younger-onset patients. Methods We assessed the clinical and laboratory data of all patients fulfilling SLE classification criteria evaluated at a university hospital from 1978 to 2023. Patients were divided into 4 groups according to age at diagnosis: juvenile SLE (jSLE <8 years); adult SLE (aSLE 18-49 years); late SLE (lSLE 50-59 years); vlSLE (≥60 years). Results 845 patients were enrolled. The jSLE, aSLE, lSLE, and vlSLE groups included 153, 630, 47, and 15 patients, respectively. The vlSLE group tended to have a lower female-to-male ratio (4:1; p=0.282), was mainly Caucasian (93.3%; p<0.001), and had the lowest survival time (20.3 years; p<0.001). vlSLE patients had the lowest prevalence of positive anti-dsDNA antibodies (26.7%; p=0.010) and low C3 levels (13.3%; p<0.001). Although arthritis was less common among vlSLE patients (73.3%; p=0.043), they more commonly developed Sjögren's syndrome (SS 33.3%; p<0.001) and rheumatoid arthritis (RA 13.3%; p<0.001). Infections and malignancy were the main causes of death. Conclusion Compared with younger patients, in vlSLE, female predominance is less pronounced. Arthritis, anti-dsDNA antibodies and low C3 levels are less frequent. SS and RA are more common. Despite lower disease activity, vlSLE patients have the lowest survival rate. While uncommon, SLE should not be excluded as a possible diagnosis in the elderly.
ER  - 

TY  - JOUR
M3  - Article
Y1  - 2024
VL  - 10
IS  - 2
SN  - 2056-5933
JF  - RMD Open
JO  - RMD Open
UR  - https://www-embase-com-443.webvpn.cams.tsgvip.top/search/results?subaction=viewrecord&id=L2032958070&from=export
U2  - L2032958070
C5  - 38886005
DB  - Embase
DB  - Medline
U3  - 2024-07-01
U4  - 2024-07-02
L2  - https://dx-doi-org.webvpn.cams.tsgvip.top/10.1136/rmdopen-2023-003885
DO  - 10.1136/rmdopen-2023-003885
A1  - Sakai, R.
A1  - Tanaka, E.
A1  - Inoue, E.
A1  - Harigai, M.
M1  - (Sakai R.) Department of Publich Health and Epidemiology, Meiji Pharmaceutical University, Kiyose, Tokyo, Japan
M1  - (Sakai R.; Tanaka E.; Harigai M., harigai.masayoshi@twmu.ac.jp) Division of Rheumatology, Department of Internal Medicine, Tokyo Women's Medical University School of Medicine, Shinjuku-ku, Tokyo, Japan
M1  - (Tanaka E.; Harigai M., harigai.masayoshi@twmu.ac.jp) Institute of Rheumatology, Tokyo Women's Medical University Hospital, Shinjuku-ku, Tokyo, Japan
M1  - (Inoue E.) Showa University Research Administration Center, Showa University, Shinagawa-ku, Tokyo, Japan
AD  - M. Harigai, Division of Rheumatology, Department of Internal Medicine, Tokyo Women's Medical University School of Medicine, Shinjuku-ku, Tokyo, Japan
T1  - Increased risk of cardiovascular events under the treatments with Janus kinase inhibitors versus biological disease-modifying antirheumatic drugs in patients with rheumatoid arthritis: A retrospective longitudinal population-based study using the Japanese health insurance database
LA  - English
KW  - baricitinib
KW  - disease modifying antirheumatic drug
KW  - Janus kinase inhibitor
KW  - methotrexate
KW  - oclacitinib
KW  - tocilizumab
KW  - tofacitinib
KW  - tumor necrosis factor inhibitor
KW  - adult
KW  - article
KW  - biological therapy
KW  - cardiovascular disease
KW  - cardiovascular risk factor
KW  - cohort analysis
KW  - controlled study
KW  - data base
KW  - female
KW  - health insurance
KW  - human
KW  - ICD-10
KW  - incidence
KW  - Japanese (people)
KW  - longitudinal study
KW  - major clinical study
KW  - male
KW  - retrospective study
KW  - rheumatoid arthritis
N2  - Objectives To compare the risk of cardiovascular events among Janus kinase inhibitors (JAKIs), biological disease-modifying antirheumatic drugs (bDMARDs) (tumour necrosis factor inhibitors (TNFIs) and non-TNFIs) and methotrexate (MTX) in Japanese patients with rheumatoid arthritis (RA). Methods Using Japanese claims data, patients with RA were enrolled in this study if they had at least one ICD-10 code (M05 or M06), were new users of JAKIs, bDMARDs or MTX between July 2013 and July 2020 and being 18 years old or older. The incidence rate (IR), IR ratio and adjusted hazard ratio (aHR (95% CI)) of cardiovascular events including venous thromboembolism, arterial thrombosis, acute myocardial infarction and stroke were calculated. A time-dependent Cox regression model adjusted for patient characteristics at baseline was used to calculate aHR. Results In 53 448 cases, IRs/1000 patient-years of the overall cardiovascular events were 10.1, 6.8, 5.4, 9.1 and 11.3 under the treatments with JAKIs, bDMARDs, TNFIs, non-TNFIs and MTX, respectively. The adjusted HRs of JAKIs for overall cardiovascular events were 1.7 (1.1 to 2.5) versus TNFIs without MTX and 1.7 (1.1 to 2.7) versus TNFIs with MTX. Conclusions Among patients with RA, individuals using JAKIs had a significantly higher risk of overall cardiovascular events than TNFIs users, which was attributed to the difference in the risk between JAKIs and TNFIs versus MTX. These data should be interpreted with caution because of the limitations associated with the claims database.
ER  - 

TY  - JOUR
M3  - Article
Y1  - 2024
VL  - 96
IS  - 5
SP  - 459
EP  - 464
SN  - 0040-3660
JF  - Terapevticheskii arkhiv
JO  - Ter Arkh
UR  - https://www-embase-com-443.webvpn.cams.tsgvip.top/search/results?subaction=viewrecord&id=L644418744&from=export
U2  - L644418744
C5  - 38829806
DB  - Medline
U4  - 2024-06-10
L2  - https://dx-doi-org.webvpn.cams.tsgvip.top/10.26442/00403660.2024.05.202700
DO  - 10.26442/00403660.2024.05.202700
A1  - Kondratyeva, L.V.
A1  - Popkova, T.V.
A1  - Nasonov, E.L.
M1  - (Kondratyeva L.V.; Popkova T.V.; Nasonov E.L.) Nasonova Research Institute of Rheumatology,
M1  - (Nasonov E.L.) Sechenov First Moscow State Medical University (Sechenov University),
T1  - The effect of hypothyroidism on cardiovascular events and type 2 diabetes mellitus developing in rheumatoid arthritis
LA  - Russian
KW  - cardiovascular disease
KW  - complication
KW  - epidemiology
KW  - etiology
KW  - female
KW  - human
KW  - hypothyroidism
KW  - male
KW  - middle aged
KW  - non insulin dependent diabetes mellitus
KW  - procedures
KW  - rheumatoid arthritis
KW  - risk assessment
KW  - risk factor
KW  - Ukraine
N2  - AIM: To compare the frequency of cardiovascular events (CVE), to assess the risk of cardiovascular death using the mSCORE and the development of type 2 diabetes mellitus (DM) using the FINDRISC in patients with rheumatoid arthritis (RA) with and without hypothyroidism. MATERIALS AND METHODS: The study included 149 patients (125 women, 24 men) with RA (median age - 57 [52; 61] years). In all patients, traditional factors of cardiovascular risk and glucose metabolism disorders (age, smoking status, total blood cholesterol, blood pressure, overweight, abdominal obesity - AO, heredity burdened by diabetes, insufficient physical activity, the lack of the necessary amount of berries, fruits and vegetables in the daily diet, history of hyperglycemia episodes), the 10-year risk of death from cardiovascular causes according to the mSCORE and the risk of developing type 2 DM according to the FINDRISС were assessed, a history of CVE (myocardial infarctions, and its revascularization, stroke) was recorded. RESULTS: Hypothyroidism was diagnosed in 17.4% of RA patients. Patients with hypothyroidism (group 1) were more likely to have AO and less likely to consume unsufficient dietary fiber than patients with euthyroidism (group 2). Moderate, high and very high risk of development according to the mSCORE and FINDRISC was detected in 61.5% of hypothyroid patients and 48.8% euthyroid patients, according to mSCORE alone - in 30.8 and 44.7%, according to FINDRISC - in 0 and 2.4%, respectively (p>0.05 in all cases); 11.5% of patients in group 1 and 6.5% in group 2 suffered from CVE (OR 1.875, 95% CI 0.462-7.607; p=0.63). CONCLUSION: It is necessary to evaluate the thyroid gland function, especially in patients with AO due to the high frequency of hypothyroidism in RA. Hypothyroidism did not have an independent effect on the severe CVЕ rates, as well as risk assessment according to the score and FINDRISC in RA patients. Theses, with and without hypothyroidism, were predominantly in the moderate, high, very high risk groups according to both scales.
ER  - 

TY  - JOUR
M3  - Review
Y1  - 2024
VL  - 124
IS  - 3
SP  - 755
EP  - 766
SN  - 2240-2993
SN  - 0300-9009
JF  - Acta Neurologica Belgica
JO  - Acta Neurol. Belg.
UR  - https://www-embase-com-443.webvpn.cams.tsgvip.top/search/results?subaction=viewrecord&id=L2024905849&from=export
U2  - L2024905849
C5  - 37584889
DB  - Embase
DB  - Medline
U3  - 2023-08-23
U4  - 2024-06-13
L2  - https://dx-doi-org.webvpn.cams.tsgvip.top/10.1007/s13760-023-02354-3
DO  - 10.1007/s13760-023-02354-3
A1  - Alnaaim, S.A.
A1  - Al-kuraishy, H.M.
A1  - Zailaie, M.M.
A1  - Alexiou, A.
A1  - Papadakis, M.
A1  - Saad, H.M.
A1  - Batiha, G.E.-S.
M1  - (Alnaaim S.A.) Clinical Neurosciences Department, College of Medicine, King Faisal University, Hofuf, Saudi Arabia
M1  - (Al-kuraishy H.M.) Department of Pharmacology, Toxicology and Medicine, Medical Faculty, College of Medicine, Al-Mustansiriyah University, PO Box 14132, Baghdad, Iraq
M1  - (Zailaie M.M.) Prince Mohammed Bin Nasser Hospital, Jazan, Saudi Arabia
M1  - (Alexiou A.) Department of Science and Engineering, Novel Global Community Educational Foundation, Hebersham, NSW, Australia
M1  - (Alexiou A.) AFNP Med, Vienna, Austria
M1  - (Papadakis M., marios_papadakis@yahoo.gr) Department of Surgery II, University Hospital Witten-Herdecke, University of Witten-Herdecke, Heusnerstrasse 40, Wuppertal, Germany
M1  - (Saad H.M.) Department of Pathology, Faculty of Veterinary Medicine, Matrouh University, Marsa Matruh, Egypt
M1  - (Batiha G.E.-S.) Department of Pharmacology and Therapeutics, Faculty of Veterinary Medicine, Damanhour University, Damanhour, Egypt
AD  - M. Papadakis, Department of Surgery II, University Hospital Witten-Herdecke, University of Witten-Herdecke, Heusnerstrasse 40, Wuppertal, Germany
T1  - The potential link between acromegaly and risk of acute ischemic stroke in patients with pituitary adenoma: a new perspective
LA  - English
KW  - antithrombin III
KW  - brain derived neurotrophic factor
KW  - C reactive protein
KW  - carnosine
KW  - homocysteine
KW  - immunoglobulin enhancer binding protein
KW  - inflammasome
KW  - interleukin 6
KW  - nitric oxide
KW  - octreotide
KW  - oxidized low density lipoprotein
KW  - somatostatin
KW  - thrombin activatable fibrinolysis inhibitor
KW  - thyrotropin
KW  - triacylglycerol
KW  - tumor necrosis factor
KW  - vascular cell adhesion molecule 1
KW  - acromegaly
KW  - apoptosis
KW  - arterial wall thickness
KW  - atherosclerosis
KW  - blood brain barrier
KW  - blood vessel wall
KW  - brain blood flow
KW  - brain hemorrhage
KW  - brain ischemia
KW  - brain microcirculation
KW  - brain vasospasm
KW  - cardiometabolic risk
KW  - cardiovascular disease
KW  - cardiovascular risk
KW  - cerebrovascular accident
KW  - computed tomographic angiography
KW  - computer assisted tomography
KW  - dyslipidemia
KW  - echocardiography
KW  - endocrine disease
KW  - endothelial dysfunction
KW  - endothelium cell
KW  - excitotoxicity
KW  - growth hormone deficiency
KW  - heart failure
KW  - hospital patient
KW  - human
KW  - hypercoagulability
KW  - hypertension
KW  - hypogonadism
KW  - hypophysis adenoma
KW  - hypophysis apoplexy
KW  - hypotension
KW  - hypothyroidism
KW  - hypoxia
KW  - inflammation
KW  - insulin resistance
KW  - insulin sensitivity
KW  - ischemic heart disease
KW  - lung embolism
KW  - MAPK signaling
KW  - microcirculation
KW  - microglia
KW  - mortality
KW  - nerve degeneration
KW  - nervous system inflammation
KW  - nuclear magnetic resonance imaging
KW  - oxidative stress
KW  - physical activity
KW  - physiological stress
KW  - prevalence
KW  - prolactinoma
KW  - prospective study
KW  - review
KW  - rheumatoid arthritis
KW  - risk factor
KW  - shear stress
KW  - signal transduction
KW  - single photon emission computed tomography
KW  - subarachnoid hemorrhage
KW  - systemic lupus erythematosus
KW  - thrombocyte activation
KW  - thrombosis
KW  - thyroid disease
KW  - vascular smooth muscle cell
KW  - vasospasm
KW  - venous thromboembolism
N2  - Acromegaly is an endocrine disorder due to the excess production of growth hormone (GH) from the anterior pituitary gland after closed epiphyseal growth plates. Acromegaly is mainly caused by benign GH-secreting pituitary adenoma. Acute ischemic stroke (AIS) is one of the most common cardiovascular complications. It ranks second after ischemic heart disease (IHD) as a cause of disability and death in high-income countries globally. Thus, this review aimed to elucidate the possible link between acromegaly and the development of AIS. The local effects of acromegaly in the development of AIS are related to the development of pituitary adenoma and associated surgical and radiotherapies. Pituitary adenoma triggers the development of AIS through different mechanisms, particularly aneurysmal formation, associated thrombosis, and alteration of cerebral microcirculation. Cardiovascular complications and mortality were higher in patients with pituitary adenoma. The systemic effect of acromegaly-induced cardio–metabolic disorders may increase the risk for the development of AIS. Additionally, acromegaly contributes to the development of endothelial dysfunction (ED), inflammatory and oxidative stress, and induction of thrombosis that increases the risk for the development of AIS. Moreover, activated signaling pathways, including activator of transcription 3 (STAT3), nuclear factor kappa B (NF-κB), nod-like receptor pyrin 3 (NLRP3) inflammasome, and mitogen-activated protein kinase (MAPK) in acromegaly may induce systemic inflammation with the development of cardiovascular complications mainly AIS. Taken together, acromegaly triggers the development of AIS through local and systemic effects by inducing the formation of a cerebral vessel aneurysm, the release of pro-inflammatory cytokines, the development of oxidative stress, ED, and thrombosis correspondingly.
ER  - 

TY  - JOUR
M3  - Article
Y1  - 2024
VL  - 33
IS  - 6
SP  - 1633
EP  - 1645
SN  - 1573-2649
SN  - 0962-9343
JF  - Quality of Life Research
JO  - Qual. Life Res.
UR  - https://www-embase-com-443.webvpn.cams.tsgvip.top/search/results?subaction=viewrecord&id=L2029076388&from=export
U2  - L2029076388
C5  - 38514600
DB  - Embase
DB  - Medline
U3  - 2024-03-26
U4  - 2024-06-06
L2  - https://dx-doi-org.webvpn.cams.tsgvip.top/10.1007/s11136-024-03632-0
DO  - 10.1007/s11136-024-03632-0
A1  - Jia, H.
A1  - Lubetkin, E.I.
M1  - (Jia H., hj2198@columbia.edu) Department of Biostatistics, Mailman School of Public Health and School of Nursing, Columbia University, 560 West 168th Street, New York, NY, United States
M1  - (Lubetkin E.I.) Department of Community Health and Social Medicine, CUNY School of Medicine, New York, NY, United States
AD  - H. Jia, Department of Biostatistics, Mailman School of Public Health and School of Nursing, Columbia University, 560 West 168th Street, New York, NY, United States
T1  - Relative importance of selected predictors of health-related quality-of-life (HRQOL) among U.S. adults
LA  - English
KW  - cholesterol
KW  - adult
KW  - aged
KW  - angina pectoris
KW  - arthritis
KW  - article
KW  - asthma
KW  - behavioral risk factor surveillance system
KW  - body mass
KW  - cerebrovascular accident
KW  - cholesterol blood level
KW  - chronic bronchitis
KW  - chronic disease
KW  - chronic obstructive lung disease
KW  - cognition
KW  - cognitive defect
KW  - depression
KW  - diabetes mellitus
KW  - disability
KW  - elevated blood pressure
KW  - emphysema
KW  - European Quality of Life 5 Dimensions questionnaire
KW  - female
KW  - fibromyalgia
KW  - gout
KW  - hearing disorder
KW  - heart infarction
KW  - high risk behavior
KW  - human
KW  - hypertension
KW  - independent living
KW  - ischemic heart disease
KW  - kidney disease
KW  - lupus vulgaris
KW  - major clinical study
KW  - male
KW  - middle aged
KW  - physical activity
KW  - quality of life
KW  - rheumatoid arthritis
KW  - self care
KW  - skin cancer
KW  - sociodemographics
KW  - United States
KW  - visual disorder
KW  - walking difficulty
KW  - young adult
N2  - Purpose: Many factors have been associated with health-related quality of life (HRQOL), and researchers often have tried to rank these contributing factors. Variable importance quantifies the net independent contribution of each individual predictor in a set of predictors to the prediction accuracy of the outcome. This study assessed relative importance (RI) of selected contributing factors to respondents’ physically unhealthy days (PUD), mentally unhealthy days (MUD), activity limitation days (ALD), and EuroQol EQ-5D index derived from the Healthy Days measures (dEQ-5D). Methods: Using data from the 2021 Behavioral Risk Factor Surveillance Systems (BRFSS), we estimated the RI of seven socio-demographics and seventeen chronic conditions and risk behaviors. A variable’s importance was measured as the average increase in the coefficient of determination after adding the variable to all possible sub-models. Results: After controlling for socio-demographics, arthritis and no physical activity were the most important variables for PUD with a RI of 10.5 and 10.4, respectively, followed by depression (RI = 8.5) and COPD (RI = 8.3). Depression was the most important variable for MUD with RI = 23.0 while all other 16 predictors had a RI < 7.0. Similar results were observed for ALD and dEQ-5D: depression was the most important predictor (RI = 16.3 and 15.2, respectively), followed by no physical activity, arthritis, and COPD (RI ranging from 7.1 to 9.2). Conclusion: This study quantified and ranked selected contributing factors of HRQOL. Results of this analysis also can be used to validate HRQOL measures based on domain knowledge of HRQOL.
ER  - 

TY  - JOUR
M3  - Article
Y1  - 2024
VL  - 15
IS  - 2
SP  - 163
EP  - 205
SN  - 1878-5085
SN  - 1878-5077
JF  - EPMA Journal
JO  - EPMA J.
UR  - https://www-embase-com-443.webvpn.cams.tsgvip.top/search/results?subaction=viewrecord&id=L2029475908&from=export
U2  - L2029475908
DB  - Embase
U3  - 2024-04-23
U4  - 2024-06-14
L2  - https://dx-doi-org.webvpn.cams.tsgvip.top/10.1007/s13167-024-00358-4
DO  - 10.1007/s13167-024-00358-4
A1  - Golubnitschaja, O.
A1  - Kapinova, A.
A1  - Sargheini, N.
A1  - Bojkova, B.
A1  - Kapalla, M.
A1  - Heinrich, L.
A1  - Gkika, E.
A1  - Kubatka, P.
M1  - (Golubnitschaja O., Olga.Golubnitschaja@ukbonn.de) Predictive, Preventive and Personalised (3P) Medicine, Department of Radiation Oncology, University Hospital Bonn, Rheinische Friedrich-Wilhelms-Universität Bonn, Bonn, Germany
M1  - (Kapinova A.) Biomedical Centre Martin, Jessenius Faculty of Medicine, Comenius University in Bratislava, Martin, Slovakia
M1  - (Sargheini N.) Max Planck Institute for Plant Breeding Research, Carl-Von-Linne-Weg 10, Cologne, Germany
M1  - (Bojkova B.) Department of Animal Physiology, Institute of Biology and Ecology, Faculty of Science, P. J. Šafárik University in Košice, Košice, Slovakia
M1  - (Kapalla M.) Negentropic Systems, Ružomberok, Slovakia
M1  - (Kapalla M.) PPPM Centre, s.r.o., Ruzomberok, Slovakia
M1  - (Heinrich L.) Institute of General Medicine, University of Leipzig, Leipzig, Germany
M1  - (Gkika E.) Department of Radiation Oncology, University Hospital Bonn, Rheinische Friedrich-Wilhelms-Universität Bonn, Bonn, Germany
M1  - (Kubatka P., peter.kubatka@uniba.sk) Department of Histology and Embryology, Jessenius Faculty of Medicine, Comenius University in Bratislava, Martin, Slovakia
AD  - O. Golubnitschaja, Predictive, Preventive and Personalised (3P) Medicine, Department of Radiation Oncology, University Hospital Bonn, Rheinische Friedrich-Wilhelms-Universität Bonn, Bonn, Germany
AD  - P. Kubatka, Department of Histology and Embryology, Jessenius Faculty of Medicine, Comenius University in Bratislava, Martin, Slovakia
T1  - Mini-encyclopedia of mitochondria-relevant nutraceuticals protecting health in primary and secondary care—clinically relevant 3PM innovation
LA  - English
KW  - allicin
KW  - Aloe vera extract
KW  - anthocyanidin derivative
KW  - anthocyanin
KW  - antineoplastic agent
KW  - apigenin
KW  - arginine
KW  - astaxanthin
KW  - bardoxolone
KW  - bardoxolone imidazole
KW  - bardoxolone methyl
KW  - bardoxolone methylamide
KW  - bilberry extract
KW  - bilobalide
KW  - bilobetin
KW  - biotin
KW  - calcitriol
KW  - carnitine
KW  - carnosine
KW  - carotenoid
KW  - catechin
KW  - chalcone derivative
KW  - colecalciferol
KW  - creatine
KW  - crocin
KW  - curcumin
KW  - cyanocobalamin
KW  - dasatinib
KW  - dihydrolipoate
KW  - dimethylglycine
KW  - doxorubicin
KW  - epicatechin chloride
KW  - epicatechin gallate
KW  - epigallocatechin chloride
KW  - epigallocatechin gallate
KW  - fibric acid derivative
KW  - fisetin
KW  - flavan 3 ol derivative
KW  - flavanone derivative
KW  - flavone derivative
KW  - flavonoid
KW  - flavonol derivative
KW  - folic acid
KW  - ginkgetin
KW  - Ginkgo biloba extract
KW  - ginkgolide B
KW  - ginkgolide J
KW  - ginsenoside
KW  - ginsenoside Rb 1
KW  - ginsenoside Rb 2
KW  - ginsenoside Rb 3
KW  - ginsenoside Rc
KW  - ginsenoside Rd
KW  - ginsenoside Re
KW  - ginsenoside Rf
KW  - ginsenoside Rg 1
KW  - ginsenoside Rg 2
KW  - ginsenoside Rg 3
KW  - glitazone derivative
KW  - grape seed extract
KW  - isoflavone derivative
KW  - isoginkgetin
KW  - kaempferol
KW  - melatonin
KW  - metoprolol
KW  - mitochondrial DNA
KW  - monoterpene
KW  - neohesperidin
KW  - nicotinamide
KW  - nutraceutical
KW  - octacosanol
KW  - oleanolic acid
KW  - oleanolic acid derivative
KW  - pantothenic acid
KW  - peroxisome proliferator activated receptor
KW  - peroxisome proliferator activated receptor gamma coactivator 1alpha
KW  - picrocrocin
KW  - piperlongumine
KW  - placebo
KW  - plant extract
KW  - polyacetylene derivative
KW  - polyphenol derivative
KW  - propolis
KW  - pterostilbene
KW  - pyridoxine
KW  - pyrroloquinolinequinone
KW  - quercetin
KW  - resveratrol
KW  - riboflavin
KW  - rosmarinic acid
KW  - safranal
KW  - senolytic agent
KW  - senomorphic agent
KW  - senotherapeutic agent
KW  - silibinin
KW  - sinecatechins
KW  - sirtuin
KW  - terpenoid
KW  - thiamine
KW  - thioctic acid
KW  - transcrocetin
KW  - trehalose
KW  - ubidecarenone
KW  - unclassified drug
KW  - vitamin B group
KW  - vitamin D
KW  - acute heart infarction
KW  - advanced cancer
KW  - Aloe vera
KW  - Alzheimer disease
KW  - antiaging activity
KW  - antiallergic activity
KW  - antiangiogenic activity
KW  - antidepressant activity
KW  - antidiabetic activity
KW  - antihypertensive activity
KW  - antiinflammatory activity
KW  - antineoplastic activity
KW  - antinociception
KW  - antioxidant activity
KW  - antiviral activity
KW  - anxiety disorder
KW  - arthritis
KW  - article
KW  - asthma
KW  - atherosclerosis
KW  - bilberry
KW  - breast cancer
KW  - cancer inhibition
KW  - cardiomyopathy
KW  - cardiovascular disease
KW  - cerebrovascular disease
KW  - chemoprophylaxis
KW  - chronic kidney failure
KW  - coronary artery bypass graft
KW  - Crocus sativus
KW  - diabetes mellitus
KW  - diabetic nephropathy
KW  - diet supplementation
KW  - dietary supplement
KW  - disorders of mitochondrial functions
KW  - dizziness
KW  - drug absorption
KW  - drug bioavailability
KW  - drug cytotoxicity
KW  - drug effect
KW  - drug efficacy
KW  - drug mechanism
KW  - drug metabolism
KW  - drug potency
KW  - drug potentiation
KW  - drug safety
KW  - drug selectivity
KW  - drug sensitization
KW  - drug structure
KW  - drug synthesis
KW  - drug targeting
KW  - dyslipidemia
KW  - endothelial dysfunction
KW  - fatty liver
KW  - Flammer syndrome phenotype
KW  - frailty
KW  - gastrointestinal disease
KW  - headache
KW  - health hazard
KW  - health risk assessment
KW  - heart arrhythmia
KW  - heart failure
KW  - heart hypertrophy
KW  - heart protection
KW  - human
KW  - Huntington chorea
KW  - hypercholesterolemia
KW  - hyperlipidemia
KW  - hypertension
KW  - immunomodulation
KW  - ischemic stroke
KW  - jet lag
KW  - liver cell carcinoma
KW  - liver injury
KW  - liver protection
KW  - lymphoma
KW  - malignant neoplasm
KW  - melanoma
KW  - metabolic disorder
KW  - metabolic syndrome X
KW  - mitochondrial biogenesis
KW  - mitochondrion
KW  - muscle atrophy
KW  - myocardial ischemia reperfusion injury
KW  - nausea
KW  - nephrotoxicity
KW  - neurologic disease
KW  - neuromodulation
KW  - neuroprotection
KW  - nicotinic acid deficiency
KW  - non insulin dependent diabetes mellitus
KW  - non small cell lung cancer
KW  - nonalcoholic fatty liver
KW  - nonhuman
KW  - obesity
KW  - osteoarthritis
KW  - ovary disease
KW  - oxidative stress
KW  - Parkinson disease
KW  - pathogenesis
KW  - personalized medicine
KW  - preoperative exercise
KW  - preventive medicine
KW  - primary medical care
KW  - protection
KW  - pulmonary hypertension
KW  - quality of life
KW  - radiosensitization
KW  - rehabilitation care
KW  - renal protection
KW  - rheumatoid arthritis
KW  - riboflavin deficiency
KW  - risk reduction
KW  - sarcopenia
KW  - secondary health care
KW  - solid tumor
KW  - somnolence
KW  - thiamine deficiency
KW  - vascular disease
KW  - vasodilatation
KW  - vitamin supplementation
KW  - egb 761
C1  - egb 761
N2  - Despite their subordination in humans, to a great extent, mitochondria maintain their independent status but tightly cooperate with the “host” on protecting the joint life quality and minimizing health risks. Under oxidative stress conditions, healthy mitochondria promptly increase mitophagy level to remove damaged “fellows” rejuvenating the mitochondrial population and sending fragments of mtDNA as SOS signals to all systems in the human body. As long as metabolic pathways are under systemic control and well-concerted together, adaptive mechanisms become triggered increasing systemic protection, activating antioxidant defense and repair machinery. Contextually, all attributes of mitochondrial patho-/physiology are instrumental for predictive medical approach and cost-effective treatments tailored to individualized patient profiles in primary (to protect vulnerable individuals again the health-to-disease transition) and secondary (to protect affected individuals again disease progression) care. Nutraceuticals are naturally occurring bioactive compounds demonstrating health-promoting, illness-preventing, and other health-related benefits. Keeping in mind health-promoting properties of nutraceuticals along with their great therapeutic potential and safety profile, there is a permanently growing demand on the application of mitochondria-relevant nutraceuticals. Application of nutraceuticals is beneficial only if meeting needs at individual level. Therefore, health risk assessment and creation of individualized patient profiles are of pivotal importance followed by adapted nutraceutical sets meeting individual needs. Based on the scientific evidence available for mitochondria-relevant nutraceuticals, this article presents examples of frequent medical conditions, which require protective measures targeted on mitochondria as a holistic approach following advanced concepts of predictive, preventive, and personalized medicine (PPPM/3PM) in primary and secondary care.
ER  - 

TY  - JOUR
M3  - Article
Y1  - 2024
VL  - 144
IS  - 6
SP  - 2775
EP  - 2781
SN  - 1434-3916
SN  - 0936-8051
JF  - Archives of Orthopaedic and Trauma Surgery
JO  - Arch. Orthop. Trauma Surg.
UR  - https://www-embase-com-443.webvpn.cams.tsgvip.top/search/results?subaction=viewrecord&id=L2029861967&from=export
U2  - L2029861967
C5  - 38758237
DB  - Embase
DB  - Medline
U3  - 2024-05-27
U4  - 2024-07-04
L2  - https://dx-doi-org.webvpn.cams.tsgvip.top/10.1007/s00402-024-05238-0
DO  - 10.1007/s00402-024-05238-0
A1  - Dubin, J.A.
A1  - Bains, S.S.
A1  - Hameed, D.
A1  - Chen, Z.
A1  - Mayassi, H.A.
A1  - Nace, J.
A1  - Delanois, R.E.
M1  - (Dubin J.A.; Bains S.S.; Hameed D.; Chen Z.; Nace J.; Delanois R.E., delanois@me.com) LifeBridge Health, Sinai Hospital of Baltimore, Rubin Institute for Advanced Orthopedics, 2401 West Belvedere Avenue, Baltimore, MD, United States
M1  - (Mayassi H.A.) Department of Orthopaedic Surgery, WellSpan Health, York Hospital, York, PA, United States
AD  - R.E. Delanois, LifeBridge Health, Sinai Hospital of Baltimore, Rubin Institute for Advanced Orthopedics, 2401 West Belvedere Avenue, Baltimore, MD, United States
T1  - The use of preoperative continuous positive airway pressure in patients with obstructive sleep apnea following total knee arthroplasty: a propensity score matched analysis
LA  - English
KW  - data analysis software
KW  - adult
KW  - alcohol abuse
KW  - alcohol consumption
KW  - article
KW  - aseptic revision
KW  - blood transfusion
KW  - body mass
KW  - cerebrovascular accident
KW  - Charlson Comorbidity Index
KW  - chronic kidney failure
KW  - clinical assessment
KW  - cohort analysis
KW  - congestive heart failure
KW  - continuous positive airway pressure
KW  - controlled study
KW  - depression
KW  - diabetes mellitus
KW  - female
KW  - heart arrest
KW  - human
KW  - hypothyroidism
KW  - joint dislocation
KW  - lung embolism
KW  - male
KW  - neoplasm
KW  - obesity
KW  - obstructive sleep apnea
KW  - outcome assessment
KW  - periprosthetic joint infection
KW  - postoperative complication
KW  - propensity score
KW  - retrospective study
KW  - rheumatoid arthritis
KW  - surgical infection
KW  - tobacco use
KW  - total knee arthroplasty
KW  - venous thromboembolism
KW  - wound complication
C4  - R Studio(New Zealand)
N2  - Introduction: Patients with sleep apnea, affecting up to 1 in 4 older men in the United States, may be at increased risk of postoperative complications after total knee arthroplasty (TKA), including increased thromboembolic and cerebrovascular events, as well as respiratory, cardiac, and digestive complications. However, the extent to which the use of CPAP in patients with sleep apnea has been studied in TKA is limited. Methods: A national, all-payer database was queried to identify all patients who underwent a primary TKA between 2010 and 2021. Patients who had any history of sleep apnea were identified and then stratified based on the use of CPAP. A propensity score match analysis was conducted to limit the influence of confounders. Medical complications, such as cardiac arrest, stroke, pulmonary embolism, transfusion, venous thromboembolism, and wound complications, were collected at 90-days, 1-year, and 2-years. Results: The bivariate analysis showed inferior outcomes for sleep apnea with CPAP use compared to sleep apnea with no CPAP use, in terms of length of stay (5.9 vs. 5.2, p < 0.001), PJI (1.31% vs. 1.14%, p < 0.001), stroke (0.97% vs. 0.82%, p < 0.001), VTE (1.04% vs. 0.82, p < 0.001), and all other complications at 90-days (p < 0.001) except cardiac arrest (0.14% vs. 0.11%, p = 0.052), and aseptic revision (0.40% vs. 0.39%, p = 0.832), PJI (1.81% vs. 1.55%, p < 0.001) and aseptic revision (1.25% vs. 1.06%, p < 0.001) at 1-year, and PJI (2.07 vs. 1.77, p < 0.001) and aseptic revision (1.98 vs. 1.17, p < 0.001) at 2-years. Conclusion: Patients with sleep apnea have increased postoperative complications after undergoing TKA in comparison to patients without sleep apnea. More severe sleep apnea, represented by CPAP usage in this study led to worse postoperative outcomes but further analysis is required signify the role of CPAP in this patient population. Patients with sleep apnea should be treated as a high-risk group.
ER  - 

TY  - JOUR
M3  - Review
Y1  - 2024
VL  - 13
IS  - 11
SN  - 2077-0383
JF  - Journal of Clinical Medicine
JO  - J. Clin. Med.
UR  - https://www-embase-com-443.webvpn.cams.tsgvip.top/search/results?subaction=viewrecord&id=L2030187588&from=export
U2  - L2030187588
DB  - Embase
U3  - 2024-06-18
U4  - 2024-06-20
L2  - https://dx-doi-org.webvpn.cams.tsgvip.top/10.3390/jcm13113176
DO  - 10.3390/jcm13113176
A1  - Sassara, G.M.
A1  - Smakaj, A.
A1  - De Mauro, D.
A1  - Righini, R.
A1  - Arnone, A.
A1  - Rovere, G.
A1  - El Ezzo, O.
A1  - Farsetti, P.
A1  - Tarantino, U.
A1  - Liuzza, F.
M1  - (Sassara G.M., giuliamariasassara@gmail.com; De Mauro D., demaurodomenico@gmail.com; Righini R., rovere292@hotmail.com; Arnone A., adelearnone@gmail.com; El Ezzo O., elezzo_omar@hotmail.it; Liuzza F., liuzzafrancesco@gmail.com) Department of Aging, Neurological, Orthopaedic and Head-Neck Sciences, Fondazione Policlinico Universitario Agostino Gemelli IRCCS, Rome, Italy
M1  - (Sassara G.M., giuliamariasassara@gmail.com; Smakaj A., amarildo.smakaj@gmail.com; De Mauro D., demaurodomenico@gmail.com; Righini R., rovere292@hotmail.com; Arnone A., adelearnone@gmail.com; Rovere G., rovere292@hotmail.com; El Ezzo O., elezzo_omar@hotmail.it; Liuzza F., liuzzafrancesco@gmail.com) Department of Geriatrics and Orthopaedic Sciences, Università Cattolica del Sacro Cuore, Rome, Italy
M1  - (Smakaj A., amarildo.smakaj@gmail.com; Liuzza F., liuzzafrancesco@gmail.com) Department of Biomedicine and Prevention, “Tor Vergata” University of Rome, Rome, Italy
M1  - (Smakaj A., amarildo.smakaj@gmail.com; Rovere G., rovere292@hotmail.com; Farsetti P., pasquale.farsetti@ptvonline.it; Tarantino U., umberto.tarantino@ptvonline.it) Department of Orthopaedics and Traumatology, “Policlinico Tor Vergata” Foundation, Rome, Italy
M1  - (De Mauro D., demaurodomenico@gmail.com) Department of Public Health, Orthopedic Unit, Federico II University, Naples, Italy
M1  - (Farsetti P., pasquale.farsetti@ptvonline.it; Tarantino U., umberto.tarantino@ptvonline.it) Department of Clinical Sciences and Translational Medicine, “Tor Vergata” University of Rome, Rome, Italy
AD  - A. Smakaj, Department of Geriatrics and Orthopaedic Sciences, Università Cattolica del Sacro Cuore, Rome, Italy
T1  - Evaluating Treatment Outcomes for Pelvic Insufficiency Fractures: A Systematic Review
LA  - English
KW  - bone cement device
KW  - bone screw
KW  - sacroiliac screw
KW  - bone cement
KW  - steroid
KW  - advanced cancer
KW  - aged
KW  - bone cement leakage
KW  - cerebrovascular accident
KW  - chronic kidney failure
KW  - chronic liver disease
KW  - Cochrane Library
KW  - comorbidity
KW  - consensus
KW  - conservative treatment
KW  - controlled study
KW  - demographics
KW  - device malposition
KW  - diabetes mellitus
KW  - endocrine disease
KW  - endometrium carcinoma
KW  - evaluation study
KW  - female
KW  - follow up
KW  - fracture healing
KW  - heart failure
KW  - human
KW  - hypertension
KW  - infection
KW  - insufficiency fracture
KW  - ischemic heart disease
KW  - male
KW  - malignant neoplasm
KW  - medical literature
KW  - Medical Subject Headings
KW  - Medline
KW  - meta analysis
KW  - metastasis
KW  - neurological complication
KW  - operation duration
KW  - osteoporosis
KW  - pelvis fracture
KW  - pneumonia
KW  - practice guideline
KW  - Preferred Reporting Items for Systematic Reviews and Meta-Analyses
KW  - prostate carcinoma
KW  - review
KW  - rheumatoid arthritis
KW  - sacrum fracture
KW  - steroid therapy
KW  - survival rate
KW  - systematic review
KW  - treatment outcome
KW  - tuberculosis
KW  - very elderly
KW  - vitamin D deficiency
KW  - weight bearing
N2  - Background: Pelvic insufficiency fractures (PIF) are typical in geriatric populations with reduced bone quality, most commonly in elderly postmenopausal women. These fractures are usually caused by low-energy forces over the bones during ordinary life and cause disabling pain. Treatment options range from conservative to operative. The aim of this study is to assess the outcomes of treatments for pelvic insufficiency fractures, determining optimal approaches between surgical intervention and conservative management. Methods: This literature review systematically examines articles focusing on patients with PIF, following the Preferred Reporting Items for Systematic Reviews and Meta-Analyses guidelines, and using PubMed, Medline, and the Cochrane Library database. We took into account only full-text articles in indexed journals with available English abstracts, considering data about patient demographics, surgery, and outcomes. Results: After screening 128 articles, this study reviewed 20 manuscripts involving 1499 patients, mostly elderly females and focusing on sacrum fractures. Common treatments included conservative methods and sacroplasty, with a few complications reported. Osteoporosis was the prevalent comorbidity, and the survival rate post-treatment was high at 92.3%. Mobility outcomes varied, with some patients experiencing significant autonomy loss. The average follow-up period was over 17 months. Conclusions: This study found a cautious approach to surgery (timing of three weeks), which is reserved only for specific patterns, and it leads to increased autonomy and a lower risk of mortality. Due to the lack of pre- and postoperative scores as well as conflicting results, it is imperative to undertake further studies and research to be able to compare the alternative treatments efficiently.
ER  - 

TY  - JOUR
M3  - Article
Y1  - 2024
VL  - 30
IS  - 6
SP  - 528
EP  - 536
SN  - 1934-2403
SN  - 1530-891X
JF  - Endocrine Practice
JO  - Endocr. Pract.
UR  - https://www-embase-com-443.webvpn.cams.tsgvip.top/search/results?subaction=viewrecord&id=L2031909424&from=export
U2  - L2031909424
C5  - 38552902
DB  - Embase
DB  - Medline
U3  - 2024-05-02
U4  - 2024-05-31
L2  - https://dx-doi-org.webvpn.cams.tsgvip.top/10.1016/j.eprac.2024.03.389
DO  - 10.1016/j.eprac.2024.03.389
A1  - Lui, D.T.W.
A1  - Xiong, X.
A1  - Cheung, C.-L.
A1  - Lai, F.T.T.
A1  - Li, X.
A1  - Wan, E.Y.F.
A1  - Chui, C.S.L.
A1  - Chan, E.W.Y.
A1  - Cheng, F.W.T.
A1  - Li, L.
A1  - Chung, M.S.H.
A1  - Lee, C.H.
A1  - Woo, Y.C.
A1  - Tan, K.C.B.
A1  - Wong, C.K.H.
A1  - Wong, I.C.K.
M1  - (Lui D.T.W.; Li X.; Li L.; Chung M.S.H.; Lee C.H.; Woo Y.C.; Tan K.C.B.) Department of Medicine, School of Clinical Medicine, Li Ka Shing Faculty of Medicine, The University of Hong Kong, Hong Kong
M1  - (Xiong X.; Cheung C.-L.; Lai F.T.T.; Li X.; Wan E.Y.F.; Chan E.W.Y.; Cheng F.W.T.; Li L.; Chung M.S.H.; Wong C.K.H., carlosho@hku.hk; Wong I.C.K., wongick@hku.hk) Department of Pharmacology and Pharmacy, Centre for Safe Medication Practice and Research, Li Ka Shing Faculty of Medicine, The University of Hong Kong, Hong Kong
M1  - (Cheung C.-L.; Lai F.T.T.; Li X.; Wan E.Y.F.; Chui C.S.L.; Chan E.W.Y.; Wong C.K.H., carlosho@hku.hk; Wong I.C.K., wongick@hku.hk) Laboratory of Data Discovery for Health (D(2)4H), Hong Kong Science and Technology Park, Hong Kong
M1  - (Cheung C.-L.; Lai F.T.T.; Li X.; Wan E.Y.F.; Chui C.S.L.; Wong I.C.K., wongick@hku.hk) Advanced Data Analytics for Medical Science (ADAMS) Limited, Hong Kong
M1  - (Lai F.T.T.; Wan E.Y.F.; Wong C.K.H., carlosho@hku.hk) Department of Family Medicine and Primary Care, School of Clinical Medicine, Li Ka Shing Faculty of Medicine, The University of Hong Kong, Hong Kong
M1  - (Chui C.S.L.) School of Nursing, Li Ka Shing Faculty of Medicine, The University of Hong Kong, Hong Kong
M1  - (Chui C.S.L.) School of Public Health, Li Ka Shing Faculty of Medicine, The University of Hong Kong, Hong Kong
M1  - (Chan E.W.Y.) Department of Pharmacy, The University of Hong Kong-Shenzhen Hospital, Shenzhen, China
M1  - (Chan E.W.Y.) The University of Hong Kong Shenzhen Institute of Research and Innovation, Shenzhen, China
M1  - (Li L.) Department of Surgery, School of Clinical Medicine, Li Ka Shing Faculty of Medicine, The University of Hong Kong, Hong Kong
M1  - (Wong C.K.H., carlosho@hku.hk) Department of Infectious Disease Epidemiology & Dynamics, Faculty of Epidemiology and Population Health, London School of Hygiene and Tropical Medicine, London, United Kingdom
M1  - (Wong I.C.K., wongick@hku.hk) Aston Pharmacy School, Aston University, Birmingham, United Kingdom
AD  - C.K.H. Wong, Department of Family Medicine and Primary Care, School of Clinical Medicine, Li Ka Shing Faculty of Medicine, The University of Hong Kong, Hong Kong
AD  - I.C.K. Wong, Department of Pharmacology and Pharmacy, Centre for Safe Medication Practice and Research, Li Ka Shing Faculty of Medicine, The University of Hong Kong, Hong Kong
T1  - Risk of Incident Thyroid Dysfunction in the Post-Acute Phase of COVID-19: A Population-Based Cohort Study in Hong Kong
LA  - English
KW  - antidepressant agent
KW  - antidiabetic agent
KW  - antihypertensive agent
KW  - antivirus agent
KW  - bisphosphonic acid derivative
KW  - calcium
KW  - glucocorticoid
KW  - levothyroxine
KW  - nonsteroid antiinflammatory agent
KW  - thyrotropin
KW  - vitamin D
KW  - adult
KW  - article
KW  - cerebrovascular accident
KW  - chronic kidney failure
KW  - chronic obstructive lung disease
KW  - cohort analysis
KW  - congestive heart failure
KW  - controlled study
KW  - dementia
KW  - female
KW  - health care utilization
KW  - heart infarction
KW  - Hong Kong
KW  - hospitalization
KW  - human
KW  - hyperthyroidism
KW  - hypothyroidism
KW  - ICD-9-CM
KW  - incidence
KW  - major clinical study
KW  - male
KW  - middle aged
KW  - osteoporosis
KW  - polymerase chain reaction
KW  - propensity score
KW  - retrospective study
KW  - rheumatoid arthritis
KW  - risk assessment
KW  - sensitivity analysis
KW  - thyroid disease
KW  - thyroid function test
KW  - thyroiditis
KW  - transient ischemic attack
KW  - vaccination
N2  - Objective: The evidence of thyroid dysfunction in the post-acute phase of SARS-CoV-2 infection is limited. This study aimed to evaluate the risk of incident thyroid dysfunction in the post-acute phase of COVID-19. Methods: This retrospective, propensity-score matched, population-based study included COVID-19 patients and non-COVID-19 individuals between January 2020 and March 2022, identified from the electronic medical records of the Hong Kong Hospital Authority. The cohort was followed up until the occurrence of outcomes, death, or 31 January 2023, whichever came first. Patients with COVID-19 were 1:1 matched to controls based on various variables. The primary outcome was a composite of thyroid dysfunction (hyperthyroidism, hypothyroidism, initiation of antithyroid drug or levothyroxine, and thyroiditis). Cox regression was employed to evaluate the risk of incident thyroid dysfunction during the post-acute phase. Results: A total of 84 034 COVID-19 survivors and 84 034 matched controls were identified. Upon a median follow-up of 303 days, there was no significant increase in the risk of diagnosed thyroid dysfunction in the post-acute phase of COVID-19 (hazard ratio [HR] 1.058, 95% confidence interval 0.979-1.144, P = .154). Regarding the secondary outcomes, patients with COVID-19 did not have increased risk of hyperthyroidism (HR 1.061, P = .345), hypothyroidism (HR 1.062, P = .255), initiation of antithyroid drug (HR 1.302, P = .070), initiation of levothyroxine (HR 1.086, P = .426), or thyroiditis (P = .252). Subgroup and sensitivity analyses were largely consistent with the main analyses. Conclusion: Our population-based cohort study provided important reassuring data that COVID-19 was unlikely to be associated with persistent effects on thyroid function.
ER  - 

TY  - JOUR
M3  - Conference Abstract
Y1  - 2024
VL  - 83
SP  - 2080
EP  - 2081
SN  - 0003-4967
JF  - Annals of the Rheumatic Diseases
JO  - Ann. Rheum. Dis.
UR  - https://www-embase-com-443.webvpn.cams.tsgvip.top/search/results?subaction=viewrecord&id=L644868608&from=export
U2  - L644868608
DB  - Embase
U4  - 2024-08-06
L2  - https://dx-doi-org.webvpn.cams.tsgvip.top/10.1136/annrheumdis-2024-eular.3664
DO  - 10.1136/annrheumdis-2024-eular.3664
A1  - Dai, L.
A1  - Song, Q.Y.
A1  - Zou, Y.W.
A1  - Su, Y.
A1  - Su, L.W.
A1  - Ma, J.D.
A1  - Pan, J.
A1  - Ouyang, Z.M.
A1  - Lu, Y.
A1  - Wu, T.
A1  - Lin, J.Z.
A1  - Jia, P.W.
A1  - Zheng, H.W.
A1  - Jun, D.
M1  - (Dai L.; Zou Y.W.; Su Y.; Ma J.D.; Pan J.; Ouyang Z.M.; Lu Y.; Wu T.; Lin J.Z.; Jia P.W.; Zheng H.W.) Sun Yat-Sen Memorial Hospital, Sun Yat-Sen University, Department of Rheumatology and Immunology, Guangzhou, China
M1  - (Song Q.Y.; Su Y.; Su L.W.) Zhongshan School of Medicine, Sun Yat-Sen University, Guangzhou, China
M1  - (Jun D.) College of Health Sciences, Des Moines University, Department of Public Health, Des Moines, United States
AD  - L. Dai, Sun Yat-Sen Memorial Hospital, Sun Yat-Sen University, Department of Rheumatology and Immunology, Guangzhou, China
T1  - ASSOCIATION OF GENETICALLY PROXIED JANUS KINASE INHIBITOR TARGETS WITH CARDIOVASCULAR RISK: A DRUG-TARGET MENDELIAN RANDOMIZATION STUDY
LA  - English
KW  - Janus kinase 2 inhibitor
KW  - Janus kinase inhibitor
KW  - oclacitinib
KW  - tofacitinib
KW  - blood sampling
KW  - cardiovascular disease
KW  - cardiovascular risk
KW  - cerebrovascular accident
KW  - cohort analysis
KW  - conference abstract
KW  - controlled study
KW  - coronary artery disease
KW  - drug therapy
KW  - epidemiology
KW  - expression quantitative trait locus
KW  - female
KW  - gene expression
KW  - genome-wide association study
KW  - human
KW  - major clinical study
KW  - male
KW  - Mendelian randomization analysis
KW  - meta analysis
KW  - observational study
KW  - pleiotropy
KW  - rheumatoid arthritis
KW  - UK Biobank
N2  - Background: The use of tofacitinib, a Janus kinase inhibitor (JAKi) targeting JAK1 and JAK3, was associated with increased cardiovascular risks in the Oral Rheumatoid Arthritis Trial surveillance but not in several observational studies or meta-analysis research. Thus, it was still unclear if all JAKi lead to high cardiovascular risks. A different method to investigate the effect of JAKi on cardiovascular disease (CVD) is needed as it could provide additional and robust evidence. Objectives: Two-sample drug target cis-MR analysis was used to test if JAKi targets proxied with cis-expression quantitative trait loci (eQTLs) was causally associated with CVD, including stroke and coronary artery disease (CAD). Methods: Instrument variables proxy JAKi targets exposure was identified from cis-expression quantitative trait loci (cis-eQTLs) within or near JAK1, JAK2, JAK3, and TYK2 inferred from the 31,684 blood samples-based gene expression data in the eQTLGen Consortium. Genome-wide association studies for stroke and CAD from 461,880 and 463,010 UK Biobank participants were used. SMR and IVW were the primary two-sample MR methods for causal association testing. The robustness and sensitivity of primary analysis findings were assessed using MR-Egger, weighted median, weighted mode, and robust adjusted profile score models. Results: A total of 8, 38, 6 and 53 SNPs within or near JAK1, JAK2, JAK3, and TYK2 were selected for stroke and 8, 31, 6, and 32 SNPs for CAD, respectively. A high expression level of JAK2 inhibitor target was associated with a decreased stroke risk in SMR (OR = 0.997, 95% CI 0.994-0.999, P = 0.041) and IVW (OR = 0.997, 95% CI 0.996-0.998, P < 0.001). Similar results were confirmed in the analyses with the other MR methods. A high expression level of JAK2 inhibitor target was significantly associated with a low CAD risk (OR = 0.998, 95% CI 0.998- 0.999, P = 0.001) in the IVW but not SMR analysis. There was no association of the targets of JAK1, JAK3, or TYK2 inhibitors with stroke or CAD risk (Figure 1). The significant associations derived from IVW were not driven by individual SNPs. There was no significant horizontal pleiotropy for the association (Table 1). Conclusion: This study demonstrated a genetic causal association between JAK2 expression levels inhibition and the increased risk of stroke and probably CAD, supporting the need to issue a warning about the increased risk of cardiovascular events associated with JAKi particularly when using JAK2 inhibitor-related medications in clinical practice.
ER  - 

TY  - JOUR
M3  - Conference Abstract
Y1  - 2024
VL  - 83
SP  - 755
EP  - 756
SN  - 0003-4967
JF  - Annals of the Rheumatic Diseases
JO  - Ann. Rheum. Dis.
UR  - https://www-embase-com-443.webvpn.cams.tsgvip.top/search/results?subaction=viewrecord&id=L644868954&from=export
U2  - L644868954
DB  - Embase
U4  - 2024-08-06
L2  - https://dx-doi-org.webvpn.cams.tsgvip.top/10.1136/annrheumdis-2024-eular.508
DO  - 10.1136/annrheumdis-2024-eular.508
A1  - Bhide, S.
A1  - Roul, P.
A1  - England, B.
A1  - Cannon, G.
A1  - Singh, N.
A1  - Kunkel, G.
A1  - Mikuls, T.
A1  - Shoback, D.
A1  - Michaud, K.
A1  - Katz, P.
A1  - Garcia, J.
A1  - Orkaby, A.
A1  - Baker, J.
A1  - Wysham, K.
M1  - (Bhide S.; Singh N.; Garcia J.; Wysham K.) University of Washington, Seattle, United States
M1  - (Bhide S.; Garcia J.) VA Puget Sound Healthcare System, Seattle, United States
M1  - (Roul P.; England B.; Mikuls T.; Michaud K.) University of Nebraska Medical Center, Omaha, United States
M1  - (England B.; Mikuls T.) VA Nebraska-Western Iowa Health Care System, Omaha, United States
M1  - (Cannon G.; Kunkel G.) University of Utah, Salt Lake City, United States
M1  - (Cannon G.; Kunkel G.) Salt Lake City VA, Salt Lake City, United States
M1  - (Shoback D.; Katz P.) University of California, San Francisco, United States
M1  - (Shoback D.) San Francisco VA Medical Center, San Francisco, United States
M1  - (Garcia J.) VA Geriatric Research Education and Clinical Center, Seattle, United States
M1  - (Orkaby A.) Veterans Affairs Boston Healthcare System, Boston, United States
M1  - (Orkaby A.) Brigham and Women's Hospital, Harvard Medical School, Boston, United States
M1  - (Baker J.) University of Pennsylvania, Philadelphia, United States
M1  - (Baker J.) Corporal Michael J. Crescenz VA Medical Center, Philadelphia, United States
M1  - (Wysham K.) Veterans Administration Puget Sound Healthcare System, Seattle, United States
AD  - S. Bhide, University of Washington, Seattle, United States
T1  - SEX DIFFERENCES IN MORTALITY RATES OF FRAIL PATIENTS WITH RHEUMATOID ARTHRITIS
LA  - English
KW  - prednisone
KW  - adult
KW  - age
KW  - aged
KW  - body mass
KW  - cerebrovascular accident
KW  - cohort analysis
KW  - conference abstract
KW  - controlled study
KW  - coronary artery disease
KW  - DAS28
KW  - erythrocyte sedimentation rate
KW  - female
KW  - follow up
KW  - frailty
KW  - heart failure
KW  - human
KW  - major clinical study
KW  - male
KW  - mortality
KW  - mortality rate
KW  - mortality risk
KW  - people by smoking status
KW  - prognosis
KW  - rheumatic disease
KW  - rheumatoid arthritis
KW  - sensitivity analysis
KW  - sex difference
KW  - veteran
KW  - vulnerability
N2  - Background: Frailty is a state of increased vulnerability that predicts mortality in the general population. Although frailty rates are higher in females, frail females have lower rates of mortality than frail males.[1] Frailty is associated with mortality in patients with RA, however, the impact of sex on mortality risk in RA is not known. Objectives: Our study analyzed how sex modifies the relationship between frailty and mortality in Veterans with RA. Methods: Veterans enrolled in the Veterans Affairs Rheumatoid Arthritis (VARA) Registry from 1/2003 through 12/2020 were included. Data collection ended in 12/2022, providing at least 2 years of follow up. The VA Frailty Index (VA-FI), a validated deficit accumulation frailty index based on 31 subcomponents mapped from >6000 diagnostic codes, was calculated on each participant at baseline. The VA-FI was categorized as robust, pre-frail, mildly frail, and moderate/severely frail using established cutoffs. Multivariable Cox models estimated the relationship between baseline frailty and mortality, using sex as an interaction term. The model was adjusted for baseline age, race, body mass index (BMI), anti-cyclic citrullinated peptide status (CCP), RA disease duration, disease activity score 28-erythrocyte sedimentation rate (DAS28ESR), smoking status, use of prednisone, conventional synthetic disease modifying anti-rheumatic drugs (DMARDs) and biologic DMARDs. To ensure our results did not change with evolving RA treatments and health care interventions over time, we performed a sensitivity analysis evaluating participants enrolled before and after 2011. Sex-stratified logistic regression analyses were done to assess the relationship between VA-FI components and mortality. Results: A total of 322 (11.5%) female, and 2457 (88%) male Veterans with RA were included. Mean age was 64, mean disease duration was 11.2 years, and 68% were CCP positive. 1,218 (50%) males died and 61 (19%) females died with median follow-up of 5.5 years. In our adjusted models, each increasing level of frailty was associated with a significantly higher risk of mortality in males (pre-frail aHR 1.41 [95%CI 1.21-1.64], mild frailty aHR 1.63 [95%CI 1.37-1.95], moderate/severe frailty aHR 1.94 [95%CI 1.57-2.39]) (Table 1). In females, only those that were moderately/severely frail at baseline had an increased risk of mortality compared to robust males (aHR 1.82 [95%CI 1.05-3.13]). Robust and prefrail females had significantly lower risk of mortality compared to robust males (aHR 0.51 [95%CI 0.30-0.85] and 0.54 [95%CI 0.33-0.90], respectively). Sensitivity analysis of patients enrolled before and after 2011 yielded similar results, however findings were not statistically significant in females enrolled after 2011. History of coronary artery disease (CAD) (OR 7.74), stroke (OR 11.12), and malignancy (OR 4.07) were the baseline frailty subcomponents most strongly associated with mortality in females, whereas CAD (OR 2.52), heart failure (3.19) and falls (2.59) were most predictive of mortality in males (all p<0.01). Conclusion: Risk of mortality increases with increasing frailty levels within male and female Veterans with RA. Robust and prefrail females have lower risk of mortality than robust males. Cardiovascular optimization may be important to decrease mortality in both sexes whereas fall prevention may be particularly important in lowering risk of mortality for males. .
ER  - 

TY  - JOUR
M3  - Conference Abstract
Y1  - 2024
VL  - 83
SP  - 827
EP  - 828
SN  - 0003-4967
JF  - Annals of the Rheumatic Diseases
JO  - Ann. Rheum. Dis.
UR  - https://www-embase-com-443.webvpn.cams.tsgvip.top/search/results?subaction=viewrecord&id=L644868967&from=export
U2  - L644868967
DB  - Embase
U4  - 2024-08-06
L2  - https://dx-doi-org.webvpn.cams.tsgvip.top/10.1136/annrheumdis-2024-eular.4202
DO  - 10.1136/annrheumdis-2024-eular.4202
A1  - Karpouzas, G.
A1  - Ormseth, S.
A1  - Van Riel, P.
A1  - Myasoedova, E.
A1  - González-Gay, M.Á.
A1  - Corrales Martinez, A.
A1  - Rantapää Dahlqvist, S.
A1  - Sfikakis, P.P.
A1  - Dessein, P.
A1  - Tsang, L.
A1  - Hitchon, C.
A1  - El-Gabalawy, H.
A1  - Pascual, V.
A1  - Contreras-Yáñez, I.
A1  - Colunga-Pedraza, I.J.
A1  - Galarza-Delgado, D.A.
A1  - Azpiri-Lopez, J.R.
A1  - Semb, A.G.
A1  - Rollefstad, S.
A1  - Misra, D.P.
A1  - Kitas, G.
A1  - Hauge, E.M.
M1  - (Karpouzas G.) Harbor-UCLA Medical Center, Torrance, United States
M1  - (Karpouzas G.; Ormseth S.) Lundquist Institute, Torrance, United States
M1  - (Van Riel P.) Radboud University Medical Centre, Nijmegen, Netherlands
M1  - (Myasoedova E.) Mayo Clinic, Rochester, United States
M1  - (González-Gay M.Á.; Corrales Martinez A.) Hospital Universitario Marqués de Valdecilla, Santander, Spain
M1  - (Rantapää Dahlqvist S.) Umeå University, Umea, Sweden
M1  - (Sfikakis P.P.) Laikon Hospital, Athens, Greece
M1  - (Dessein P.; Tsang L.) University of Witwatersrand, Johannesburg, South Africa
M1  - (Hitchon C.; El-Gabalawy H.) University of Manitoba, Winnipeg, Canada
M1  - (Pascual V.; Contreras-Yáñez I.) Instituto Nacional de Ciencias Médicas y Nutrición Salvador Zubirán, Mexico City, Mexico
M1  - (Colunga-Pedraza I.J.; Galarza-Delgado D.A.; Azpiri-Lopez J.R.) Hospital Universitario Dr. José E. González, Monterrey, Mexico
M1  - (Semb A.G.; Rollefstad S.) Diakonhjemmet Hospital, Oslo, Norway
M1  - (Misra D.P.) Sanjay Gandhi Postgraduate Institute of Medical Sciences (SGPGIMS), Lucknow, India
M1  - (Kitas G.) Dudley Group NHS Foundation Trust, Birmingham, United Kingdom
M1  - (Hauge E.M.) Aarhus University Hospital, Aarhus, Denmark
M1  - (Hauge E.M.) Aarhus University, Aarhus, Denmark
AD  - G. Karpouzas, Harbor-UCLA Medical Center, Torrance, United States
T1  - STATIN USE ATTENUATES THE IMPACT OF SYSTEMIC INFLAMMATION ON ISCHEMIC CARDIOVASCULAR RISK IN PATIENTS WITH RHEUMATOID ARTHRITIS
LA  - English
KW  - C reactive protein
KW  - high density lipoprotein
KW  - hydroxymethylglutaryl coenzyme A reductase inhibitor
KW  - low density lipoprotein cholesterol
KW  - adult
KW  - atherosclerotic plaque
KW  - cardiovascular disease
KW  - cardiovascular mortality
KW  - cardiovascular risk
KW  - cerebrovascular accident
KW  - cholesterol blood level
KW  - cholesterol metabolism
KW  - cohort analysis
KW  - comorbidity
KW  - conference abstract
KW  - controlled study
KW  - coronary atherosclerosis
KW  - drug therapy
KW  - family history
KW  - female
KW  - follow up
KW  - gender
KW  - heart infarction
KW  - heart muscle revascularization
KW  - human
KW  - incidence
KW  - inflammation
KW  - major clinical study
KW  - male
KW  - peripheral arterial disease
KW  - rheumatoid arthritis
KW  - sensitivity analysis
KW  - smoking
KW  - stable angina pectoris
KW  - therapy
KW  - transient ischemic attack
N2  - Background: Baseline and cumulative inflammation have both been associated with increased cardiovascular event (CVE) risk in patients with rheumatoid arthritis (RA). Statin therapy reduced systemic inflammation, attenuated coronary atherosclerosis progression and promoted plaque calcification and stabilization1 both in general as well as RA patients Objectives: We here explored whether baseline statin use influenced the impact of baseline C-reactive protein (CRP) on long-term cardiovascular risk in patients with RA. Methods: We evaluated 4,357 patients without known cardiovascular disease upon registration to An International Cardiovascular Consortium for people with RA (ATACC-RA) and who were followed prospectively. The primary outcome was ischemic CVE defined as the composite endpoint of cardiovascular death, non-fatal myocardial infarction, non-fatal stroke, coronary revascularization, stable angina pectoris, transient ischemic attack, and peripheral arterial disease with or without revascularization. Missing data were imputed using multiple imputation with 10 repetitions. Multivariable Cox models stratified by center evaluated the effect of natural logarithm of CRP, statin use and their interaction on CVE risk after adjusting for age, gender, hypertension, diabetes, family history, smoking, age at RA diagnosis, and total cholesterol to high-density lipoprotein (TC/HDL) ratio. A sensitivity analysis was performed using inverse probability of treatment weights to balance differences between statin treated and untreated patients. Results: At baseline 462 patients were treated with statins whereas 3,895 were not. Statin therapy inversely associated with low density lipoprotein cholesterol (p<0.001), TC/HDL ratio (p<0.001) and CRP(ln) (p=0.048). Over 26,356 patient years (PY) of follow-up, 361 total ischemic CVE were recorded, 321 over 24,235 PY in statin nonusers and 40 over 2,121 PY in statin users. Incidence of any ischemic CVE was 13.3 (95% CI 11.9-14.8)/1000PY among statin nonusers and 18.9 (95% CI 13.8-25.7)/1000PY in statin users (incidence rate difference 5.62 [95% CI -0.41 to 11.64]). In the entire cohort, baseline CRP(ln) was not associated with ischemic CVE risk, [adjusted hazards ratio- aHR 1.07 (95% CI 0.98-1.17), p=0.138]. However, higher CRP(ln) associated with greater risk of the composite outcome exclusively in statin nonusers [aHR 1.10 (95% CI 1.01-1.21), p=0.036] but not in statin users (p-interaction= 0.032, Figures 1 and 2). While CRP(ln) was not different between statin groups after inverse probability weighting adjustment (p=0.333), the sensitivity analysis yielded similar results: higher CRP(ln) associated with greater ischemic CVE risk in statin nonusers [aHR 1.11 (95% CI 1.01-1.22), p=0.030] but not among statin users (p-interaction=0.046). Conclusion: Higher inflammation at baseline associated with greater risk of any ischemic CVE among statin nonusers but not in users. This points to the potential of statin-specific effects directly on atherosclerotic plaque such as lower progression and stabilization1above and beyond effects on cholesterol metabolism and systemic inflammation. .
ER  - 

TY  - JOUR
M3  - Conference Abstract
Y1  - 2024
VL  - 83
SP  - 795
SN  - 0003-4967
JF  - Annals of the Rheumatic Diseases
JO  - Ann. Rheum. Dis.
UR  - https://www-embase-com-443.webvpn.cams.tsgvip.top/search/results?subaction=viewrecord&id=L644868973&from=export
U2  - L644868973
DB  - Embase
U4  - 2024-08-06
L2  - https://dx-doi-org.webvpn.cams.tsgvip.top/10.1136/annrheumdis-2024-eular.2303
DO  - 10.1136/annrheumdis-2024-eular.2303
A1  - Myasoedova, E.
A1  - Lennon, R.
A1  - Achenbach, S.
A1  - Scharf, E.
A1  - Oakley, C.
A1  - Kumar, R.
A1  - George, R.
A1  - Lopez-Ruiz, A.
A1  - Davis, J.M.
A1  - Vassilaki, M.
A1  - Vemuri, P.
A1  - Crowson, C.S.
M1  - (Myasoedova E.; Lennon R.; Achenbach S.; Scharf E.; Oakley C.; Kumar R.; George R.; Davis J.M.; Vassilaki M.; Vemuri P.; Crowson C.S.) Mayo Clinic, Rochester, United States
M1  - (Lopez-Ruiz A.) Mayo Clinic, Scottsdale, United States
AD  - E. Myasoedova, Mayo Clinic, Rochester, United States
T1  - ARE THERE SEX DIFFERENCES IN RISK AND OUTCOMES OF STROKE IN PATIENTS WITH RHEUMATOID ARTHRITIS A POPULATION-BASED RETROSPECTIVE COHORT STUDY
LA  - English
KW  - adult
KW  - age
KW  - aged
KW  - atrial fibrillation
KW  - brain hemorrhage
KW  - cardiovascular disease
KW  - cerebrovascular accident
KW  - cohort analysis
KW  - conference abstract
KW  - controlled study
KW  - drug therapy
KW  - female
KW  - follow up
KW  - human
KW  - incidence
KW  - longitudinal study
KW  - major clinical study
KW  - male
KW  - medical record review
KW  - mortality
KW  - mortality risk
KW  - obesity
KW  - retrospective study
KW  - rheumatoid arthritis
KW  - risk factor
KW  - sex difference
KW  - smoking
KW  - underlying cause of death
KW  - very elderly
N2  - Background: With population aging, the burden of stroke is rising globally, with disproportionally worse outcomes in women. Previous studies report about 1.6- fold increased risk of stroke in people with rheumatoid arthritis (RA) compared to the general population. Sex differences in the risk and outcomes of stroke in RA are not well understood. Objectives: To estimate the risk of incident stroke and stroke-related mortality in RA vs non-RA individuals overall and by sex. Methods: This retrospective cohort study included residents of 8 counties in southeastern Minnesota, USA with incident RA (age ≥18 years who fulfilled ≥4 1987 ACR criteria for RA based on manual medical record review). Individuals who met criteria in 1980-2014 and persons without RA from the same underlying population with similar age, sex, and calendar year of index were included. All individuals were followed until death, migration, or 12/31/2022. Incident cases of ischemic and hemorrhagic stroke were identified through manual record review. Excluding persons with stroke prior to RA incidence/ index date, Cox proportional hazards models were used to compare incident stroke events in RA vs. non-RA cohort, adjusting for demographics, smoking and obesity. The cumulative incidence of stroke was estimated, adjusting for the competing risk of death. Sex differences were also examined. Underlying cause of death was obtained from government sources. Stroke-related mortality was compared in people with incident RA and persons without RA. Competing risk methods were used to compare cause-specific mortality between persons with RA and their matched comparators. Cox models were used to estimate the effect of RA on risk of stroke-related mortality, adjusting for sex, age and calendar year of index date. Results: The study included 2803 individuals: 1402 persons with RA (68% women, 69% RF/CCP-positive) and 1401 individuals without RA (69% women), mean age 56.2 years in both groups. Mean follow up was 12.1 years in RA and 12.4 years in the non-RA cohort, during which incident ischemic strokes developed in 98 people with RA and 72 people without RA and incident hemorrhagic strokes developed in 20 people with RA and 14 people without RA. Persons with RA (vs non-RA) have 60% greater risk of an incident ischemic (HR 1.60, 95%CI 1.18-2.17) and hemorrhagic stroke (HR 1.65, 95%CI 0.83-3.28), adjusting for age and sex. The association between RA and ischemic stroke remained significant after adjusting for cardiovascular risk factors and atrial fibrillation (Table 1). The cumulative incidence of any stroke in RA significantly outpaced that in non-RA beginning at 5 years of RA incidence (p = 0.015). There was no significant interaction between RA and sex for the risk of strokes. Age at stroke incidence was similar in men and women with RA (median age 77.8 years in women vs 74.6 years in men), and similar to the non-RA individuals (79.6 years for women and 77.9 for men). There was no difference in stroke-related mortality in RA vs non-RA with 42 stroke-related deaths in each group (HR 1.22, 95%CI 0.79-1.88). However, the effect of RA on stroke-related mortality differs significantly in women (HR 1.85, 95%CI 1.07-3.18) vs men (HR 0.54, 95%CI 0.24-1.19); p for interaction of RA with sex 0.009 (Figure 1). Conclusion: The risk of stroke in RA is increased compared to the general population and is not fully explained by traditional risk factors or atrial fibrillation. There is no significant differential effect of sex on the association between RA and stroke risk overall or by subtype, but the association of RA and stroke-related mortality differs in women vs men. Studies are ongoing to understand RA-specific risk factors for stroke and to unravel the underlying reasons for adverse stroke-related mortality outcomes in women vs men.
ER  - 

TY  - JOUR
M3  - Conference Abstract
Y1  - 2024
VL  - 83
SP  - 1534
EP  - 1535
SN  - 0003-4967
JF  - Annals of the Rheumatic Diseases
JO  - Ann. Rheum. Dis.
UR  - https://www-embase-com-443.webvpn.cams.tsgvip.top/search/results?subaction=viewrecord&id=L644869172&from=export
U2  - L644869172
DB  - Embase
U4  - 2024-08-06
L2  - https://dx-doi-org.webvpn.cams.tsgvip.top/10.1136/annrheumdis-2024-eular.2316
DO  - 10.1136/annrheumdis-2024-eular.2316
A1  - Kao, C.M.
A1  - Chen, H.H.
M1  - (Kao C.M.; Chen H.H.) Taichung Veterans General Hospital, Taichung City, Taiwan
AD  - C.M. Kao, Taichung Veterans General Hospital, Taichung City, Taiwan
T1  - FIVE-YEAR RISK OF MAJOR ADVERSE CARDIOVASCULAR EVENTS AND VENOUS THROMBOEMBOLISM IN PATIENTS WITH RHEUMATOID ARTHRITIS INITIATING b/tsDMARDs: A NATIONWIDE, POPULATION-BASED COHORT STUDY
LA  - English
KW  - abatacept
KW  - anticoagulant agent
KW  - antithrombocytic agent
KW  - disease modifying antirheumatic drug
KW  - rituximab
KW  - tocilizumab
KW  - tumor necrosis factor inhibitor
KW  - adult
KW  - cardiovascular disease
KW  - cardiovascular risk
KW  - chronic obstructive lung disease
KW  - cohort analysis
KW  - comorbidity
KW  - conference abstract
KW  - coronary artery bypass graft
KW  - diabetes mellitus
KW  - drug therapy
KW  - female
KW  - first-line treatment
KW  - heart infarction
KW  - heart muscle revascularization
KW  - human
KW  - incidence
KW  - lung embolism
KW  - major clinical study
KW  - male
KW  - reimbursement
KW  - rheumatoid arthritis
KW  - risk factor
KW  - special situation for pharmacovigilance
KW  - Taiwan
KW  - therapy
KW  - thromboembolism
KW  - valvular heart disease
KW  - venous thromboembolism
N2  - Background: Rheumatoid arthritis (RA) is a chronic, systemic inflammatory disease, and the updated management recommendations suggest initiation of biological or targeted synthetic disease-modifying antirheumatic drugs (b/ tsDMARDs) if persistently active disease despite sufficient treatment with firstline pharmacological therapies. B/tsDMARDs therapy under National Health Insurance (NHI) reimbursement is indicated for RA patients without adequate response to first-line therapies in Taiwan. RA also incurs a higher risk of incidental major cardiovascular adverse events (MACEs). However, cardiovascular risk in RA patients using various b/tsDMARDs remains uncertain and prior studies showed inconsistent results regarding specific agents[1, 2]. Objectives: To assess the incidence and risk factors for MACE and venous thromboembolism (VTE) among RA patients with initiation of approved NHI-reimbursed b/tsDMARDs within 5 years after initiation. Methods: We conducted a nationwide cohort study using the Taiwan National Health Insurance Research Database, and originally biologic-naïve RA patients initiating NHI-reimbursed b/tsDMARDs (tomour necrosis factor[TNF] inhibitors, tocilizumab, abatacept, and tsDMARDs; rituximab was approved only for failed treatment with first other b/tsDMARDs under current NHI payment guidelines) for persistently active RA in the period from 2001 to 2020 were identified. Study outcome was newly developed non-fatal MACEs (composite of myocardial infarction necessitating ≥3 days of admission unless death, ischaemic stroke, coronary artery bypass graft or procedures of coronary revascularisation) and VTEs (composite of deep veinous thromboembolism or pulmonary embolism) within 5 years after first NHI-reimbursed b/tsDMARD initiation. We performed a Cox regression analysis to determine the association between b/tsDMARDs and MACE or VTE and the independent risk factors, presented as adjusted hazard ratios with 95% confidence intervals. Results: We enrolled 12332 RA patients, with 8902 patients initiating TNF inhibitors, 974 patients initiating tocilizumab, 994 patients initiating abatacept, and 1462 patients initiating tsDMARDs. We found that 2.75% of enrolled patients developed incidental MACE and 1.05% incidental VTE, with an incidence rate of 748 per 100000 person-year and 283 per 100000 person-year, respectively. For MACE, no b/tsDMARDs conferred significantly higher risk compared with TNF inhibitors (Figure 1A), while male gender, age at b/tsDMARDs initiation, residence in rural regions, comorbidities including hypertension, diabetes mellitus, valvular heart disease, MACEs before initiation, and use of antiplatelet agents were found independent risk factors. For VTE, no b/tsDMARDs conferred significantly higher risk compared with TNF inhibitors (Figure 1B), while age at b/tsDMARDs initiation, chronic obstructive pulmonary disease, and use of anticoagulants were found independent risk factors. Conclusion: This population-based study found no specific b/tsDMARD was associated with a higher risk of MACE and VTE compared with one another within 5 years after their initiation.
ER  - 

TY  - JOUR
M3  - Conference Abstract
Y1  - 2024
VL  - 83
SP  - 1601
EP  - 1602
SN  - 0003-4967
JF  - Annals of the Rheumatic Diseases
JO  - Ann. Rheum. Dis.
UR  - https://www-embase-com-443.webvpn.cams.tsgvip.top/search/results?subaction=viewrecord&id=L644869673&from=export
U2  - L644869673
DB  - Embase
U4  - 2024-08-06
L2  - https://dx-doi-org.webvpn.cams.tsgvip.top/10.1136/annrheumdis-2024-eular.5938
DO  - 10.1136/annrheumdis-2024-eular.5938
A1  - Gonzalez-Gonzalez, V.
A1  - Galarza-Delgado, D.A.
A1  - Colunga-Pedraza, I.J.
A1  - Azpiri-Lopez, J.R.
A1  - Cardenas-De La Garza, J.A.
A1  - Arvizu-Rivera, R.I.
A1  - Guajardo-Jauregui, N.
A1  - Guajardo-Aldaco, A.L.
A1  - Elizondo-Benitez, M.F.
M1  - (Gonzalez-Gonzalez V.; Galarza-Delgado D.A.; Colunga-Pedraza I.J.; Cardenas-De La Garza J.A.; Arvizu-Rivera R.I.; Guajardo-Aldaco A.L.; Elizondo-Benitez M.F.) University Hospital Dr. Jose Eleuterio Gonzalez, Monterrey, Mexico
M1  - (Azpiri-Lopez J.R.) University Hospital Dr. Jose Eleuterio Gonzalez, Cardiology, Monterrey, Mexico
M1  - (Guajardo-Jauregui N.) University Hospital Dr. Jose Eleuterio Gonzalez, Internal Medicine, Monterrey, Mexico
AD  - V. Gonzalez-Gonzalez, University Hospital Dr. Jose Eleuterio Gonzalez, Monterrey, Mexico
T1  - EVALUATION OF NOVEL CARDIOVASCULAR RISK CALCULATORS IN PATIENTS WITH RHEUMATOID ARTHRITIS
LA  - English
KW  - adult
KW  - aged
KW  - algorithm
KW  - atherosclerosis
KW  - cardiovascular disease
KW  - cardiovascular risk
KW  - carotid artery disease
KW  - carotid atherosclerotic plaque
KW  - carotid intima-media thickness
KW  - carotid ultrasound
KW  - cerebrovascular accident
KW  - conference abstract
KW  - coronary atherosclerosis
KW  - cross-sectional study
KW  - diagnosis
KW  - diagnostic accuracy
KW  - diagnostic test accuracy study
KW  - drug therapy
KW  - female
KW  - heart infarction
KW  - human
KW  - major clinical study
KW  - male
KW  - peripheral arterial disease
KW  - predictive value
KW  - prevalence
KW  - prognosis
KW  - receiver operating characteristic
KW  - rheumatoid arthritis
KW  - sensitivity and specificity
KW  - Youden index
N2  - Background: Atherosclerotic cardiovascular disease (ASCVD) is the leading cause of death in rheumatoid arthritis (RA) patients. Several cardiovascular risk (CVR) algorithms are used in RA patients to predict cardiovascular outcomes, underestimating the real CVR. Objectives: To compare CVR algorithms with carotid US findings in RA patients without clinical ASCVD and identify which calculator is the best predictor that correlates with carotid plaque (CP). Methods: A cross-sectional and descriptive study that included RA-patients aged 30 to 79 who fulfilled the 2010 ACR/EULAR 2010 Classification Criteria for RA. Patients with previous cardiovascular disease (myocardial infarction, stroke, or peripheral artery disease) were excluded. CVR was calculated using six algorithms: Globorisk, 2019 Hearts (WHO), QRISK3, ESR-RA, SCORE2, and PREVENT. A carotid ultrasound was performed on all study participants, and the presence of CP defined as a diffuse carotid intima-media thickness (cIMT) ≥1.2 mm or a focal thickness ≥0.5 mm. ROC curve analysis was performed to evaluate the different CVR algorithms' performance with CP. The Youden index was calculated to select the optimum sensitivity, specificity, and negative and positive predictive values. A value of p≤0.05 was considered statistically significant. Results: A total of 263 patients with RA diagnosis were included. The prevalence of CP was 38.0%. Demographic characteristics and results are shown in Conclusion: In our study, all algorithms had a significant discrimination for the presence of CP. However, the ERS-RA and the Hearts algorithms presented the best diagnostic accuracy with the greatest sensitivity and specificity in RA-patients. The other algorithms, including the novel CVR calculator, PREVENT, were shown to be less able to detect CP in our population. (Figure Presented).
ER  - 

TY  - JOUR
M3  - Conference Abstract
Y1  - 2024
VL  - 83
SP  - 1614
EP  - 1615
SN  - 0003-4967
JF  - Annals of the Rheumatic Diseases
JO  - Ann. Rheum. Dis.
UR  - https://www-embase-com-443.webvpn.cams.tsgvip.top/search/results?subaction=viewrecord&id=L644870123&from=export
U2  - L644870123
DB  - Embase
U4  - 2024-08-06
L2  - https://dx-doi-org.webvpn.cams.tsgvip.top/10.1136/annrheumdis-2024-eular.71
DO  - 10.1136/annrheumdis-2024-eular.71
A1  - Sunmboye, K.
A1  - Petrie, T.
M1  - (Sunmboye K.; Petrie T.) University Hospitals of Leicester, Leicester, United Kingdom
AD  - K. Sunmboye, University Hospitals of Leicester, Leicester, United Kingdom
T1  - PREDICTING CARDIOVASCULAR EVENTS IN PATIENTS ON JAK INHIBITOR THERAPY: UTILIZING AGE AND DEPRIVATION DECILES: A COMPREHENSIVE STUDY ACROSS THREE HOSPITAL SITES IN THE UNITED KINGDOM
LA  - English
KW  - Janus kinase
KW  - Janus kinase inhibitor
KW  - adult
KW  - age
KW  - aged
KW  - ankylosing spondylitis
KW  - cardiovascular disease
KW  - cardiovascular risk
KW  - cerebrovascular accident
KW  - clinical practice
KW  - cohort analysis
KW  - comorbidity
KW  - conference abstract
KW  - diagnosis
KW  - drug therapy
KW  - ethnicity
KW  - female
KW  - heart infarction
KW  - human
KW  - lipid fingerprinting
KW  - major clinical study
KW  - male
KW  - middle aged
KW  - people by smoking status
KW  - predictive model
KW  - predictive value
KW  - psoriatic arthritis
KW  - receiver operating characteristic
KW  - retrospective study
KW  - rheumatic disease
KW  - teaching hospital
KW  - treatment outcome
KW  - United Kingdom
N2  - Background: Patients with autoimmune rheumatic diseases such as Rheumatoid arthritis, psoriatic arthritis and ankylosing spondylitis receiving Janus kinase (JAK) inhibitor therapy may face an increased risk of cardiovascular events if the patient has multiple co-morbidities. Identifying individuals at higher risk can inform targeted preventive interventions. This study aimed to assess the predictive value of the age of the patient and deprivation deciles in identifying patients susceptible to cardiovascular events while undergoing JAK inhibitor therapy. Objectives: To assess the predictive value of age and deprivation deciles in identifying patients at risk of cardiovascular events while on JAK inhibitor therapy for autoimmune rheumatic diseases. Methods: A retrospective cohort study was conducted across three hospitals sites, enrolling patients diagnosed with Rheumatoid arthritis, psoriatic arthritis and ankylosing spondylitis registered on the biologics data base of a busy University Teaching Hospital in the United Kingdom treated with JAK inhibitors. Baseline patient characteristics, such as age, gender ethnicity, comorbidities, smoking status, and lipid profile were collected. Patients who have had a cardiovascular event while on JAK inhibitor therapy were identified retrospectively. Results: - A total of 309 patients, with a mean age of 59.3 (SD±12.3) years, were included in the study. The majority of patients enrolled in the biologics database taking JAK inhibitor therapy were female (77%). Cardiovascular events, including myocardial infarctions, strokes, and cardiovascular-related deaths which had occurred while on therapy were recorded. The mean Q-risk score was 12% (SD±10.45), indicating a moderate level of cardiovascular risk. Furthermore, the most common deprivation decile in the cohort is 3 with 1 being the most deprived areas and 10 reflecting the least deprived areas in terms of socio-economic circumstances. A multivariate logistic regression analysis, adjusting for potential confounders, such as type of JAK inhibitor therapy, ethnicity, gender disease sub-type showed that the Age of the patient along with deprivation decile created a model which was statistically significant (P value = 0.031) in predicting a binary outcome which favours having a cardiovascular event. Neither Age of the patient nor deprivation deciles alone were statistically significant in predicting a cardiovascular event while on JAK inhibitor therapy. Patients pf older age had an odds ratio of 1.06 (95% CI: 1.00-1.13), for an increased risk of cardiovascular events. The logistic regression model as a whole was statistically significant (Chi2(14) = 24.04, p 0.031, n = 309). The AUC of the ROC curve was 0.837. Conclusion: This study demonstrates that the age of the patient and deprivation decile can effectively predict cardiovascular events in patients using JAK inhibitor therapy for autoimmune rheumatic disease. Older patient age alongside deprivation decile were predictors of increased cardiovascular event risk but either indices was not significant alone even after adjusting for potential confounders for cardiovascular risk. Incorporating these predictive tools into routine clinical practice can aid in identifying patients who warrant intensified cardiovascular risk management when initiating JAK inhibitor therapy. Further research is warranted to validate and refine these predictive models and assess their impact on patient outcomes.
ER  - 

TY  - JOUR
M3  - Conference Abstract
Y1  - 2024
VL  - 83
SP  - 1586
SN  - 0003-4967
JF  - Annals of the Rheumatic Diseases
JO  - Ann. Rheum. Dis.
UR  - https://www-embase-com-443.webvpn.cams.tsgvip.top/search/results?subaction=viewrecord&id=L644870198&from=export
U2  - L644870198
DB  - Embase
U4  - 2024-08-06
L2  - https://dx-doi-org.webvpn.cams.tsgvip.top/10.1136/annrheumdis-2024-eular.4610
DO  - 10.1136/annrheumdis-2024-eular.4610
A1  - Hong, C.M.
A1  - Lee, S.J.
M1  - (Hong C.M.) School of Medicine, Kyungpook National University, Nuclear Medicine, Dae-gu, South Korea
M1  - (Lee S.J.) School of Medicine, Kyungpook National University, Internal Medicine, Dae-gu, South Korea
AD  - C.M. Hong, School of Medicine, Kyungpook National University, Nuclear Medicine, Dae-gu, South Korea
T1  - SPLENIC METABOLIC UPTAKE IN FDG-PET/ CT ASSOCIATED WITH RISK OF FUTURE CARDIOVASCULAR THROMBOSIS EVENTS IN PATIENTS WITH RHEUMATOID ARTHRITIS
LA  - English
KW  - acute coronary syndrome
KW  - adult
KW  - aged
KW  - ascending aorta
KW  - cardiovascular disease
KW  - cardiovascular risk
KW  - clinical article
KW  - conference abstract
KW  - controlled study
KW  - deep vein thrombosis
KW  - drug therapy
KW  - female
KW  - follow up
KW  - heart failure
KW  - human
KW  - male
KW  - positron emission tomography-computed tomography
KW  - rheumatoid arthritis
KW  - risk factor
KW  - spleen
KW  - standardized uptake value
KW  - superior cava vein
KW  - thrombosis
N2  - Background: Objectives: This study assessed whether splenic and arterial activity measured by positron emission tomography/ computed tomography (PET/CT) predict the risk of thrombosis events beyond conventional risk factors in patients with rheumatoid arthritis (RA). Methods: We enrolled 102 patients with active RA who underwent fluorine- 18-fluorodeoxyglucose (FDG) PET/CT and disease activity evaluation at the same time. Cardiovascular thrombosis (CVT) events included stroke, acute coronary syndrome, heart failure or death and deep vein thrombosis (DVT). Thrombosis events were independently evaluated, while blinded to activity of PET/CT, during follow up periods. FDG uptake by nuclear medicine physician was examined in the spleen and ascending aorta and blood pool activity of superior vena cava as SUV (standardized uptake values) and target-to-background-ratio (TBR) while blinded to CVT events. Results: Mean follow-up duration was 62.64 ± 33.56 months and 21 patients developed CVT events. Both splenic and arterial TBR were significantly increased in patients with subsequent CVT events compared to in patients without (2.15 ± 0.60 vs 1.83 ± 0.34, p = 0.002, 1.72 ± 0.21 vs 1.58 ± 0.22, p = 0.015). The correlation between splenic and arterial TBR was significant using Pearson's test (r = 0.60, p < 0.001). Splenic TBR was associated with an increased risk of CVT events after adjustment for conventional CVD risk factors [hazard ratio (HR): 2.47; 95% confidence interval (CI): 1.02 to 5.99; p = 0.046]. Moreover, association between splenic TBR and CVT events increased significant after adjustment for disease activity (HR: 4.44; CI: 1.23 to 15.98; p = 0.023). Conclusion: Our results show splenic metabolic uptake in FDG-PET/CT in patients with RA provide information for subsequent CVT events beyond conventional risk factors.
ER  - 

TY  - JOUR
M3  - Conference Abstract
Y1  - 2024
VL  - 83
SP  - 458
SN  - 0003-4967
JF  - Annals of the Rheumatic Diseases
JO  - Ann. Rheum. Dis.
UR  - https://www-embase-com-443.webvpn.cams.tsgvip.top/search/results?subaction=viewrecord&id=L644870546&from=export
U2  - L644870546
DB  - Embase
U4  - 2024-08-06
L2  - https://dx-doi-org.webvpn.cams.tsgvip.top/10.1136/annrheumdis-2024-eular.2756
DO  - 10.1136/annrheumdis-2024-eular.2756
A1  - Erre, G.L.
A1  - Sanna, G.D.
A1  - Mangoni, A.A.
A1  - Gremese, E.
A1  - Piga, M.
M1  - (Erre G.L.) Università degli Studi di Sassari, Dipartimento di Medicina, Chirurgia e Farmacia, Sassari, Italy
M1  - (Erre G.L.) Azienda Ospedaliero-Universitaria di Sassari, Dipartimento Medico, Sassari, Italy
M1  - (Sanna G.D.) Azienda Ospedaliero-Universitaria di Sassari, Dipartimento Cardio- Vascolare, Sassari, Italy
M1  - (Mangoni A.A.) Flinders University, College of Medicine and Public Health, Adelaide, Australia
M1  - (Mangoni A.A.) Flinders Medical Centre, Department of Clinical Pharmacology, Adelaide, Australia
M1  - (Gremese E.) Catholic University of the Sacred Heart, Fondazione Policlinico Universitario A. Gemelli-IRCCS, Roma, Italy
M1  - (Piga M.) Università degli Studi di Cagliari, Cagliari, Italy
AD  - G.L. Erre, Università degli Studi di Sassari, Dipartimento di Medicina, Chirurgia e Farmacia, Sassari, Italy
T1  - ROLE OF PERIPHERAL VASODILATORY FUNCTION IN PREDICTING FUTURE MAJOR CARDIOVASCULAR EVENTS IN RHEUMATOID ARTHRITIS PATIENTS: FINDINGS FROM THE PROSPECTIVE EDRA STUDY
LA  - English
KW  - polyvinylchloride
KW  - prednisone
KW  - steroid
KW  - adult
KW  - aged
KW  - all cause mortality
KW  - atherosclerosis
KW  - cardiovascular disease
KW  - cerebrovascular accident
KW  - cerebrovascular disease
KW  - cohort analysis
KW  - comorbidity
KW  - conference abstract
KW  - controlled study
KW  - DAS28
KW  - drug therapy
KW  - endothelial dysfunction
KW  - female
KW  - follow up
KW  - Framingham risk score
KW  - heart failure
KW  - heart infarction
KW  - hospitalization
KW  - human
KW  - hyperemia
KW  - incidence
KW  - Italy
KW  - major clinical study
KW  - male
KW  - peripheral arterial tonometry
KW  - prospective study
KW  - reactive hyperemia
KW  - rheumatoid arthritis
KW  - vasodilatation
N2  - Background: The added usefulness of peripheral vasodilatory capacity (PVC) in predicting future cardiovascular events over traditional cardiovascular risk factors has been recently demonstrated in the general population [1]. Similar evidence in rheumatoid arthritis (RA) patients, a population at higher risk of cardiovascular disease, is lacking. Objectives: The EDRA study (Clinical Trials.gov NCT02341066) is a multicenter prospective study evaluating the contribution of the assessment of PVC in improving risk stratification calculated using the Framingham risk score (FRS) in the RA population. Methods: Unselected consecutive RA patients free from previous cardiovascular events were enrolled between 2015 and 2018 in 3 third-level Rheumatology Units (Sassari, Cagliari, Roma, ITALY). Recorded major cardiovascular events (MACE) included myocardial infarction, heart failure hospitalization, cerebrovascular events, and all-cause mortality. Reactive hyperaemia index (RHI) was measured as a proxy of PVC by peripheral arterial tonometry (EndoPAT). Outcome-oriented optimal cut-off of RHI was determined using the surv-cutpoint function (survminer, R package). Peripheral endothelial dysfunction (PED) was defined as a PVC under the optimal cut-off value. Multivariate Cox proportional hazard analysis was calculated to evaluate the independent predictive role of PED for MACE. The FRS estimate was scaled to the length of follow-up using the exponential survival function (1-(1-FRS)(follow-up/10). The incremental value of ?FRS + PED compared to FRS alone in predicting future MACE was evaluated by C-statistics, net reclassification index (NRI), and integrated discrimination improvement (IDI) (nricens, R package). Results: Data from 652 out of the original 980 RA patients enrolled in the EDRA study were available for analysis [mean (SD)age was 64.8 ± 10 years; 74.8% were females; median(IQR) disease duration was 140(144) months; 78.9% were seropositive; mean DAS28-ESR was 3.8±1.2; no-steroid use: 61.4%; >5 mg prednisone use: 12.6%; no-therapy: 4.72%; only csDMARDs: 51.4%; only bDMARDs: 21.6%; csDMARDs + bDMARDs: 22.2%)]. After 6.6(IQR 1.3) years of follow-up 52 MACE were recorded, corresponding to an incidence rate of 12 MACE per 1,000 person-years. PED was demonstrated in 204(31.3%) of the overall population. Kaplan Meier analysis showed that PED was associated with worse MACE-free survival (P=0.0053) (Figure 2B). In multivariate Cox proportional hazard analysis, adjusted for conventional cardiovascular risk factors, and significant RA-specific variables, baseline PED was an independent predictor of future MACE [HR(95%CI), 2.58(1.34-4.93); P=0.004] (Figure 1C). Among RA descriptors, disease duration [HR(95%CI), 1.34(1.07-1.67) every 10 yrs; P=0.010], ESR [HR(95%CI), 1.24(1.08-1.43); P=0.002], and HAQ [HR(95%CI), 1.001(1.00028- 1.0028); P=0.017] were significant and independent predictors of future MACE (Figure 1C). The mean(IQR), follow-up scaled, FRS-calculated risk of MACE was 7.7%(9.7). Adding PED to FRS, marginally increased the FRS, but did not significantly improve its performance [AUC(95%CI)= 0.6397 vs 0.6237 respectively) when the C-statistics was used (P=0.68). In contrast, NRI and IDI for PED+- FRS compared to the FRS alone were 13.9%(-3.1 to 44.6%) and 1.8%(z 3.06, P=0.002), respectively. Conclusion: PED is an independent predictor of future MACE in the RA population, irrespective of conventional and RA-specific cardiovascular risk factors. Adding PED to FRS, appeared to increase -albeit modestly- FRS predictive power in NRI and IDI analysis. Trials with larger sample size cohorts and longer follow-up period are needed to replicate our findings, confirm the optimal cut-off of RHI in the RA population, and provide a solid background to implement early preventive strategies in RA patients at increased risk of cardiovascular events.
ER  - 

TY  - JOUR
M3  - Conference Abstract
Y1  - 2024
VL  - 83
SP  - 462
SN  - 0003-4967
JF  - Annals of the Rheumatic Diseases
JO  - Ann. Rheum. Dis.
UR  - https://www-embase-com-443.webvpn.cams.tsgvip.top/search/results?subaction=viewrecord&id=L644870868&from=export
U2  - L644870868
DB  - Embase
U4  - 2024-08-06
L2  - https://dx-doi-org.webvpn.cams.tsgvip.top/10.1136/annrheumdis-2024-eular.476
DO  - 10.1136/annrheumdis-2024-eular.476
A1  - Tian, Z.
A1  - Kearsley-Fleet, L.
A1  - Galloway, J.
A1  - Watson, K.
A1  - Lunt, M.
A1  - Contributors Group, B.R.
A1  - Hyrich, K.
M1  - (Tian Z.; Kearsley-Fleet L.; Watson K.; Lunt M.; Hyrich K.) University of Manchester, Manchester Academic Health Science Centre, Centre for Musculoskeletal Research, Division of Musculoskeletal and Dermatological Sciences, Manchester, United Kingdom
M1  - (Galloway J.) King's College London, Centre for Rheumatic Diseases, London, United Kingdom
M1  - (Contributors Group B.R.) See Bsrbr.Org For Full List of contributors, Manchester, United Kingdom
M1  - (Hyrich K.) Manchester University NHS Foundation Trust, National Institute of Health Research Manchester Biomedical Research Centre, Manchester, United Kingdom
AD  - Z. Tian, University of Manchester, Manchester Academic Health Science Centre, Centre for Musculoskeletal Research, Division of Musculoskeletal and Dermatological Sciences, Manchester, United Kingdom
T1  - POTENTIAL IMPACT OF EMA RISK MINIMISATION MEASURES WITH JAKi ON CURRENT JAKi PRESCRIBING IN UK
LA  - English
KW  - baricitinib
KW  - disease modifying antirheumatic drug
KW  - filgotinib
KW  - interleukin 6
KW  - Janus kinase inhibitor
KW  - oclacitinib
KW  - tofacitinib
KW  - tumor necrosis factor inhibitor
KW  - upadacitinib
KW  - adult
KW  - aged
KW  - cancer risk
KW  - cerebrovascular accident
KW  - cohort analysis
KW  - conference abstract
KW  - controlled study
KW  - diabetes mellitus
KW  - drug therapy
KW  - dyslipidemia
KW  - European Medicines Agency
KW  - ex-smoker
KW  - female
KW  - human
KW  - hypertension
KW  - ischemic heart disease
KW  - major clinical study
KW  - male
KW  - observational study
KW  - prescription
KW  - rheumatoid arthritis
KW  - special situation for pharmacovigilance
KW  - United Kingdom
N2  - Background: Janus kinase inhibitors (JAKi) are effective therapies for the management of rheumatoid arthritis (RA). However, concerns about their safety in certain at-risk? populations have resulted in risk minimisation measures being introduced by the European Medicines Agency (EMA) in January 2023, which limits prescription of JAKi to certain patient subgroups unless no suitable alternative is available. The potential impact of these measures on current and future JAKi use in the UK is unknown. Objectives: Using a large national cohort study of patients who have already started their first JAKi, this analysis aimed to describe the proportion of patients who met one or more of these criteria and therefore may be impacted by these changes. Methods: All RA patients who started their first-ever JAK inhibitor (tofacitinib, baricitinib, upadacitinib, or filgotinib) therapy in the BSRBR-RA before 31st May 2022 were included. This cutoff date preceded the EMA warning [1]. Patients with missing data in any EMA criteria related variables were excluded from the analysis. Descriptive statistics were used to present patients characteristics at the start of their first-ever JAKi. This analysis defined four at-risk criteria assessed at the start of treatment: 1) aged ≥65 years, 2) increased risk of major cardiovascular problems (history of ischaemic heart disease, stroke, dyslipidaemia, hypertension or diabetes), 3) current or past smokers, 4) increased risk of cancer (defined as prior cancer). Among those who met the criteria, the previous number of distinct biological disease-modifying antirheumatic drugs (bDMARDs) classes of therapy was described (i.e. TNF inhibitor, IL-6 inhibitor). Results: A total of 1362 patients starting their first JAKi were included, and baricitinib was most common (76%), followed by tofacitinib (16%; Table 1). The cohort was 78% female, with an average age of 60 years. Among them, 28% of patients had received ≥3 prior classes of bDMARDs. Eighty percent of patients (1090) met ≥1 EMA risk criterion, with most common individual criterion as current/past smoker (54%) or cardiovascular risk factors (44%). Of those who met ≥1 risk criteria, 645 (59%) met more than one EMA risk criterion. Additionally, 29% had already received ≥3 prior bDMARDs classes, and 52% of the patients previously receiving ≥2 prior bDMARDs classes. Conclusion: We observed that a very high proportion of patients four-in-five commencing JAKi in the UK prior to the EMA advisory would have fallen into the high-risk? category for whom prescribing would only be advised if no suitable alternatives were available. Whilst almost a third of those had been treated with three or more prior bDMARDs classes, it is likely that for a substantial proportion, suitable alternatives would have existed. These data highlight the enormous impact of the recent licensing updates for the JAKi class. .
ER  - 

TY  - JOUR
M3  - Conference Abstract
Y1  - 2024
VL  - 83
SP  - 1759
EP  - 1760
SN  - 0003-4967
JF  - Annals of the Rheumatic Diseases
JO  - Ann. Rheum. Dis.
UR  - https://www-embase-com-443.webvpn.cams.tsgvip.top/search/results?subaction=viewrecord&id=L644871065&from=export
U2  - L644871065
DB  - Embase
U4  - 2024-08-06
L2  - https://dx-doi-org.webvpn.cams.tsgvip.top/10.1136/annrheumdis-2024-eular.1435
DO  - 10.1136/annrheumdis-2024-eular.1435
A1  - Karacabeyli, D.
A1  - Aviña-Zubieta, J.A.
A1  - Lu, N.
A1  - Xie, H.
A1  - Lacaille, D.
M1  - (Karacabeyli D.; Aviña-Zubieta J.A.; Lacaille D.) University of British Columbia, Vancouver, Canada
M1  - (Karacabeyli D.; Aviña-Zubieta J.A.; Lu N.; Xie H.; Lacaille D.) Arthritis Research Canada, Vancouver, Canada
M1  - (Xie H.) Simon Fraser University, Burnaby, Canada
AD  - D. Karacabeyli, University of British Columbia, Vancouver, Canada
T1  - RISK OF ACUTE MYOCARDIAL INFARCTION AND ISCHEMIC STROKE IN ADULTS WITH ANKYLOSING SPONDYLITIS: A POPULATION-BASED STUDY
LA  - English
KW  - acute heart infarction
KW  - adult
KW  - age
KW  - aged
KW  - ankylosing spondylitis
KW  - British Columbia
KW  - cardiovascular disease
KW  - cerebrovascular accident
KW  - cohort analysis
KW  - complication
KW  - conference abstract
KW  - controlled study
KW  - drug therapy
KW  - epidemiology
KW  - female
KW  - follow up
KW  - hospitalization
KW  - human
KW  - ICD-10
KW  - inflammation
KW  - major clinical study
KW  - male
KW  - middle aged
KW  - mortality
KW  - mortality risk
KW  - observational study
KW  - population dynamics
KW  - propensity score
KW  - rheumatoid arthritis
N2  - Background: Several studies on the risks of fatal and non-fatal acute myocardial infarction (AMI) and stroke in adults with ankylosing spondylitis (AS) have been performed, but results (including subgroup analyses on age and sex) have been conflicting. Objectives: 1. To evaluate the risks of incident AMI and ischemic stroke in adults with newly diagnosed AS compared to matched general population controls. 2. To assess for differences in risk based on age and sex. Methods: We performed a population-based incident cohort study assessing risk of AMI and ischemic stroke among adults with AS compared to general population controls using administrative health data from British Columbia in a universal health care system. Data included diagnostic codes from physician visits and hospitalizations, all pharmacy-dispensed medications, and vital statistics. All incident cases with AS onset from January 1, 1997 to December 31, 2017, were identified based on ≥2 physician visits or hospitalizations with ICD9/10 codes 720.∗/M45 and a run-in period of 7 years. General population controls without inflammatory arthritis were matched 2:1 on age, sex, and year of cohort entry. Individuals with prior AMI or stroke were excluded. Cohorts were followed until December 31, 2022, for occurrence of fatal or non-fatal AMI or ischemic stroke (defined by ICD9/10 codes in any position in hospital data or vital statistics). Cox proportional hazard regression models with propensity score overlap weighting (adjusting for potential confounders measured at baseline) and competing risk of death due to other causes were used to estimate hazard ratios (HRs) and 95% confidence intervals. Results: The cohort included 13,841 incident AS cases (52.6% males, mean age: 46.0) and 26,751 controls. Mean follow-up was 11.6 years. Risks of AMI and ischemic stroke were significantly higher in AS: weighted adjusted HRs for MI and stroke were 1.29 [1.18-1.42] and 1.16 [1.06-1.27], respectively (Table 1, Figure 1). The largest increases in risk were observed in females for both outcomes, in adults ≥50 years old for AMI, and in adults <50 for ischemic stroke (Table 1). Conclusion: AS is associated with an increased risk of AMI and ischemic stroke, particularly among females. These findings highlight the importance of detecting and managing traditional cardiovascular risk factors as well as controlling disease activity to prevent systemic complications of inflammation like AMI and stroke. (Figure Presented).
ER  - 

TY  - JOUR
M3  - Conference Abstract
Y1  - 2024
VL  - 83
SP  - 131
EP  - 132
SN  - 0003-4967
JF  - Annals of the Rheumatic Diseases
JO  - Ann. Rheum. Dis.
UR  - https://www-embase-com-443.webvpn.cams.tsgvip.top/search/results?subaction=viewrecord&id=L644871851&from=export
U2  - L644871851
DB  - Embase
U4  - 2024-08-06
L2  - https://dx-doi-org.webvpn.cams.tsgvip.top/10.1136/annrheumdis-2024-eular.3081
DO  - 10.1136/annrheumdis-2024-eular.3081
A1  - Fujisaki, M.
A1  - Honda, S.
A1  - Ikari, K.
A1  - Tanaka, E.
A1  - Harigai, M.
M1  - (Fujisaki M.) Tokyo Women's Medical University, Division of Rheumatology, Department of Internal Medicine, Tokyo, Japan
M1  - (Fujisaki M.; Honda S.; Tanaka E.; Harigai M.) Tokyo Women's Medical University Hospital, Institute of Rheumatology, Tokyo, Japan
M1  - (Honda S.; Tanaka E.; Harigai M.) Tokyo Women's Medical University, School of Medicine, Department of Internal Medicine, Tokyo, Japan
M1  - (Ikari K.) Tokyo Women's Medical University, School of Medicine, Department of Orthopedic Surgery, Tokyo, Japan
M1  - (Ikari K.) Tokyo Women's Medical University, School of Medicine, Division of Multidisciplinary Management of Rheumatic Diseases, Tokyo, Japan
AD  - M. Fujisaki, Tokyo Women's Medical University, Division of Rheumatology, Department of Internal Medicine, Tokyo, Japan
T1  - ENHANCING CARDIOVASCULAR RISK PREDICTION IN RA PATIENTS WITH CARDIOTHORACIC RATIO DERIVED FROM DEEP LEARNING
LA  - English
KW  - adult
KW  - aged
KW  - algorithm
KW  - artificial intelligence
KW  - cardiothoracic ratio
KW  - cardiovascular disease
KW  - cardiovascular risk
KW  - cerebrovascular accident
KW  - cohort analysis
KW  - comorbidity
KW  - conference abstract
KW  - controlled study
KW  - coronary risk
KW  - deep learning
KW  - digital health
KW  - event free survival
KW  - female
KW  - follow up
KW  - heart disease
KW  - heart failure
KW  - heart infarction
KW  - hospitalization
KW  - human
KW  - major clinical study
KW  - male
KW  - prediction
KW  - rheumatoid arthritis
KW  - risk assessment
KW  - risk factor
KW  - survival rate
KW  - thorax radiography
N2  - Background: Cardiovascular diseases account for about 15% of the causes of death in patients with rheumatoid arthritis (RA) [1], and prediction and prevention of major adverse cardiovascular events (MACE) in patients with RA is important. Existing cardiovascular event prediction scores developed for the general population underestimate risk when applied to patients with RA [2]. Therefore, the development of a more accurate prediction algorithm is urgently needed. Despite its widespread use in the assessment of heart disease, the cardiothoracic ratio (CTR) has not been used in any cardiovascular event prediction scores to date. Incorporating radiograph indices like CTR into existing scores may alter the predictive score for patients with RA. Objectives: To investigate whether incorporating radiograph indices into existing cardiovascular risk prediction scores enhances the predictive accuracy for MACE in patients with RA. Methods: Patients aged ≥20 with RA, enrolled in the Institute of Rheumatology RA (IORRA) cohort, and with chest and hand radiograph data from April 2000 to September 2022 were included. MACE, defined as the occurrence of myocardial infarction (MI), heart failure, stroke, or cardiovascular-related hospitalization or death, was captured by self-reported items by patients in the IORRA database. Observations began at the earliest radiographic date and censored at the occurrence of MACE, loss to follow-up, 10 years after observation initiation, or September 2023, whichever came first. The CTR and tracheal bifurcation angle (TBA) were extracted using a heatmap regression model trained on a dataset of 1,400 National Institute of Health chest radiograph images. The Sharp/van Der Heijde score (SHS) of hand radiographs was extracted using the method reported in our previous study [3]. Using a time-dependent Cox regression model with relevant covariates, the associations of these radiograph indices (i.e., CTR, TBA, and SHS) with MACE were assessed. The event-free survival rate for MACE according to CTR tertile was described by the Kaplan-Meier method and compared by log-rank test. To incorporate a score for CTR tertile into existing scores, namely the modified Systematic Coronary Risk Evaluation (mSCORE) or Expanded Cardiovascular Risk Prediction Score for RA (ERS-RA), patients were randomly assigned in a 1:1 ratio to either the Derivation or Validation cohort, with the number of points to be added to the score determined by using the coefficient from the Penalized Cox regression model in the Derivation cohort. Subsequently, the predictive accuracy in the Validation cohort was assessed using area under the curve (AUC). Results: Of a total of 3369 patients selected, with a mean age of 58.4 and 87.0% being female, 314 patients experienced MACE. In tests conducted on chest radiographs of 400 patients registered in the IORRA database, the average error for CTR was 0.025 (standard deviation [SD] ±0.9%), and for TBA -2.4 degrees (SD ±6.8 degrees). Only CTR was associated with MACE as an independent risk factor among the radiograph indices after adjusting for covariates (CTR, p <0.0001) (Table 1). Patients with higher CTR scores had lower MACE-free survival rates (P<0.0001) (Figure 1A). Based on the regression analysis using the Derivation cohort, additive percentages for each CTR tertile were +0, +0.3, +2.6 for mSCORE, and +0, +1.0, +8.7 for ERS-RA. In the Validation cohort, including CTR significantly improved the accuracy of mSCORE (AUC 0.685 vs. 0.713; p =0.006) and ERS-RA (AUC 0.675 vs. 0.714; p = 0.002) (Figure 1B). Conclusion: The predictive accuracy for MACE in patients with RA is enhanced by incorporating CTR into the existing cardiovascular risk prediction scores. (Figure Presented).
ER  - 

TY  - JOUR
M3  - Conference Abstract
Y1  - 2024
VL  - 65
IS  - 7
SP  - 6429
SN  - 0146-0404
JF  - Investigative Ophthalmology and Visual Science
JO  - Invest. Ophthalmol. Vis. Sci.
UR  - https://www-embase-com-443.webvpn.cams.tsgvip.top/search/results?subaction=viewrecord&id=L645262796&from=export
U2  - L645262796
DB  - Embase
U4  - 2024-09-20
A1  - Attar, R.
A1  - Franklin, E.
M1  - (Attar R.; Franklin E.) University of Mississippi Medical Center, Jackson, MS, United States
AD  - R. Attar, University of Mississippi Medical Center, Jackson, MS, United States
T1  - Utilization, Awareness, and Perceptions of Eye Exams among Healthcare Employees
LA  - English
KW  - adult
KW  - ametropia
KW  - awareness
KW  - cardiovascular disease
KW  - catalyst
KW  - cataract
KW  - cerebrovascular accident
KW  - conference abstract
KW  - diabetes mellitus
KW  - employee
KW  - eye care
KW  - eye disease
KW  - eye examination
KW  - female
KW  - health behavior
KW  - health care cost
KW  - health care personnel
KW  - health literacy
KW  - human
KW  - hypertension
KW  - knowledge
KW  - macular degeneration
KW  - major clinical study
KW  - male
KW  - multiple sclerosis
KW  - perception
KW  - prophylaxis
KW  - questionnaire
KW  - refraction error
KW  - retinol deficiency
KW  - rheumatoid arthritis
KW  - semi structured interview
KW  - syphilis
KW  - systemic disease
KW  - thyroid disease
KW  - vision
N2  - Purpose : Despite their evident value for disease prevention, preventive health exams, such as wellness, dental, and eye exams, remain underutilized, even among healthcare workers. This study explores the utilization of preventive health exams, specifically eye exams, and investigates the knowledge, awareness, experiences, and perceptions of eye exams among healthcare employees. Methods : An explanatory sequential mixed methods research design was used. Participants (N=305) included eligible adults employed in the healthcare sector. In the initial phase, participants reported, via an electronic questionnaire, their preventive health behaviors, as well as knowledge and awareness of the benefits associated with regular eye exams. In the second phase, qualitative data was collected via semi-structured interviews to explain the phase one findings. Results : While there was good adherence to recommended guidelines for wellness (78.55% reporting annual exams) and dental (69.87% adhering to semi-annual exams), a lower percentage, 63.12%, reported annual check-ups for eye exams. Respondents were aware of cataracts (96%), refractive error (89%), and macular degeneration (80%) being detectable during eye exams. However, awareness was lower for the value of eye exams in diagnosing systemic conditions, such as hypertension (61%), diabetes (60%), cancer (38%), cardiovascular disease (36%), stroke risk (31 %), vitamin A deficiency (29%), thyroid disease (29%), multiple sclerosis (18%), syphilis (17%), and rheumatoid arthritis (15%), reflecting a significant difference (p<.001) between knowledge of eye conditions and systemic conditions detectable during an eye exam. Health literacy and education emerged as factors influencing perceptions and dispositions. Additionally, qualitative findings revealed themes of communication, concern, connection, and culture, highlighting barriers and catalysts affecting adherence to eye exams. Conclusions : This study provides critical insights into healthcare employees' awareness, utilization, and perceptions of eye exams, emphasizing a lack of awareness regarding the benefits of regular eye exams for maintaining eye health. The findings underscore the importance of identifying and addressing barriers to accessing preventive eye care services. The broader implications of these results extend to policymakers, healthcare providers, and researchers committed to advancing both preventive health and vision care. (Table Presented).
ER  - 

TY  - JOUR
M3  - Conference Abstract
Y1  - 2024
VL  - 166
IS  - 5
SP  - S-509
SN  - 1528-0012
SN  - 0016-5085
JF  - Gastroenterology
JO  - Gastroenterology
UR  - https://www-embase-com-443.webvpn.cams.tsgvip.top/search/results?subaction=viewrecord&id=L2032017412&from=export
U2  - L2032017412
DB  - Embase
U4  - 2024-05-21
L2  - https://dx-doi-org.webvpn.cams.tsgvip.top/10.1016/S0016-5085(24)01642-1
DO  - 10.1016/S0016-5085(24)01642-1
A1  - Choden, T.
A1  - Goffinet, A.
A1  - Singh, P.
A1  - Choi, D.
A1  - Choi, N.K.
A1  - Cohen, R.D.
A1  - Dalal, S.
A1  - Pekow, J.
A1  - Cleveland, N.K.
A1  - Micic, D.
A1  - Rubin, D.T.
M1  - (Choden T.; Goffinet A.; Singh P.; Choi D.; Choi N.K.; Cohen R.D.; Dalal S.; Pekow J.; Cleveland N.K.; Micic D.; Rubin D.T.)
T1  - IMPACT OF UPADACITINIB ON CARDIOVASCULAR EVENTS AND ON LIPID VALUES IN OLDER INFLAMMATORY BOWEL DISEASE PATIENTS WITH CARDIOVASCULAR RISK FACTORS
LA  - English
KW  - high density lipoprotein
KW  - high density lipoprotein cholesterol
KW  - lipid
KW  - low density lipoprotein cholesterol
KW  - upadacitinib
KW  - adult
KW  - aged
KW  - cardiovascular risk
KW  - cardiovascular risk factor
KW  - cerebrovascular accident
KW  - cigarette smoking
KW  - clinical outcome
KW  - cohort analysis
KW  - conference abstract
KW  - coronary artery disease
KW  - coronary atherosclerosis
KW  - Crohn disease
KW  - diabetes mellitus
KW  - drug therapy
KW  - female
KW  - follow up
KW  - Food and Drug Administration
KW  - heart disease
KW  - heart infarction
KW  - high density lipoprotein cholesterol level
KW  - human
KW  - inflammatory bowel disease
KW  - maintenance therapy
KW  - major adverse cardiac event
KW  - major clinical study
KW  - male
KW  - phase 4 clinical trial
KW  - rheumatoid arthritis
KW  - risk algorithm
KW  - risk factor
KW  - side effect
KW  - therapy
KW  - treatment duration
KW  - ulcerative colitis
N2  - BACKGROUND Upadacitinib (upa) is a novel selective JAK-1 inhibitor that has demonstrated efficacy in the treatment of both moderate to severe ulcerative colitis (UC) and Crohn's disease (CD). The FDA label includes a black box warning for major adverse cardiac events (MACE) in patients ≥ age 50 with cardiovascular (CV) risk factors (current cigarette smoker, hypertension, diabetes mellitus, history of coronary artery disease, high-density lipoprotein (HDL) cholesterol level of <40mg/dL) based on a phase 4 study in such patients with rheumatoid arthritis and treated with a different drug in the class. We report our prospective real-world outcomes in patients with CD or UC age ≥ 50 who were treated with upa. METHODS We performed a prospective analysis of clinical outcomes during upa therapy in patients with IBD using pre-determined follow-up intervals as part of a formalized treatment evaluation protocol at our institution. We calculated the atherosclerotic cardiovascular disease (ASCVD) risk score for heart disease or stroke in 10 years for all patients using the American College of Cardiology (ACC) risk algorithm. Adverse events were recorded as treatment-related adverse events (AE) and serious adverse events (SAE). Statistical analysis was performed using the Wilcoxon paired signed rank test for changes in lipid levels. RESULTS 71 patients with UC (38) or CD (33) who were ≥ age 50 were included. Of these, 63.4% of patients had at least 1 CV risk factor, with 26.8% of patients with 2 risk factors and 9.9% of patients with ≥3 risk factors. The mean calculated ASCVD risk of heart disease or stroke in 10 years using the ACC risk algorithm was 10.2% (range 1.7% to 33.7%). Mean treatment duration was 34 weeks (range 1-134). 16 patients (22.5%) discontinued the drug due to lack of response (11 patients) or AEs (5 patients). The mean duration of 45mg induction treatment was 10 weeks, with maintenance dosing of 45mg (4 patients), 30mg (60) and 15mg (2). There were no MACE (death from cardiovascular causes, nonfatal myocardial infarction or nonfatal stroke) during induction or maintenance therapy with upa. There was a mean increase in low-density lipoprotein cholesterol (LDL-C) of 8.86mg/dL (p=0.004) and HDL cholesterol of 5.97mg/dL (p=0.008) over a mean 6 month follow up (range 1-13 months). However, the LDL-C to HDL-C ratio did not change significantly (increase of 0.10, p=0.39). There was also no change in calculated ASCVD risk scores prior to and after treatment initiation (increase of 0.26%, p=0.34). CONCLUSION In this prospective cohort of patients with CD or UC age ≥ 50 with significant CV risk factors treated with upa, there were no instances of MACE. Expected increases in both LDL-C and HDL-C levels, but not the LDL:HDL ratio were seen. These findings add reassurance regarding the safety of upa, even in this high cardiovascular risk cohort.
ER  - 

TY  - JOUR
M3  - Conference Abstract
Y1  - 2024
VL  - 166
IS  - 5
SP  - S-1156
SN  - 1528-0012
SN  - 0016-5085
JF  - Gastroenterology
JO  - Gastroenterology
UR  - https://www-embase-com-443.webvpn.cams.tsgvip.top/search/results?subaction=viewrecord&id=L2032019560&from=export
U2  - L2032019560
DB  - Embase
U4  - 2024-05-21
L2  - https://dx-doi-org.webvpn.cams.tsgvip.top/10.1016/S0016-5085(24)03116-0
DO  - 10.1016/S0016-5085(24)03116-0
A1  - Alqaisieh, M.
A1  - Sharu, H.E.
A1  - Chaudhary, A.J.
A1  - Al-Thunaibat, A.
A1  - Ali, H.
M1  - (Alqaisieh M.; Sharu H.E.; Chaudhary A.J.; Al-Thunaibat A.; Ali H.)
T1  - INPATIENT CORRELATION BETWEEN INFLAMMATORY BOWEL DISEASE FLARES AND RHEUMATOID ARTHRITIS. NATIONWIDE INPATIENT SAMPLE 2016-2020.
LA  - English
KW  - acute coronary syndrome
KW  - adult
KW  - aged
KW  - comorbidity
KW  - conference abstract
KW  - congestive heart failure
KW  - controlled study
KW  - deep vein thrombosis
KW  - drug therapy
KW  - female
KW  - hospitalization
KW  - human
KW  - ICD-10-CM
KW  - inflammatory bowel disease
KW  - lung embolism
KW  - major clinical study
KW  - male
KW  - middle aged
KW  - morbidity
KW  - mortality
KW  - mortality risk
KW  - rheumatoid arthritis
N2  - Background/Purpose: Inflammatory bowel disease (IBD) is an autoimmune disease that affects the gastrointestinal tract. The correlation between IBD flares and other rheumatological diseases, such as rheumatoid arthritis (RA), has not been thoroughly studied. Herein, we explore the impact of RA on IBD flares. Methodology: The 2016-2020 National Inpatient Sample Database (NIS) was analyzed to identify adult IBD hospitalizations using International Classification of Diseases – 10 Clinical Modification (ICD-10-CM) codes. The study's primary outcome was to assess IBD flare and RA association. Secondary outcomes included mortality and comorbidities among patients with IBD flare with RA compared to patients without RA. Multivariate logistic regression and linear regression analyses were used to adjust for possible confounders. Results: 1550145 IBD flare hospitalizations were identified. Among those, 51154 (3.3%) had RA, and 55.6% were females. Patients without RA had a mean age that was younger compared to those with RA 53.9 Vs. 60.1 (P< 0.0001), respectively. Logistic regression analysis showed that patients with RA have a higher risk of developing IBD flares in comparison to patients without RA (adjusted Odds Ratio [aOR] of 2.27, 95% Confidence Interval [CI] 2.22-2.33). However, patients with IBD flare who had RA had lower mortality risk (aOR:0.68, CI:0.58-0.80) as well as less risk for acute coronary syndrome (aOR:0.74, CI:0.64-0.86), acute congestive heart failure exacerbation (aOR:0.78, CI:0.71-0.87), acute kidney injury (aOR:0.72, CI:0.68-0.76), and ischemic strokes (aOR:0.59, CI:0.41-0.84). There was no statistically significant difference in the odds of deep vein thrombosis (aOR:0.93 CI:0.81-1.06) and pulmonary embolism (aOR:1.03, CI:0.87-1.22). Figure 1 shows the Forrest plot for multivariate analysis of in-hospital mortality and morbidities when adjusted for patient demographics, comorbidities, and hospital characteristics. Conclusion In IBD and RA patients, higher IBD flare rates were observed. Despite this, lower mortality and inhospital morbidity were noted, likely linked to increased use of biological agents.[figure presented]
ER  - 

TY  - JOUR
M3  - Review
Y1  - 2024
VL  - 22
IS  - 5
SP  - 961
EP  - 970.e12
SN  - 1542-7714
SN  - 1542-3565
JF  - Clinical Gastroenterology and Hepatology
JO  - Clin. Gastroenterol. Hepatol.
UR  - https://www-embase-com-443.webvpn.cams.tsgvip.top/search/results?subaction=viewrecord&id=L2028952908&from=export
U2  - L2028952908
C5  - 37821035
DB  - Embase
DB  - Medline
U3  - 2023-12-18
L2  - https://dx-doi-org.webvpn.cams.tsgvip.top/10.1016/j.cgh.2023.09.033
DO  - 10.1016/j.cgh.2023.09.033
A1  - Mattay, S.S.
A1  - Zamani, M.
A1  - Saturno, D.
A1  - Loftus, E.V.
A1  - Ciorba, M.A.
A1  - Yarur, A.
A1  - Singh, S.
A1  - Deepak, P.
M1  - (Mattay S.S.; Zamani M.; Saturno D.; Ciorba M.A.; Deepak P., deepak.parakkal@wustl.edu) Division of Gastroenterology, Washington University in St. Louis School of Medicine, St. Louis, Missouri, United States
M1  - (Zamani M.) Digestive Diseases Research Center, Digestive Diseases Research Institute, Tehran University of Medical Sciences, Tehran, Iran
M1  - (Loftus E.V.) Division of Gastroenterology and Hepatology, Mayo Clinic College of Medicine and Science, Rochester, Minnesota, United States
M1  - (Yarur A.) Division of Gastroenterology, Cedars-Sinai Medical Center, Los Angeles, California, United States
M1  - (Singh S.) Division of Gastroenterology, University of California San Diego, San Diego, California, United States
AD  - P. Deepak, Division of Gastroenterology, John T. Milliken Department of Medicine, Washington University School of Medicine, 600 South Euclid Avenue, Campus Box 8124, St. Louis, Missouri, United States
T1  - Risk of Major Adverse Cardiovascular Events in Immune-Mediated Inflammatory Disorders on Biologics and Small Molecules: Network Meta-Analysis
LA  - English
KW  - adverse drug reaction
KW  - ankylosing spondylitis
KW  - antineoplastic activity
KW  - cancer inhibition
KW  - cardiovascular disease
KW  - cardiovascular mortality
KW  - cerebrovascular accident
KW  - cohort analysis
KW  - drug therapy
KW  - heart failure
KW  - heart infarction
KW  - human
KW  - inflammation
KW  - inflammatory bowel disease
KW  - inflammatory disease
KW  - meta analysis
KW  - network meta-analysis
KW  - prospective study
KW  - psoriasis
KW  - psoriatic arthritis
KW  - randomized controlled trial
KW  - review
KW  - rheumatoid arthritis
KW  - side effect
KW  - systematic review
KW  - therapy
KW  - unstable angina pectoris
KW  - biological product
KW  - interleukin 12
KW  - interleukin 23
KW  - interleukin 23 antibody
KW  - Janus kinase
KW  - Janus kinase inhibitor
KW  - placebo
KW  - tumor necrosis factor
KW  - tumor necrosis factor antibody
KW  - ustekinumab
N2  - Background and Aims: Recent studies raise concern for increased risk of major adverse cardiovascular events (MACE) with Janus kinase (JAK) inhibitors used to treat immune-mediated inflammatory disorders (IMIDs). We aimed to examine MACE risk with licensed biologics and small molecules used commonly between IMIDs: inflammatory bowel disease, rheumatoid arthritis, psoriasis/psoriatic arthritis, and ankylosing spondylitis. Methods: Data were obtained from systematic searches (from inception to May 31, 2022) in PubMed, Embase, Ovid Medline, Scopus, Cochrane Central, and ClinicalTrials.gov. Studies that assessed a predefined MACE (myocardial infarction, cerebrovascular accident, unstable angina, cardiovascular death, or heart failure) risk in those ≥18 years of age with IMIDs treated with anti-interleukin (IL)-23 antibodies, anti-IL-12/23, anti-tumor necrosis factor α antibodies (anti-TNF-α), or JAK inhibitors were included in a network meta-analysis using a random-effects model with pooled odds ratios (ORs) reported with 95% credible intervals (CrIs) by drug class and disease state. Results: Among 3528 studies identified, 40 (36 randomized controlled trials and 4 cohort studies) were included in the systematic review, comprising 126,961 patients with IMIDs. Based on network meta-analysis of randomized controlled trials, regardless of disease state, anti-TNF-α (OR, 2.49; 95% CrI, 1.14–5.62), JAK inhibitors (OR, 2.64; 95% CrI, 1.26–5.99), and anti-IL-12/23 (OR, 3.15; 95% CrI, 1.01–13.35) were associated with increased MACE risk compared with placebo. There was no significant difference in the magnitude of the MACE risk between classes or based on IMID type. Conclusions: Anti-IL-12/23, JAK inhibitors, and anti-TNF-α were associated with higher risk of MACE compared with placebo. The magnitude of the increased MACE risk was not different by IMID type. These results require confirmation in larger prospective studies.
ER  - 

TY  - JOUR
M3  - Article
Y1  - 2024
VL  - 26
IS  - 5
SP  - 253
EP  - 263
SN  - 1535-1645
SN  - 1523-3812
JF  - Current Psychiatry Reports
JO  - Curr. Psychiatry Rep.
UR  - https://www-embase-com-443.webvpn.cams.tsgvip.top/search/results?subaction=viewrecord&id=L2029434511&from=export
U2  - L2029434511
C5  - 38625632
DB  - Embase
DB  - Medline
U3  - 2024-04-22
U4  - 2024-05-21
L2  - https://dx-doi-org.webvpn.cams.tsgvip.top/10.1007/s11920-024-01500-9
DO  - 10.1007/s11920-024-01500-9
A1  - Szoke, A.
A1  - Pignon, B.
A1  - Godin, O.
A1  - Ferchiou, A.
A1  - Tamouza, R.
A1  - Leboyer, M.
A1  - Schürhoff, F.
M1  - (Szoke A.; Pignon B., baptistepignon@yahoo.fr; Godin O.; Ferchiou A.; Tamouza R.; Leboyer M.; Schürhoff F.) UPEC, Univ Paris Est Creteil, Créteil, France
M1  - (Pignon B., baptistepignon@yahoo.fr) DMU IMPACT Psychiatrie Et Addictologie, Hôpital Albert Chenevier, Pavillon Hartmann, 40, Rue de Mesly, Créteil, France
M1  - (Szoke A.; Pignon B., baptistepignon@yahoo.fr; Godin O.; Ferchiou A.; Tamouza R.; Leboyer M.; Schürhoff F.) Fondation Fondamental, Créteil, France
AD  - B. Pignon, UPEC, Univ Paris Est Creteil, Créteil, France
T1  - Multimorbidity and the Etiology of Schizophrenia
LA  - English
KW  - article
KW  - asthma
KW  - autoimmune disease
KW  - cerebrovascular accident
KW  - chronic obstructive lung disease
KW  - congestive heart failure
KW  - epilepsy
KW  - human
KW  - ischemic heart disease
KW  - malignant neoplasm
KW  - multiple chronic conditions
KW  - multiple sclerosis
KW  - non insulin dependent diabetes mellitus
KW  - obesity
KW  - pathogenesis
KW  - pathophysiology
KW  - rheumatoid arthritis
KW  - schizophrenia
KW  - venous thromboembolism
N2  - Purpose of Review: A global study of multimorbidity in schizophrenia, especially of the association with physical conditions, might offer much needed etiological insights. Recent Findings: Our review suggests that life-style factors and medication related to schizophrenia are only part of the explanation of the increase in risk for cardiovascular, metabolic, pulmonary disorders, and some cancers. Positive associations with autoimmune disorders (with the exception of rheumatoid arthritis) and epilepsy are promising avenues of research but to date have not been fully exploited. The same holds for the negative comorbidity seen for rheumatoid arthritis and some cancers (e.g., prostate). Summary: As a whole, our review suggests that most of the explored conditions have a different prevalence in schizophrenia than in the general population. Several hypotheses emerged from this review such as the role of immune and genetic factors, of sex hormones, and of more general variability factors.
ER  - 

TY  - JOUR
M3  - Review
Y1  - 2024
VL  - 16
IS  - 3
SN  - 1939-0041
SN  - 1939-5116
JF  - Wiley Interdisciplinary Reviews: Nanomedicine and Nanobiotechnology
JO  - Wiley Interdiscip. Rev. Nanomedicine Nanobiotechnology
UR  - https://www-embase-com-443.webvpn.cams.tsgvip.top/search/results?subaction=viewrecord&id=L2029777139&from=export
U2  - L2029777139
C5  - 38725229
DB  - Embase
DB  - Medline
U3  - 2024-05-14
U4  - 2024-05-21
L2  - https://dx-doi-org.webvpn.cams.tsgvip.top/10.1002/wnan.1963
DO  - 10.1002/wnan.1963
A1  - Ansari, S.R.
A1  - Mahajan, J.
A1  - Teleki, A.
M1  - (Ansari S.R.; Teleki A., alexandra.teleki@scilifelab.uu.se) Department of Pharmacy, Science for Life Laboratory, Uppsala University, Uppsala, Sweden
M1  - (Mahajan J.) School of Applied Sciences, Abertay University, Scotland, Dundee, United Kingdom
AD  - A. Teleki, Department of Pharmacy, Science for Life Laboratory, Uppsala University, Uppsala, Sweden
T1  - Iron oxide nanoparticles for treatment and diagnosis of chronic inflammatory diseases: A systematic review
LA  - English
KW  - ferumoxytol
KW  - serelaxin
KW  - superparamagnetic iron oxide nanoparticle
KW  - abdominal aortic aneurysm
KW  - acute kidney failure
KW  - asthma
KW  - atherosclerosis
KW  - biocompatibility
KW  - brain edema
KW  - brain injury
KW  - cardiorenal syndrome
KW  - chronic inflammation
KW  - chronic pain
KW  - colitis
KW  - diabetes mellitus
KW  - drug efficacy
KW  - drug safety
KW  - encephalitis
KW  - female
KW  - glioma
KW  - heart infarction
KW  - human
KW  - human cell
KW  - in vitro study
KW  - in vivo study
KW  - insulin dependent diabetes mellitus
KW  - ischemic stroke
KW  - male
KW  - mouse
KW  - mucosa inflammation
KW  - multiple sclerosis
KW  - neuritis
KW  - nonhuman
KW  - osteoarthritis
KW  - osteomyelitis
KW  - pancreatitis
KW  - Parkinson disease
KW  - periodontitis
KW  - pneumonia
KW  - respiratory tract allergy
KW  - review
KW  - systematic review
KW  - thrombosis
KW  - Web of Science
N2  - Chronic inflammatory conditions are among the most prevalent diseases worldwide. Several debilitating diseases such as atherosclerosis, inflammatory bowel disease, rheumatoid arthritis, and Alzheimer's are linked to chronic inflammation. These conditions often develop into complex and fatal conditions, making early detection and treatment of chronic inflammation crucial. Current diagnostic methods show high variability and do not account for disease heterogeneity and disease-specific proinflammatory markers, often delaying the disease detection until later stages. Furthermore, existing treatment strategies, including high-dose anti-inflammatory and immunosuppressive drugs, have significant side effects and an increased risk of infections. In recent years, superparamagnetic iron oxide nanoparticles (SPIONs) have shown tremendous biomedical potential. SPIONs can function as imaging modalities for magnetic resonance imaging, and as therapeutic agents due to their magnetic hyperthermia capability. Furthermore, the surface functionalization of SPIONs allows the detection of specific disease biomarkers and targeted drug delivery. This systematic review explores the utility of SPIONs against chronic inflammatory disorders, focusing on their dual role as diagnostic and therapeutic agents. We extracted studies indexed in the Web of Science database from the last 10 years (2013–2023), and applied systematic inclusion criteria. This resulted in a final selection of 38 articles, which were analyzed for nanoparticle characteristics, targeted diseases, in vivo and in vitro models used, and the efficacy of the therapeutic or diagnostic modalities. The results revealed that ultrasmall SPIONs are excellent for imaging arterial and neuronal inflammation. Furthermore, novel therapies using SPIONs loaded with chemotherapeutic drugs show promise in the treatment of inflammatory diseases. This article is categorized under: Therapeutic Approaches and Drug Discovery > Emerging Technologies Diagnostic Tools > In Vivo Nanodiagnostics and Imaging.
ER  - 

TY  - JOUR
M3  - Article
Y1  - 2024
VL  - 16
IS  - 10
SN  - 2072-6643
JF  - Nutrients
JO  - Nutrients
UR  - https://www-embase-com-443.webvpn.cams.tsgvip.top/search/results?subaction=viewrecord&id=L2029965762&from=export
U2  - L2029965762
C5  - 38794754
DB  - Embase
DB  - Medline
U3  - 2024-05-31
U4  - 2024-06-10
L2  - https://dx-doi-org.webvpn.cams.tsgvip.top/10.3390/nu16101517
DO  - 10.3390/nu16101517
A1  - Li, M.
A1  - Zhang, X.
A1  - Chen, K.
A1  - Miao, Y.
A1  - Xu, Y.
A1  - Sun, Y.
A1  - Jiang, M.
A1  - Liu, M.
A1  - Gao, Y.
A1  - Xue, X.
A1  - Li, X.
M1  - (Li M., 15308159279@163.com; Zhang X., 2022120052@cmu.edu.cn; Chen K., 2022120128@cmu.edu.cn; Miao Y., 2023120041@cmu.edu.cn; Xu Y., 2023120043@cmu.edu.cn; Sun Y., yssun0823@163.com; Jiang M., jiangmengxian0605@163.com; Liu M., liumengcao0727@163.com; Gao Y., gaoyan152@yeah.net; Li X., xlli@cmu.edu.cn) Key Laboratory of Environmental Stress and Chronic Disease Control & Prevention, China Medical University, Ministry of Education, Shenyang, China
M1  - (Li M., 15308159279@163.com; Zhang X., 2022120052@cmu.edu.cn; Chen K., 2022120128@cmu.edu.cn; Miao Y., 2023120041@cmu.edu.cn; Xu Y., 2023120043@cmu.edu.cn; Sun Y., yssun0823@163.com; Jiang M., jiangmengxian0605@163.com; Liu M., liumengcao0727@163.com; Gao Y., gaoyan152@yeah.net; Li X., xlli@cmu.edu.cn) Department of Epidemiology, School of Public Health, China Medical University, Shenyang, China
M1  - (Xue X., xxxue@cmu.edu.cn) Science Experiment Center, China Medical University, Shenyang, China
AD  - X. Li, Key Laboratory of Environmental Stress and Chronic Disease Control & Prevention, China Medical University, Ministry of Education, Shenyang, China
[truncated: 9,704,475 more chars]
