# Supplementary material for: Rheumatoid arthritis and stroke risk: a systematic review and meta-analysis
Source: PeerJ. 2026 Jan 29;14:e20568. doi: 10.7717/peerj.20568 (PMC12861136; doi:10.7717/peerj.20568)
Supplement: Supplemental Information 2 [file peerj-14-20568-s002.zip › Database Bibliography/pubmed-StrokeMesh-set.txt]

PMID- 39387403
OWN - NLM
STAT- Publisher
LR  - 20241010
IS  - 1744-8298 (Electronic)
IS  - 1479-6678 (Linking)
DP  - 2024 Oct 10
TI  - Methotrexate, blood pressure and arterial function in rheumatoid arthritis: study 
      protocol.
PG  - 1-13
LID - 10.1080/14796678.2024.2411167 [doi]
AB  - This article discusses the rationale and design of the study "Methotrexate, blood 
      pressure, and arterial function in rheumatoid arthritis". The recognition that 
      immune activation and excess inflammation favor atherosclerosis has stimulated a 
      significant body of research not only to identify new drugs targeting these 
      pathways but also to repurpose (reposition) existing immunomodulatory medications 
      as atheroprotective agents. Observational studies in patients with rheumatoid 
      arthritis have reported that treatment with methotrexate, a traditional 
      disease-modifying antirheumatic drug, is associated with a significantly lower 
      risk of cardiovascular morbidity and mortality when compared with other 
      disease-modifying antirheumatic drugs. One potential mechanism accounting for the 
      reduced cardiovascular risk associated with methotrexate is the lowering effect 
      on arterial blood pressure. However, such effect has only been observed in 
      cross-sectional and observational studies. Given the established role of 
      hypertension as a leading cardiovascular risk factor, these observations justify 
      an intervention comparison study, the focus of this article, investigating the 
      temporal effects of methotrexate on blood pressure and various surrogate markers 
      of atherosclerosis in patients with rheumatoid arthritis. The results of this 
      study might lead to the repurposing of methotrexate for cardiovascular prevention 
      in patients with and without autoimmune disorders.Clinical Trial Registration: 
      NCT03254589 (ClinicalTrials.gov).
FAU - Mangoni, Arduino A
AU  - Mangoni AA
AUID- ORCID: 0000-0001-8699-1412
AD  - College of Medicine & Public Health, Flinders Health & Medical Research 
      Institute, Flinders University, Adelaide, Australia.
AD  - Department of Clinical Pharmacology, Finders Medical Centre, Southern Adelaide 
      Local Health Network, Adelaide, Australia.
FAU - Wiese, Michael D
AU  - Wiese MD
AUID- ORCID: 0000-0002-3255-9242
AD  - Centre for Pharmaceutical Innovation, Clinical & Health Sciences, University of 
      South Australia, Adelaide, Australia.
FAU - Woodman, Richard J
AU  - Woodman RJ
AUID- ORCID: 0000-0002-4094-1222
AD  - Centre for Epidemiology & Biostatistics, College of Medicine & Public Health, 
      Flinders University, Adelaide, Australia.
FAU - Sotgia, Salvatore
AU  - Sotgia S
AUID- ORCID: 0000-0002-3717-3437
AD  - Department of Biomedical Sciences, University of Sassari, Sassari, Italy.
FAU - Zinellu, Angelo
AU  - Zinellu A
AUID- ORCID: 0000-0002-8396-0968
AD  - Department of Biomedical Sciences, University of Sassari, Sassari, Italy.
FAU - Carru, Ciriaco
AU  - Carru C
AUID- ORCID: 0000-0002-6985-4907
AD  - Department of Biomedical Sciences, University of Sassari, Sassari, Italy.
AD  - Medical Oncology Unit, University Hospital (AOUSS), Sassari, Italy.
FAU - Hulin, Julie-Ann
AU  - Hulin JA
AUID- ORCID: 0000-0003-4886-0416
AD  - College of Medicine & Public Health, Flinders Health & Medical Research 
      Institute, Flinders University, Adelaide, Australia.
FAU - Shanahan, E Michael
AU  - Shanahan EM
AUID- ORCID: 0000-0001-8309-3289
AD  - College of Medicine & Public Health, Flinders Health & Medical Research 
      Institute, Flinders University, Adelaide, Australia.
AD  - Department of Rheumatology, Flinders Medical Centre, Southern Adelaide Local 
      Health Network, Adelaide, Australia.
FAU - Tommasi, Sara
AU  - Tommasi S
AUID- ORCID: 0000-0002-9449-2602
AD  - College of Medicine & Public Health, Flinders Health & Medical Research 
      Institute, Flinders University, Adelaide, Australia.
AD  - Department of Clinical Pharmacology, Finders Medical Centre, Southern Adelaide 
      Local Health Network, Adelaide, Australia.
LA  - eng
SI  - ClinicalTrials.gov/NCT03254589
PT  - Journal Article
DEP - 20241010
PL  - England
TA  - Future Cardiol
JT  - Future cardiology
JID - 101239345
SB  - IM
OAB - This article describes a research study looking at the effects of a 
      well-established antirheumatic drug, methotrexate, on blood pressure and blood 
      vessels in patients with rheumatoid arthritis, a disabling condition affecting 
      the joints as well as other organs and tissues. Methotrexate is commonly used in 
      rheumatoid arthritis, given its ability to suppress inflammation and the 
      activation of the immune system. However, excessive inflammation and immune 
      activation are linked to atherosclerosis, a condition characterised by the 
      build-up of plaques in blood vessels and the development of clots. Therefore, 
      methotrexate might also be helpful in combating atherosclerosis because of its 
      ability to suppress inflammation and immune system activation. We have previously 
      observed that patients with rheumatoid arthritis receiving methotrexate have 
      lower blood pressure when compared with patients receiving other antirheumatic 
      drugs. However, in this study we could not prove that methotrexate directly 
      reduces blood pressure. Given that high blood pressure is well known to damage 
      the blood vessels and promote atherosclerosis and its devastating manifestations, 
      for example, heart attack and stroke, this article will discuss a new study that 
      compares blood pressure for individuals assigned to different treatments to 
      assess whether methotrexate can lower blood pressure over time and exert 
      additional beneficial effects on blood vessels in patients with rheumatoid 
      arthritis. The results of this study will be helpful in determining whether 
      methotrexate can be routinely used to combat atherosclerosis and consequently 
      reduce the risk of heart attack and stroke in patients with rheumatoid arthritis 
      and, potentially, other patient groups.
OABL- eng
OTO - NOTNLM
OT  - active
OT  - arthritis
OT  - atherosclerosis
OT  - blood inflammation
OT  - drug repositioning
OT  - immunity
OT  - methotrexate
OT  - pressure
OT  - preventive medicine
OT  - rheumatoid
OT  - stiffness
EDAT- 2024/10/13 21:10
MHDA- 2024/10/13 21:10
CRDT- 2024/10/10 07:23
PHST- 2024/10/13 21:10 [medline]
PHST- 2024/10/13 21:10 [pubmed]
PHST- 2024/10/10 07:23 [entrez]
AID - 10.1080/14796678.2024.2411167 [doi]
PST - aheadofprint
SO  - Future Cardiol. 2024 Oct 10:1-13. doi: 10.1080/14796678.2024.2411167.

PMID- 39391127
OWN - NLM
STAT- PubMed-not-MEDLINE
LR  - 20241012
IS  - 2772-8293 (Electronic)
IS  - 2772-8293 (Linking)
VI  - 3
IP  - 4
DP  - 2024 Nov
TI  - Incidence of cardiovascular events in a population-based Danish cohort with 
      atopic dermatitis.
PG  - 100338
LID - 10.1016/j.jacig.2024.100338 [doi]
LID - 100338
AB  - BACKGROUND: The risk of cardiovascular disease in atopic dermatitis (AD) is not 
      well established. OBJECTIVES: Our aims were to evaluate the incidence rate (IR) 
      of venous thromboembolism (VTE) in patients with AD in a population-based cohort 
      study and to assess atherosclerotic cardiovascular disease (ASCVD) risk factors 
      and incidence of malignancies, major adverse cardiovascular events (MACE), and 
      VTE in patients with AD and rheumatoid arthritis (RA) in a nested cohort 
      analysis. METHODS: Data from individuals age 12 years or older (nested cohort 
      age ≥ 18 years) from January 1, 2000, to December 31, 2018, were extracted from 
      the Danish National Patient Registry. Patients with AD were age- and sex-matched 
      with 10 healthy controls. ASCVD risk factors included age 65 years or older and 
      history of smoking, coronary artery disease, stroke, deep vein thrombosis (DVT), 
      pulmonary embolism (PE), and malignancy. RESULTS: The population-based cohort 
      comprised 190,751 patients (17,341 patients with AD and 173,410 healthy 
      controls). The IRs per 100 patient-years were comparable between the AD cohort 
      and healthy controls for VTE (0.14 [95% CI = 0.12-0.16] vs 0.11 [95% CI = 
      0.11-0.12]), DVT (0.08 [95% CI = 0.06-0.09] vs 0.06 [95% CI = 0.06-0.07]), and PE 
      (0.06 [95% CI = 0.05-0.08] vs 0.05 [95% CI = 0.05-0.05]). The IR for VTE was 
      higher in the AD cohort age 65 years or older (0.71 [95% CI = 0.56-0.90]) than in 
      the age-matched controls (0.50 [95% CI = 0.46-0.54]). ASCVD risk factors were 
      more frequent in the patients with RA than in the patients with AD. The IRs for 
      malignancies and MACE were higher with specific ASCVD risk factors. CONCLUSIONS: 
      The IRs of cardiovascular events were comparable between the AD cohort and 
      general population. The risk of VTE, malignancy, or MACE was higher with specific 
      ASCVD risk factors, underscoring the need for patient monitoring.
CI  - © 2024 Published by Elsevier Inc. on behalf of the American Academy of Allergy, 
      Asthma & Immunology.
FAU - Egeberg, Alexander
AU  - Egeberg A
AD  - Bispebjerg University Hospital, University of Copenhagen, Copenhagen, Denmark.
AD  - Department of Clinical Medicine, Faculty of Health and Medical Sciences, 
      University of Copenhagen, Copenhagen, Denmark.
FAU - Wollenberg, Andreas
AU  - Wollenberg A
AD  - Ludwig Maximilian University, Munich, Germany.
AD  - University of Augsburg, Augsburg, Germany.
FAU - Bieber, Thomas
AU  - Bieber T
AD  - Christine Kühne - Center for Allergy Research and Education (CK-CARE), Medicine 
      Campus, Davos, Switzerland.
FAU - Lemeshow, Adina R
AU  - Lemeshow AR
AD  - Pfizer Inc, New York, NY.
FAU - Vyas, Shefali
AU  - Vyas S
AD  - Pfizer Inc, New York, NY.
LA  - eng
PT  - Journal Article
DEP - 20240901
PL  - United States
TA  - J Allergy Clin Immunol Glob
JT  - The journal of allergy and clinical immunology. Global
JID - 9918453488706676
PMC - PMC11466631
OTO - NOTNLM
OT  - Atherosclerotic cardiovascular disease
OT  - Denmark
OT  - Janus kinase inhibitor
OT  - atopic dermatitis
OT  - deep vein thrombosis
OT  - major adverse cardiovascular event
OT  - malignancies
OT  - pulmonary embolism
OT  - rheumatoid arthritis
OT  - venous thromboembolism
COIS- This study was funded by 10.13039/100004319Pfizer Inc. Disclosure of potential 
      conflicts of interest: A. Egeberg has received research funding from Pfizer Inc, 
      AbbVie, Almirall, 10.13039/100002491Bristol-Myers Squibb, 
      10.13039/100008349Boehringer Ingelheim, 10.13039/100004312Eli Lilly and Company, 
      Novartis, Janssen, the Danish National Psoriasis Foundation, the Simon Spies 
      Foundation, and the Kgl Hofbundtmager Aage Bang Foundation, as well as honoraria 
      for serving as a consultant and/or speaker from Pfizer, AbbVie, Amgen, Almirall, 
      Bristol-Myers Squibb, Boehringer Ingelheim, Dermavant, Eli Lilly and Company, 
      Galápagos NV, Galderma, Horizon Therapeutics, Janssen, LEO Pharma, McNeil 
      Consumer Healthcare, Mylan, Novartis, Samsung Bioepis Co, Ltd, Sun 
      Pharmaceuticals, UCB, Union Therapeutics, and Zuellig Pharma, Ltd. A. Wollenberg 
      is an advisor, speaker, or investigator for Pfizer, Aileens, Almirall, 
      Beiersdorf, Bioderma, Bristol-Myers Squibb, Chugai, Eli Lilly and Company, 
      Galápagos, Galderma, GSK, Hans Karrer, Hexal, Janssen, LEO Pharma, L’Oreal, 
      Maruho, MedImmune, Novartis, Pierre Fabre, Regeneron, Sanofi-Genzyme, Santen, and 
      UCB. T. Bieber is a lecturer and/or consultant for Pfizer Inc, AbbVie, Almirall, 
      AnaptysBio, Arena Pharmaceuticals, Asana Biosciences, BioVerSys, Boehringer 
      Ingelheim, Daiichi Sankyo, Dermavant Roivant, Eli Lilly and Company, 
      Galápagos/MorphoSys, Galderma, Glenmark, GSK, Incyte, Kymab, LEO Pharma, 
      L´Oréal/La Roche Posay, Menlo Therapeutics, Novartis, RAPT Therapeutics (FLX 
      Bio), Sanofi Regeneron, UCB, and Vectans Pharma and an investigator for AFYX 
      (DermTreat). A. R. Lemeshow is an employee and shareholder in Pfizer Inc. S. Vyas 
      was an employee and shareholder in Pfizer Inc at the time of the study.
EDAT- 2024/10/11 06:23
MHDA- 2024/10/11 06:24
PMCR- 2024/09/01
CRDT- 2024/10/11 04:16
PHST- 2024/03/22 00:00 [received]
PHST- 2024/07/03 00:00 [revised]
PHST- 2024/08/06 00:00 [accepted]
PHST- 2024/10/11 06:24 [medline]
PHST- 2024/10/11 06:23 [pubmed]
PHST- 2024/10/11 04:16 [entrez]
PHST- 2024/09/01 00:00 [pmc-release]
AID - S2772-8293(24)00134-6 [pii]
AID - 100338 [pii]
AID - 10.1016/j.jacig.2024.100338 [doi]
PST - epublish
SO  - J Allergy Clin Immunol Glob. 2024 Sep 1;3(4):100338. doi: 
      10.1016/j.jacig.2024.100338. eCollection 2024 Nov.

PMID- 39347795
OWN - NLM
STAT- Publisher
LR  - 20240930
IS  - 1861-0692 (Electronic)
IS  - 1861-0684 (Linking)
DP  - 2024 Sep 30
TI  - Subclinical left ventricular dysfunction in rheumatoid arthritis: findings from 
      the prospective Porto-RA cohort.
LID - 10.1007/s00392-024-02548-6 [doi]
AB  - AIM: Patients with rheumatoid arthritis (RA) have an increased risk of cardiac 
      dysfunction and heart failure (HF) due to a pro-inflammatory state. Detecting 
      cardiac dysfunction in RA is challenging as these patients often present 
      preserved ejection fraction (EF) but may have subclinical ventricular 
      dysfunction. Echocardiographic strain analysis is a promising tool for early 
      detection of subclinical left ventricular systolic dysfunction (LVSD). This study 
      assesses the prognostic role of strain analysis in RA. METHODS AND RESULTS: 
      Prospective study of 277 RA patients without known heart disease and preserved 
      EF, categorized by left ventricular global longitudinal strain (GLS): normal GLS 
      (≤ - 18%) vs. subclinical LVSD (> - 18%). Primary outcome was a composite of 
      myocardial infarction, HF hospitalization, stroke, or cardiovascular death 
      (MACE). Mean age was 57 years, 79% female. Although mean GLS was within normal 
      (- 20 ± 3%), subclinical LVSD was observed in 24% of patients (n = 67) and was 
      positively correlated with older age (OR 1.54 per 10 years; p < 0.001) and 
      comorbid conditions, such as dyslipidemia (OR 2.27; p = 0.004), obesity (OR 2.29; 
      p = 0.015), and chronic kidney disease (OR 8.39; p = 0.012). Subclinical LVSD was 
      independently associated with a 3.9-fold higher risk of MACE (p = 0.003) and a 
      3.4-fold higher risk of HF hospitalization/cardiovascular death (p = 0.041). A 
      GLS threshold of > - 18.5% provided optimal sensitivity (78%) and specificity 
      (74%) in identifying patients at elevated MACE risk (AUC = 0.78; p < 0.001). 
      CONCLUSION: Subclinical LVSD, identified by reduced GLS, was strongly associated 
      with adverse cardiovascular events in RA. Whether these findings have therapeutic 
      implications is worth exploring in clinical trials.
CI  - © 2024. The Author(s).
FAU - Alexandre, André
AU  - Alexandre A
AUID- ORCID: 0000-0003-2465-2217
AD  - Department of Cardiology, Unidade Local de Saúde de Santo António, Largo Do Prof. 
      Abel Salazar, 4099-001, Porto, Portugal. andrealexandre_1@msn.com.
AD  - ICBAS-School of Medicine and Biomedical Sciences, University of Porto, 4050-313, 
      Porto, Portugal. andrealexandre_1@msn.com.
FAU - Sá-Couto, David
AU  - Sá-Couto D
AD  - Department of Cardiology, Unidade Local de Saúde de Santo António, Largo Do Prof. 
      Abel Salazar, 4099-001, Porto, Portugal.
AD  - ICBAS-School of Medicine and Biomedical Sciences, University of Porto, 4050-313, 
      Porto, Portugal.
FAU - Brandão, Mariana
AU  - Brandão M
AD  - ICBAS-School of Medicine and Biomedical Sciences, University of Porto, 4050-313, 
      Porto, Portugal.
AD  - Clinical Immunology Unit, Unidade Local de Saúde de Santo António, 4099-001, 
      Porto, Portugal.
AD  - Autoimmunity and Neurosciences Group, UMIB-Unit for Multidisciplinary Research in 
      Biomedicine, ICBAS-School of Medicine and Biomedical Sciences, University of 
      Porto, 4050-313, Porto, Portugal.
FAU - Cabral, Sofia
AU  - Cabral S
AD  - Department of Cardiology, Unidade Local de Saúde de Santo António, Largo Do Prof. 
      Abel Salazar, 4099-001, Porto, Portugal.
AD  - ICBAS-School of Medicine and Biomedical Sciences, University of Porto, 4050-313, 
      Porto, Portugal.
FAU - Fonseca, Tomás
AU  - Fonseca T
AD  - ICBAS-School of Medicine and Biomedical Sciences, University of Porto, 4050-313, 
      Porto, Portugal.
AD  - Clinical Immunology Unit, Unidade Local de Saúde de Santo António, 4099-001, 
      Porto, Portugal.
AD  - Autoimmunity and Neurosciences Group, UMIB-Unit for Multidisciplinary Research in 
      Biomedicine, ICBAS-School of Medicine and Biomedical Sciences, University of 
      Porto, 4050-313, Porto, Portugal.
FAU - Costa, Rita Quelhas
AU  - Costa RQ
AD  - Department of Internal Medicine, Unidade Local de Saúde de Entre Douro E Vouga, 
      Aveiro, Portugal.
FAU - Marinho, António
AU  - Marinho A
AD  - ICBAS-School of Medicine and Biomedical Sciences, University of Porto, 4050-313, 
      Porto, Portugal.
AD  - Clinical Immunology Unit, Unidade Local de Saúde de Santo António, 4099-001, 
      Porto, Portugal.
AD  - Autoimmunity and Neurosciences Group, UMIB-Unit for Multidisciplinary Research in 
      Biomedicine, ICBAS-School of Medicine and Biomedical Sciences, University of 
      Porto, 4050-313, Porto, Portugal.
FAU - Vasconcelos, Carlos
AU  - Vasconcelos C
AD  - Clinical Immunology Unit, Unidade Local de Saúde de Santo António, 4099-001, 
      Porto, Portugal.
AD  - Autoimmunity and Neurosciences Group, UMIB-Unit for Multidisciplinary Research in 
      Biomedicine, ICBAS-School of Medicine and Biomedical Sciences, University of 
      Porto, 4050-313, Porto, Portugal.
FAU - Ferreira, Betânia
AU  - Ferreira B
AD  - Autoimmunity and Neurosciences Group, UMIB-Unit for Multidisciplinary Research in 
      Biomedicine, ICBAS-School of Medicine and Biomedical Sciences, University of 
      Porto, 4050-313, Porto, Portugal.
AD  - Hospital da Luz Arrábida, Vila Nova de Gaia, Portugal.
FAU - Ferreira, João Pedro
AU  - Ferreira JP
AD  - Université de Lorraine, INSERM, Centre d'Investigations Cliniques Plurithématique 
      1433, CHRU de Nancy, Inserm U1116 F-CRIN INI-CRCT (Cardiovascular and Renal 
      Clinical Trialists), Nancy, France.
AD  - Department of Surgery and Physiology, Faculty of Medicine of the University of 
      Porto, Porto, Portugal.
FAU - Rodrigues, Patrícia
AU  - Rodrigues P
AD  - Department of Cardiology, Unidade Local de Saúde de Santo António, Largo Do Prof. 
      Abel Salazar, 4099-001, Porto, Portugal.
AD  - ICBAS-School of Medicine and Biomedical Sciences, University of Porto, 4050-313, 
      Porto, Portugal.
AD  - Cardiovascular Research Group, UMIB-Unit for Multidisciplinary Research in 
      Biomedicine, ICBAS-School of Medicine and Biomedical Sciences, University of 
      Porto, 4050-313, Porto, Portugal.
LA  - eng
PT  - Journal Article
DEP - 20240930
PL  - Germany
TA  - Clin Res Cardiol
JT  - Clinical research in cardiology : official journal of the German Cardiac Society
JID - 101264123
SB  - IM
OTO - NOTNLM
OT  - Heart failure
OT  - Left ventricular global longitudinal strain
OT  - Major adverse cardiovascular events
OT  - Rheumatoid arthritis
OT  - Subclinical cardiac dysfunction
EDAT- 2024/09/30 12:46
MHDA- 2024/09/30 12:46
CRDT- 2024/09/30 11:02
PHST- 2024/06/22 00:00 [received]
PHST- 2024/09/16 00:00 [accepted]
PHST- 2024/09/30 12:46 [medline]
PHST- 2024/09/30 12:46 [pubmed]
PHST- 2024/09/30 11:02 [entrez]
AID - 10.1007/s00392-024-02548-6 [pii]
AID - 10.1007/s00392-024-02548-6 [doi]
PST - aheadofprint
SO  - Clin Res Cardiol. 2024 Sep 30. doi: 10.1007/s00392-024-02548-6.

PMID- 39292496
OWN - NLM
STAT- Publisher
LR  - 20240921
IS  - 2380-6591 (Electronic)
IS  - 2380-6583 (Print)
DP  - 2024 Sep 18
TI  - Exploring the Link Between Genetic Predictors of Cardiovascular Disease and 
      Psoriasis.
LID - 10.1001/jamacardio.2024.2859 [doi]
LID - e242859
AB  - IMPORTANCE: The epidemiological link between immune-mediated diseases (IMIDs) and 
      cardiovascular disease has often been attributed to systemic inflammation. 
      However, the direction of causality and the biological mechanisms linking 
      cardiovascular disease with IMIDs are incompletely understood. Given the robust 
      epidemiological association and the growing body of supportive mechanistic 
      evidence, psoriasis is an exemplary IMID model for exploring this relationship. 
      OBJECTIVE: To assess the bidirectional relationships between genetic predictors 
      of psoriasis and the 2 major forms of cardiovascular disease, coronary artery 
      disease (CAD) and stroke, and to evaluate the association between genetic 
      predictors of cardiovascular disease with 9 other IMIDs. DESIGN, SETTING, AND 
      PARTICIPANTS: This was a genetic association study using mendelian randomization 
      (MR), a powerful genetic tool to help distinguish causation from associations 
      observed in epidemiological studies, to provide supportive evidence for causality 
      between traits. The study conducted 2-sample MR analyses using summary-level data 
      from large-scale genome-wide association meta-analysis studies (GWAS) for each 
      trait. The analysis focused on individuals of European descent from GWAS 
      meta-analyses, involving CAD, stroke, psoriasis, and 9 other IMIDs. Data were 
      analyzed from January 2023 to May 2024. EXPOSURES: Genetic predictors of CAD, 
      stroke, psoriasis, and 9 other IMIDs. MAIN OUTCOMES AND MEASURES: The primary 
      outcomes were the associations of genetic predictors of CAD and stroke with the 
      risk of psoriasis and 9 other IMIDs, determined using inverse-variance weighted 
      (IVW) MR estimates. RESULTS: This study included 181 249 cases and 1 165 690 
      controls with CAD, 110 182 cases and 1 503 898 controls with stroke, 36 466 cases 
      and 458 078 controls with psoriasis, for a total of approximately 3 400 000 
      individuals, and 9 other IMIDs. In contrast to previous assumptions, genetic 
      predictors of psoriasis were found to have no association with CAD or stroke. In 
      the reverse direction, genetic predictors of both CAD (MR estimate IVW odds ratio 
      [OR], 1.07; 95% CI, 1.04-1.10; P = .003) and stroke (IVW OR, 1.22; 95% CI, 
      1.05-1.41; P = .01) were found to have risk-increasing associations with 
      psoriasis. Adjusting for stroke rendered the associations of genetically 
      predicted CAD with psoriasis risk nonsignificant (and vice versa), suggesting 
      that a shared effect underlying genetic risk for CAD and stroke associates with 
      increased psoriasis risk. No risk-increasing associations were observed for 
      genetic predictors of cardiovascular disease with other common IMIDs, including 
      rheumatoid arthritis and inflammatory bowel disease. CONCLUSIONS AND RELEVANCE: 
      Findings of this mendelian randomization study indicate that genetic predictors 
      of cardiovascular disease were associated with increased psoriasis risk with no 
      reciprocal effect or association with other IMIDs. Elucidating mechanisms 
      underpinning this association could lead to novel therapeutic approaches in both 
      diseases.
FAU - Ramessur, Ravi
AU  - Ramessur R
AD  - St John's Institute of Dermatology, School of Basic & Medical Biosciences, 
      Faculty of Life Sciences & Medicine, King's College London, London, United 
      Kingdom.
FAU - Saklatvala, Jake
AU  - Saklatvala J
AD  - Department of Medical and Molecular Genetics, School of Basic & Medical 
      Biosciences, King's College London, London, United Kingdom.
FAU - Budu-Aggrey, Ashley
AU  - Budu-Aggrey A
AD  - MRC Integrative Epidemiology Unit at University of Bristol, Bristol, United 
      Kingdom.
AD  - Population Health Sciences, Bristol Medical School, Bristol, United Kingdom.
FAU - Ostaszewski, Marek
AU  - Ostaszewski M
AD  - Luxembourg Centre for Systems Biomedicine, University of Luxembourg, 
      Esch-sur-Alzette, Luxembourg.
FAU - Möbus, Lena
AU  - Möbus L
AD  - Finnish Hub for Development and Validation of Integrated Approaches, Faculty of 
      Medicine and Health Technology, Tampere University, Tampere, Finland.
FAU - Greco, Dario
AU  - Greco D
AD  - Finnish Hub for Development and Validation of Integrated Approaches, Faculty of 
      Medicine and Health Technology, Tampere University, Tampere, Finland.
AD  - Division of Pharmaceutical Biosciences, Faculty of Pharmacy, University of 
      Helsinki, Helsinki, Uusimaa, Finland.
FAU - Ndlovu, Matladi
AU  - Ndlovu M
AD  - Department of Immunology Research, UCB, Brussels, Belgium.
FAU - Mahil, Satveer K
AU  - Mahil SK
AD  - St John's Institute of Dermatology, School of Basic & Medical Biosciences, 
      Faculty of Life Sciences & Medicine, King's College London, London, United 
      Kingdom.
FAU - Barker, Jonathan N
AU  - Barker JN
AD  - St John's Institute of Dermatology, School of Basic & Medical Biosciences, 
      Faculty of Life Sciences & Medicine, King's College London, London, United 
      Kingdom.
FAU - Brown, Sara
AU  - Brown S
AD  - Centre for Genomic and Experimental Medicine, University of Edinburgh, Edinburgh, 
      Scotland, United Kingdom.
AD  - Department of Dermatology, NHS Lothian, Edinburgh, Scotland, United Kingdom.
FAU - Paternoster, Lavinia
AU  - Paternoster L
AD  - MRC Integrative Epidemiology Unit at University of Bristol, Bristol, United 
      Kingdom.
AD  - Population Health Sciences, Bristol Medical School, Bristol, United Kingdom.
AD  - NIHR Bristol Biomedical Research Centre, University Hospitals Bristol and Weston 
      NHS Foundation Trust and University of Bristol, Bristol, United Kingdom.
FAU - Dand, Nick
AU  - Dand N
AD  - Department of Medical and Molecular Genetics, School of Basic & Medical 
      Biosciences, King's College London, London, United Kingdom.
FAU - Simpson, Michael A
AU  - Simpson MA
AD  - Department of Medical and Molecular Genetics, School of Basic & Medical 
      Biosciences, King's College London, London, United Kingdom.
FAU - Smith, Catherine H
AU  - Smith CH
AD  - St John's Institute of Dermatology, School of Basic & Medical Biosciences, 
      Faculty of Life Sciences & Medicine, King's College London, London, United 
      Kingdom.
LA  - eng
PT  - Journal Article
DEP - 20240918
PL  - United States
TA  - JAMA Cardiol
JT  - JAMA cardiology
JID - 101676033
SB  - IM
CIN - doi: 10.1001/jamacardio.2024.2868
PMC - PMC11411451
COIS- Conflict of Interest Disclosures: Dr Ndlovu reported receiving an employee salary 
      from UCB BioPharma Employee and nonfinancial support from European Federation of 
      Pharmaceutical Industries and Associations (EFPIA) Innovative Medicines 
      Initiative (IMI) Biomarkers in Atopic Dermatitis and Psoriasis (BIOMAP) in-kind 
      contribution during the conduct of the study Dr Barker reported receiving 
      advisory board/speaker fees and/or received research funding from AbbVie, 
      Almirall, Amgen, Anaptys-Bio, Boehringer-Ingelheim, Bristol Myers Squibb, Johnson 
      & Johnson, Lilly, Novartis, Samsung, Sandoz, Sun Pharma, and UCB BioPharma. Dr 
      Brown reported receiving grants from EC-IMI BIOMAP, Wellcome Trust Senior 
      Research Fellowship, Medical Research Council, British Skin Foundation, Rosetrees 
      Trust, Stoneygates Trust, Charles Wolfson Charitable Trust, and European Lead 
      Factory outside the submitted work. Dr Paternoster reported receiving grants from 
      IMI during the conduct of the study. Dr Smith reported receiving grants from 
      IMI-EU academic industry consortium with multiple partners, the Psoriasis 
      Association, the National Institute for Health Care and Research, AstraZeneca, 
      and Boehringer Ingelheim outside the submitted work. No other disclosures were 
      reported.
EDAT- 2024/09/18 12:52
MHDA- 2024/09/18 12:52
PMCR- 2024/09/18
CRDT- 2024/09/18 11:43
PHST- 2024/09/18 12:52 [medline]
PHST- 2024/09/18 12:52 [pubmed]
PHST- 2024/09/18 11:43 [entrez]
PHST- 2024/09/18 00:00 [pmc-release]
AID - 2823895 [pii]
AID - hoi240051 [pii]
AID - 10.1001/jamacardio.2024.2859 [doi]
PST - aheadofprint
SO  - JAMA Cardiol. 2024 Sep 18:e242859. doi: 10.1001/jamacardio.2024.2859.

PMID- 39270774
OWN - NLM
STAT- Publisher
LR  - 20240913
IS  - 1532-6500 (Electronic)
IS  - 1058-2746 (Linking)
DP  - 2024 Sep 11
TI  - Revision Shoulder Arthroplasty: Predictors of Subsequent Revision Surgery and 
      Economic Burden amongst Medicare Beneficiaries.
LID - S1058-2746(24)00626-8 [pii]
LID - 10.1016/j.jse.2024.07.033 [doi]
AB  - BACKGROUND: Revision shoulder arthroplasty continues to add an increasing burden 
      on patients and the healthcare system. This study aimed to delineate long-term 
      shoulder arthroplasty revision incidence, quantify associated Medicare spending, 
      and identify relevant predictors of both revision and spending. METHODS: The 
      complete 2016-2022(Q3) Medicare fee-for-service inpatient and outpatient claims 
      data was analyzed. Patients receiving a primary total shoulder arthroplasty for 
      osteoarthritis, rotator cuff pathology, or inflammatory arthropathy were included 
      and subsequent ipsilateral revision surgeries were identified. The time to 
      revision was modeled using the Prentice, Williams, and Peterson Gap Time Model. 
      Medicare spending within 90 days post-discharge was modeled using a generalized 
      linear model. The analysis was subdivided by index procedure type: anatomic total 
      shoulder arthroplasty (TSA) and reverse shoulder arthroplasty (RSA). RESULTS: A 
      total of 82,949 primary TSAs and 172,524 RSAs were identified. Compared to index 
      TSA cases, index RSA cases had a lower first revision rate in an observation 
      window of nearly 7 years (1.9% vs. 3.5%, p<0.001), but a higher rate of second 
      (11.4% vs. 4.9%, p<0.001) as well as third revision (13.8% vs. 13.8%, p=0.449). 
      TSA spending was significantly lower than RSA spending for the index procedure 
      ($21,531 vs. $23,267, p<0.001), first ($23,096 vs. $26,414, p<0.001), and second 
      ($25,060 vs. $29,983, p<0.001) revision. There was no statistically significant 
      difference in third revision between TSA and RSA groups ($31,313 vs. $30,829, 
      p=0.860). Age, sex, race, and rheumatoid arthritis were among the top predictors 
      of revisions. Top predictors of Medicare spending included having a 
      non-osteoarthritis surgical indication, a hospital stay of three or more days, a 
      discharge to a setting other than home, malnutrition, dementia, stroke, major 
      kidney diseases, and being operated on in a teaching hospital. CONCLUSION: 
      Compared with TSA, RSA was associated with a lower first revision rate, but a 
      higher subsequent revision rate. An index RSA procedure was also associated with 
      higher initial Medicare spending as well as subsequent revision surgery spending 
      compared with an index TSA procedure. Demographics and comorbid medical 
      conditions were among the top predictors of revisions, while procedure-related 
      factors predicted Medicare spending.
CI  - Copyright © 2024. Published by Elsevier Inc.
CN  - Avant-Garde Health and Codman Shoulder Society Value-Based Care Group
FAU - Khan, Adam Z
AU  - Khan AZ
AD  - Department of Orthopaedic Surgery, Southern California Permanente Medical Group, 
      Panorama City, CA, USA. Electronic address: adamzkhan12@gmail.com.
FAU - Liu, Harry H
AU  - Liu HH
AD  - Avant-garde Health, Boston, MA, USA.
FAU - Costouros, John G
AU  - Costouros JG
AD  - Institute for Joint Restoration and Research, California Shoulder Center, Menlo 
      Park, CA.
FAU - Best, Matthew J
AU  - Best MJ
AD  - Department of Orthopaedic Surgery, Johns Hopkins Hospital, Johns Hopkins 
      University School of Medicine, Baltimore, MD, USA.
FAU - Fedorka, Catherine J
AU  - Fedorka CJ
AD  - Cooper Bone and Joint Institute, Cooper University Hospital, Camden, NJ, USA.
FAU - Sanders, Brett
AU  - Sanders B
AD  - Center for Sports Medicine and Orthopaedics, Chattanooga, TN, USA.
FAU - Abboud, Joseph A
AU  - Abboud JA
AD  - Rothman Institute, Thomas Jefferson University Hospital, Philadelphia, PA, USA.
FAU - Warner, Jon J P
AU  - Warner JJP
AD  - Department of Orthopaedic Surgery, Harvard Medical School, Boston Shoulder 
      Institute, Massachusetts General Hospital, Boston, MA, USA.
FAU - Fares, Mohamad Y
AU  - Fares MY
AD  - Rothman Institute, Thomas Jefferson University Hospital, Philadelphia, PA, USA.
FAU - Kirsch, Jacob M
AU  - Kirsch JM
AD  - Department of Orthopaedic Surgery, New England Baptist Hospital, Tufts University 
      School of Medicine, Boston, MA, USA.
FAU - Simon, Jason E
AU  - Simon JE
AD  - Department of Orthopaedic Surgery, Massachusetts General 
      Hospital/Newton-Wellesley Hospital, Boston, MA, USA.
FAU - O'Donnell, Evan A
AU  - O'Donnell EA
AD  - Department of Orthopaedic Surgery, Harvard Medical School, Boston Shoulder 
      Institute, Massachusetts General Hospital, Boston, MA, USA.
FAU - Woodmass, Jarret
AU  - Woodmass J
AD  - Pan Am Clinic, Winnipeg, MB, Canada.
FAU - Armstrong, April D
AU  - Armstrong AD
AD  - Department of Orthopaedics and Rehabilitation, Bone and Joint Institute, Penn 
      State Milton S. Hershey Medical Center, Hershey, PA, USA.
FAU - Zhang, Xiaoran
AU  - Zhang X
AD  - Avant-garde Health, Boston, MA, USA.
FAU - Beck da Silva Etges, Ana Paula
AU  - Beck da Silva Etges AP
AD  - Avant-garde Health, Boston, MA, USA.
FAU - Jones, Porter
AU  - Jones P
AD  - Avant-garde Health, Boston, MA, USA.
FAU - Haas, Derek A
AU  - Haas DA
AD  - Avant-garde Health, Boston, MA, USA.
FAU - Gottschalk, Michael B
AU  - Gottschalk MB
AD  - Department of Orthopaedic Surgery, Emory University, Atlanta, GA, USA.
LA  - eng
PT  - Journal Article
DEP - 20240911
PL  - United States
TA  - J Shoulder Elbow Surg
JT  - Journal of shoulder and elbow surgery
JID - 9206499
SB  - IM
OTO - NOTNLM
OT  - Cost Analysis
OT  - Medicare Spending
OT  - Reverse Shoulder Arthroplasty
OT  - Revision Shoulder Arthroplasty
OT  - Risk Factor Analysis
OT  - Total Shoulder Arthroplasty
EDAT- 2024/09/14 10:42
MHDA- 2024/09/14 10:42
CRDT- 2024/09/13 19:25
PHST- 2023/12/16 00:00 [received]
PHST- 2024/07/22 00:00 [revised]
PHST- 2024/07/25 00:00 [accepted]
PHST- 2024/09/14 10:42 [medline]
PHST- 2024/09/14 10:42 [pubmed]
PHST- 2024/09/13 19:25 [entrez]
AID - S1058-2746(24)00626-8 [pii]
AID - 10.1016/j.jse.2024.07.033 [doi]
PST - aheadofprint
SO  - J Shoulder Elbow Surg. 2024 Sep 11:S1058-2746(24)00626-8. doi: 
      10.1016/j.jse.2024.07.033.

PMID- 39239402
OWN - NLM
STAT- PubMed-not-MEDLINE
LR  - 20240910
IS  - 0915-5287 (Print)
IS  - 2187-5626 (Electronic)
IS  - 0915-5287 (Linking)
VI  - 36
IP  - 9
DP  - 2024 Sep
TI  - Influence of caregiver understanding of their capability to perform activities of 
      daily living, disease comprehension, and attitudes on occupational low back pain: 
      a cross-sectional study.
PG  - 577-582
LID - 10.1589/jpts.36.577 [doi]
AB  - [Purpose] The aim in this study was to evaluate the impact of caregiver 
      understanding of their ability to perform activities of daily living (ADLs), 
      movement abilities, diseases, and attitudes on the prevalence of occupational low 
      back pain. [Participants and Methods] A cross-sectional survey was conducted of 
      caregivers of older adults living in residential care facilities. Of the 150 
      questionnaires distributed, 71 were valid. The survey collected data on 
      demographics, low back pain status using a numerical rating scale, and 
      familiarity with ten ADLs and five diseases (stroke, rheumatoid arthritis, 
      fractures, Parkinson's disease, and dementia). [Results] In this study, 52% of 
      the participants reported lower back pain. Significant factors included an 
      understanding of repositioning in ADLs, familiarity with stroke and rheumatoid 
      arthritis, and attitudes toward using patients' residual functions. Participants 
      with limited knowledge of repositioning and stroke, a better understanding of 
      rheumatoid arthritis, and those who did not consider residual function were more 
      prone to lower back pain. [Conclusion] Our findings highlight the importance of 
      enhancing caregiver education on ADL movements and disease specifics, 
      particularly stroke and rheumatoid arthritis, and promoting the use of patients' 
      residual capabilities. Improved training and information sharing among caregivers 
      may reduce the risk of occupational low back pain.
CI  - 2024©by the Society of Physical Therapy Science. Published by IPEC Inc.
FAU - Yokoyama, Daiki
AU  - Yokoyama D
AD  - Department of Physical Therapy, Ota College of Medical Technology: 1373 
      Higashinagaoka-cho, Ota-shi, Gunma 373-0812, Japan.
AD  - Department of Rehabilitation Sciences, Gunma University Graduate School of Health 
      Sciences, Japan.
FAU - Tamura, Shuntaro
AU  - Tamura S
AD  - Department of Physical Therapy, Ota College of Medical Technology: 1373 
      Higashinagaoka-cho, Ota-shi, Gunma 373-0812, Japan.
FAU - Fujisaki, Kazuki
AU  - Fujisaki K
AD  - Department of Physical Therapy, Ota College of Medical Technology: 1373 
      Higashinagaoka-cho, Ota-shi, Gunma 373-0812, Japan.
FAU - Mitsuyama, Kenichiro
AU  - Mitsuyama K
AD  - Department of Rehabilitation, Long-term Care Health Facility Yamazakura, Japan.
FAU - Sato, Tomohiko
AU  - Sato T
AD  - Department of Physical Therapy, Ota College of Medical Technology: 1373 
      Higashinagaoka-cho, Ota-shi, Gunma 373-0812, Japan.
FAU - Kobayashi, Kazura
AU  - Kobayashi K
AD  - Department of Occupational Therapy, Ota College of Medical Technology, Japan.
FAU - Otani, Tomohiro
AU  - Otani T
AD  - Department of Physical Therapy, Ota College of Medical Technology: 1373 
      Higashinagaoka-cho, Ota-shi, Gunma 373-0812, Japan.
LA  - eng
PT  - Journal Article
DEP - 20240905
PL  - Japan
TA  - J Phys Ther Sci
JT  - Journal of physical therapy science
JID - 9105359
PMC - PMC11374168
OTO - NOTNLM
OT  - Capability activity of daily living (ADL)
OT  - Caregivers
OT  - Occupational low back pain
COIS- There are no conflicts of interest to disclose in this study.
EDAT- 2024/09/06 06:42
MHDA- 2024/09/06 06:43
PMCR- 2024/09/01
CRDT- 2024/09/06 04:36
PHST- 2024/05/29 00:00 [received]
PHST- 2024/06/16 00:00 [accepted]
PHST- 2024/09/06 06:43 [medline]
PHST- 2024/09/06 06:42 [pubmed]
PHST- 2024/09/06 04:36 [entrez]
PHST- 2024/09/01 00:00 [pmc-release]
AID - 2024-062 [pii]
AID - 10.1589/jpts.36.577 [doi]
PST - ppublish
SO  - J Phys Ther Sci. 2024 Sep;36(9):577-582. doi: 10.1589/jpts.36.577. Epub 2024 Sep 
      5.

PMID- 39206075
OWN - NLM
STAT- PubMed-not-MEDLINE
LR  - 20240901
IS  - 2050-0904 (Print)
IS  - 2050-0904 (Electronic)
IS  - 2050-0904 (Linking)
VI  - 12
IP  - 9
DP  - 2024 Sep
TI  - Emergence of acute quadriparesis in a young patient following myocardial 
      infarction. A case report.
PG  - e9366
LID - 10.1002/ccr3.9366 [doi]
LID - e9366
AB  - Cerebrovascular events are closely related to cardiac events. Chronic 
      inflammatory diseases, such as rheumatoid arthritis (RA), increase the risk of 
      cardiovascular and cerebrovascular stroke. The link between RA, myocardial 
      infarction, and resulting neurological issues highlights the case's complexity, 
      stressing the need for a comprehensive, interdisciplinary medical approach.
CI  - © 2024 The Author(s). Clinical Case Reports published by John Wiley & Sons Ltd.
FAU - Daneshyar, Sajjad
AU  - Daneshyar S
AUID- ORCID: 0000-0002-7553-3843
AD  - Department of Neurology, School of Medicine Hamadan University of Medical 
      Sciences Hamadan Iran.
FAU - Khazaei, Mojtaba
AU  - Khazaei M
AD  - Department of Neurology, School of Medicine Hamadan University of Medical 
      Sciences Hamadan Iran.
FAU - Nazifi, Mozhgan
AU  - Nazifi M
AD  - Department of Neurology, School of Medicine Hamadan University of Medical 
      Sciences Hamadan Iran.
LA  - eng
PT  - Case Reports
PT  - Journal Article
DEP - 20240827
PL  - England
TA  - Clin Case Rep
JT  - Clinical case reports
JID - 101620385
PMC - PMC11348400
OTO - NOTNLM
OT  - arthritis rheumatoid
OT  - myocardial infarction
OT  - risk factors
OT  - stroke
COIS- The authors declare no conflict of interest.
EDAT- 2024/08/31 09:52
MHDA- 2024/08/31 09:53
PMCR- 2024/08/27
CRDT- 2024/08/29 04:13
PHST- 2023/12/29 00:00 [received]
PHST- 2024/08/05 00:00 [revised]
PHST- 2024/08/13 00:00 [accepted]
PHST- 2024/08/31 09:53 [medline]
PHST- 2024/08/31 09:52 [pubmed]
PHST- 2024/08/29 04:13 [entrez]
PHST- 2024/08/27 00:00 [pmc-release]
AID - CCR39366 [pii]
AID - 10.1002/ccr3.9366 [doi]
PST - epublish
SO  - Clin Case Rep. 2024 Aug 27;12(9):e9366. doi: 10.1002/ccr3.9366. eCollection 2024 
      Sep.

PMID- 39171836
OWN - NLM
STAT- MEDLINE
DCOM- 20241104
LR  - 20241104
IS  - 1462-0332 (Electronic)
IS  - 1462-0324 (Print)
IS  - 1462-0324 (Linking)
VI  - 63
IP  - 11
DP  - 2024 Nov 1
TI  - Rheumatoid arthritis and the risk of ischaemic stroke after diagnosis of atrial 
      fibrillation: a Norwegian nationwide register study.
PG  - 2997-3005
LID - 10.1093/rheumatology/keae458 [doi]
AB  - OBJECTIVES: RA patients have an increased risk for cardiovascular diseases, 
      including atrial fibrillation (AF), but the impact of RA on ischaemic stroke risk 
      in the context of AF remains unknown. We explored whether the risk of ischaemic 
      stroke after diagnosis of AF is further increased among patients with RA compared 
      with non-RA patients. METHODS: In the nationwide Norwegian Cardio-Rheuma 
      Register, we evaluated cumulative incidence and hazard rate of ischaemic stroke 
      after the first AF diagnosis (2750 individuals with RA and 158 879 without RA 
      between 2010 and 2017) by using a competing risk model with a 3-month delayed 
      entry. RESULTS: The 5-year unadjusted cumulative incidence of ischaemic stroke 
      was 7.3% (95% CI: 5.9-8.7%) for patients with RA and 5.0% (95% CI: 4.9-5.2%) for 
      patients without RA. Unadjusted univariate analyses indicated that AF patients 
      with RA had a HR of 1.36 (95% CI: 1.13, 1.62) for ischaemic stroke compared with 
      those without RA. Sex- and age-adjusted HR for ischaemic stroke in RA patients 
      with AF was 1.25 (95% CI: 1.05, 1.50), and the effect size remained unchanged 
      after adjustment for diabetes, hypertension, atherosclerotic cardiovascular 
      disease and oral anticoagulant (OAC) treatment. RA patients were less likely to 
      receive OAC treatment than non-RA patients (adjusted odds ratio 0.88, 95% CI: 
      0.80, 0.97). CONCLUSION: RA patients diagnosed with AF are at a further increased 
      risk for stroke compared with non-RA patients with AF, and less likely to receive 
      OAC treatment, emphasizing the need to improve stroke prevention in AF patients 
      with RA.
CI  - © The Author(s) 2024. Published by Oxford University Press on behalf of the 
      British Society for Rheumatology.
FAU - Kerola, Anne M
AU  - Kerola AM
AUID- ORCID: 0000-0003-2257-3291
AD  - Department of Rheumatology, Inflammation Center, Helsinki University Hospital and 
      University of Helsinki, Helsinki, Finland.
AD  - Department of Internal Medicine, Päijät-Häme Central Hospital, Lahti, Finland.
FAU - Ikdahl, Eirik
AU  - Ikdahl E
AD  - Department of Rheumatology, REMEDY-Centre for Treatment of Rheumatic and 
      Musculoskeletal Diseases, Diakonhjemmet Hospital, Oslo, Norway.
FAU - Engebretsen, Ingrid
AU  - Engebretsen I
AUID- ORCID: 0000-0001-9608-6731
AD  - Department of Health and Life science, Oslo Economics, Oslo, Norway.
FAU - Bugge, Christoffer
AU  - Bugge C
AUID- ORCID: 0000-0002-0766-2870
AD  - Department of Health and Life science, Oslo Economics, Oslo, Norway.
FAU - Semb, Anne Grete
AU  - Semb AG
AUID- ORCID: 0000-0003-2730-2853
AD  - Preventive Cardio-Rheuma Clinic, Section for Research and Innovation, 
      REMEDY-Centre for Treatment of Rheumatic and Musculoskeletal Diseases, 
      Diakonhjemmet Hospital, Oslo, Norway.
LA  - eng
GR  - Olav Thon's Foundation/
GR  - The Research Council of Norway/
GR  - FOREUM Foundation for Research in Rheumatology/
GR  - Women's College Hospital/
PT  - Journal Article
PL  - England
TA  - Rheumatology (Oxford)
JT  - Rheumatology (Oxford, England)
JID - 100883501
SB  - IM
MH  - Humans
MH  - *Atrial Fibrillation/epidemiology/complications
MH  - Norway/epidemiology
MH  - Female
MH  - Male
MH  - *Ischemic Stroke/epidemiology/etiology
MH  - *Registries
MH  - Aged
MH  - Middle Aged
MH  - *Arthritis, Rheumatoid/complications/epidemiology
MH  - Incidence
MH  - Risk Factors
MH  - Aged, 80 and over
MH  - Adult
PMC - PMC11534115
OTO - NOTNLM
OT  - RA
OT  - atrial fibrillation
OT  - competing risks
OT  - ischaemic stroke
OT  - registry study
EDAT- 2024/08/22 12:44
MHDA- 2024/11/04 22:24
PMCR- 2024/08/22
CRDT- 2024/08/22 08:33
PHST- 2024/04/05 00:00 [received]
PHST- 2024/07/26 00:00 [accepted]
PHST- 2024/11/04 22:24 [medline]
PHST- 2024/08/22 12:44 [pubmed]
PHST- 2024/08/22 08:33 [entrez]
PHST- 2024/08/22 00:00 [pmc-release]
AID - 7738813 [pii]
AID - keae458 [pii]
AID - 10.1093/rheumatology/keae458 [doi]
PST - ppublish
SO  - Rheumatology (Oxford). 2024 Nov 1;63(11):2997-3005. doi: 
      10.1093/rheumatology/keae458.

PMID- 39116084
OWN - NLM
STAT- MEDLINE
DCOM- 20240808
LR  - 20240810
IS  - 1932-6203 (Electronic)
IS  - 1932-6203 (Linking)
VI  - 19
IP  - 8
DP  - 2024
TI  - Mortality and major adverse cardiovascular events after glucagon-like peptide-1 
      receptor agonist initiation in patients with immune-mediated inflammatory 
      diseases and type 2 diabetes: A population-based study.
PG  - e0308533
LID - 10.1371/journal.pone.0308533 [doi]
LID - e0308533
AB  - OBJECTIVE: To assess the risk of all-cause mortality and major adverse 
      cardiovascular events (MACE) in patients with immune-mediated inflammatory 
      diseases (IMIDs) and type 2 diabetes newly initiating glucagon-like peptide-1 
      receptor agonists (GLP-1-RAs) versus dipeptidyl peptidase-4 inhibitors (DPP-4is). 
      METHODS: We performed a population-based cohort study using administrative health 
      data from British Columbia. Patients with an IMID (i.e., rheumatoid arthritis, 
      psoriatic disease, ankylosing spondylitis, inflammatory bowel disease, or a 
      systemic autoimmune rheumatic disease) and type 2 diabetes who newly initiated a 
      GLP-1-RA or DPP-4i between January 1, 2010, and December 31, 2021 were identified 
      using ICD-9/10 codes. The primary outcome was all-cause mortality. Secondary 
      outcomes included MACE and its components (i.e., cardiovascular death, myocardial 
      infarction, and ischemic stroke). Cox proportional hazard regressions were used 
      with propensity score overlap weighting. The analysis was repeated in age- and 
      sex-matched adults without IMIDs. RESULTS: We identified 10,855 adults with IMIDs 
      and type 2 diabetes who newly initiated a GLP-1-RA or DPP-4i. All-cause mortality 
      rate was lower among initiators of GLP-1-RAs compared to initiators of DPP-4is, 
      with a weighted hazard ratio (HR) of 0.48 (95% confidence interval [CI], 
      0.31-0.75) and rate difference (RD) of -9.4 (95% CI, -16.0 to -2.7) per 1000 
      person-years. Rate of MACE was also lower with GLP-1-RA exposure (HR 0.66 
      [0.50-0.88], RD -10.5 [-20.4 to -0.8]). Effect sizes were similar in adults 
      without IMIDs. CONCLUSION: In patients with IMIDs and type 2 diabetes, GLP-1-RA 
      exposure is associated with a lower risk of all-cause mortality and MACE compared 
      to a cardioneutral active comparator.
CI  - Copyright: © 2024 Karacabeyli et al. This is an open access article distributed 
      under the terms of the Creative Commons Attribution License, which permits 
      unrestricted use, distribution, and reproduction in any medium, provided the 
      original author and source are credited.
FAU - Karacabeyli, Derin
AU  - Karacabeyli D
AUID- ORCID: 0000-0002-6597-0302
AD  - Division of Rheumatology, Department of Medicine, University of British Columbia, 
      Vancouver, British Columbia, Canada.
AD  - Arthritis Research Canada, Vancouver, British Columbia, Canada.
FAU - Lacaille, Diane
AU  - Lacaille D
AD  - Division of Rheumatology, Department of Medicine, University of British Columbia, 
      Vancouver, British Columbia, Canada.
AD  - Arthritis Research Canada, Vancouver, British Columbia, Canada.
FAU - Lu, Na
AU  - Lu N
AD  - Arthritis Research Canada, Vancouver, British Columbia, Canada.
FAU - McCormick, Natalie
AU  - McCormick N
AUID- ORCID: 0000-0002-4147-8348
AD  - Arthritis Research Canada, Vancouver, British Columbia, Canada.
AD  - Division of Rheumatology, Allergy, and Immunology, Department of Medicine, 
      Massachusetts General Hospital and Harvard Medical School, Boston, MA, United 
      States of America.
FAU - Xie, Hui
AU  - Xie H
AD  - Arthritis Research Canada, Vancouver, British Columbia, Canada.
AD  - Faculty of Health Sciences, Simon Fraser University, Burnaby, British Columbia, 
      Canada.
FAU - Choi, Hyon K
AU  - Choi HK
AD  - Arthritis Research Canada, Vancouver, British Columbia, Canada.
AD  - Division of Rheumatology, Allergy, and Immunology, Department of Medicine, 
      Massachusetts General Hospital and Harvard Medical School, Boston, MA, United 
      States of America.
FAU - Aviña-Zubieta, J Antonio
AU  - Aviña-Zubieta JA
AUID- ORCID: 0000-0001-5526-663X
AD  - Division of Rheumatology, Department of Medicine, University of British Columbia, 
      Vancouver, British Columbia, Canada.
AD  - Arthritis Research Canada, Vancouver, British Columbia, Canada.
LA  - eng
PT  - Journal Article
DEP - 20240808
PL  - United States
TA  - PLoS One
JT  - PloS one
JID - 101285081
RN  - 0 (Glucagon-Like Peptide-1 Receptor)
RN  - 0 (Dipeptidyl-Peptidase IV Inhibitors)
RN  - 0 (Hypoglycemic Agents)
SB  - IM
MH  - Humans
MH  - *Diabetes Mellitus, Type 2/drug therapy/complications/mortality
MH  - Female
MH  - Male
MH  - *Glucagon-Like Peptide-1 Receptor/agonists
MH  - Middle Aged
MH  - Aged
MH  - *Cardiovascular Diseases/mortality
MH  - Dipeptidyl-Peptidase IV Inhibitors/therapeutic use/adverse effects
MH  - Adult
MH  - Inflammation
MH  - Cohort Studies
MH  - Hypoglycemic Agents/therapeutic use/adverse effects
MH  - British Columbia/epidemiology
MH  - Proportional Hazards Models
PMC - PMC11309412
COIS- The authors have declared that no competing interests exist. HKC reports research 
      support from Horizon and consulting fees from ANI and LG Chem outside of the 
      submitted work. HKC has participated on an advisory board for Shanton, unrelated 
      to the submitted work.
EDAT- 2024/08/08 18:42
MHDA- 2024/08/08 18:43
PMCR- 2024/08/08
CRDT- 2024/08/08 13:34
PHST- 2024/03/22 00:00 [received]
PHST- 2024/07/24 00:00 [accepted]
PHST- 2024/08/08 18:43 [medline]
PHST- 2024/08/08 18:42 [pubmed]
PHST- 2024/08/08 13:34 [entrez]
PHST- 2024/08/08 00:00 [pmc-release]
AID - PONE-D-24-11342 [pii]
AID - 10.1371/journal.pone.0308533 [doi]
PST - epublish
SO  - PLoS One. 2024 Aug 8;19(8):e0308533. doi: 10.1371/journal.pone.0308533. 
      eCollection 2024.

PMID- 39113098
OWN - NLM
STAT- MEDLINE
DCOM- 20240808
LR  - 20240809
IS  - 1757-6512 (Electronic)
IS  - 1757-6512 (Linking)
VI  - 15
IP  - 1
DP  - 2024 Aug 7
TI  - Therapeutic potential of adipose-derived stem cell extracellular vesicles: from 
      inflammation regulation to tissue repair.
PG  - 249
LID - 10.1186/s13287-024-03863-5 [doi]
LID - 249
AB  - Inflammation is a key pathological feature of many diseases, disrupting normal 
      tissue structure and resulting in irreversible damage. Despite the need for 
      effective inflammation control, current treatments, including stem cell 
      therapies, remain insufficient. Recently, extracellular vesicles secreted by 
      adipose-derived stem cells (ADSC-EVs) have garnered attention for their 
      significant anti-inflammatory properties. As carriers of bioactive substances, 
      these vesicles have demonstrated potent capabilities in modulating inflammation 
      and promoting tissue repair in conditions such as rheumatoid arthritis, 
      osteoarthritis, diabetes, cardiovascular diseases, stroke, and wound healing. 
      Consequently, ADSC-EVs are emerging as promising alternatives to conventional 
      ADSC-based therapies, offering advantages such as reduced risk of immune 
      rejection, enhanced stability, and ease of storage and handling. However, the 
      specific mechanisms by which ADSC-EVs regulate inflammation under pathological 
      conditions are not fully understood. This review discusses the role of ADSC-EVs 
      in inflammation control, their impact on disease prognosis, and their potential 
      to promote tissue repair. Additionally, it provides insights into future clinical 
      research focused on ADSC-EV therapies for inflammatory diseases, which overcome 
      some limitations associated with cell-based therapies.
CI  - © 2024. The Author(s).
FAU - Zhou, Bohuai
AU  - Zhou B
AD  - State Key Laboratory of Oral Diseases & National Clinical Research Center for 
      Oral Diseases & Engineering Research Center of Oral Translational Medicine, 
      Ministry of Education & National Engineering Laboratory for Oral Regenerative 
      Medicine, West China Hospital of Stomatology, Sichuan University, Chengdu, 
      610041, China.
AD  - Department of Oral and Maxillofacial Surgery, West China Hospital of Stomatology, 
      Sichuan University, Chengdu, 610041, China.
FAU - Chen, Qiuyu
AU  - Chen Q
AD  - State Key Laboratory of Oral Diseases & National Clinical Research Center for 
      Oral Diseases & Engineering Research Center of Oral Translational Medicine, 
      Ministry of Education & National Engineering Laboratory for Oral Regenerative 
      Medicine, West China Hospital of Stomatology, Sichuan University, Chengdu, 
      610041, China.
AD  - Department of Oral and Maxillofacial Surgery, West China Hospital of Stomatology, 
      Sichuan University, Chengdu, 610041, China.
FAU - Zhang, Qiuwen
AU  - Zhang Q
AD  - The Affiliated Stomatological Hospital Southwest Medical University, Luzhou, 
      646000, China.
FAU - Tian, Weidong
AU  - Tian W
AD  - State Key Laboratory of Oral Diseases & National Clinical Research Center for 
      Oral Diseases & Engineering Research Center of Oral Translational Medicine, 
      Ministry of Education & National Engineering Laboratory for Oral Regenerative 
      Medicine, West China Hospital of Stomatology, Sichuan University, Chengdu, 
      610041, China.
AD  - Department of Oral and Maxillofacial Surgery, West China Hospital of Stomatology, 
      Sichuan University, Chengdu, 610041, China.
FAU - Chen, Tian
AU  - Chen T
AD  - State Key Laboratory of Oral Diseases & National Clinical Research Center for 
      Oral Diseases & Engineering Research Center of Oral Translational Medicine, 
      Ministry of Education & National Engineering Laboratory for Oral Regenerative 
      Medicine, West China Hospital of Stomatology, Sichuan University, Chengdu, 
      610041, China. 907064309@qq.com.
AD  - Department of Orthodontics, West China Hospital of Stomatology, Sichuan 
      University, Chengdu, 610041, China. 907064309@qq.com.
FAU - Liu, Zhi
AU  - Liu Z
AD  - State Key Laboratory of Oral Diseases & National Clinical Research Center for 
      Oral Diseases & Engineering Research Center of Oral Translational Medicine, 
      Ministry of Education & National Engineering Laboratory for Oral Regenerative 
      Medicine, West China Hospital of Stomatology, Sichuan University, Chengdu, 
      610041, China. zliu830@163.com.
LA  - eng
GR  - 82100959/National Natural Science Foundation of China/
PT  - Journal Article
PT  - Review
DEP - 20240807
PL  - England
TA  - Stem Cell Res Ther
JT  - Stem cell research & therapy
JID - 101527581
SB  - IM
MH  - Humans
MH  - *Extracellular Vesicles/metabolism
MH  - *Inflammation/therapy/metabolism/pathology
MH  - *Adipose Tissue/cytology/metabolism
MH  - Animals
MH  - Stem Cells/metabolism/cytology
MH  - Wound Healing
PMC - PMC11304935
OTO - NOTNLM
OT  - Adipose-derived stem cell
OT  - Cell-free therapy
OT  - Extracellular vesicles
OT  - Inflammation control
OT  - Tissue repair
COIS- The authors declare no competing interest.
EDAT- 2024/08/08 00:42
MHDA- 2024/08/08 06:42
PMCR- 2024/08/07
CRDT- 2024/08/07 23:46
PHST- 2024/03/30 00:00 [received]
PHST- 2024/07/27 00:00 [accepted]
PHST- 2024/08/08 06:42 [medline]
PHST- 2024/08/08 00:42 [pubmed]
PHST- 2024/08/07 23:46 [entrez]
PHST- 2024/08/07 00:00 [pmc-release]
AID - 10.1186/s13287-024-03863-5 [pii]
AID - 3863 [pii]
AID - 10.1186/s13287-024-03863-5 [doi]
PST - epublish
SO  - Stem Cell Res Ther. 2024 Aug 7;15(1):249. doi: 10.1186/s13287-024-03863-5.

PMID- 39077648
OWN - NLM
STAT- PubMed-not-MEDLINE
LR  - 20240731
IS  - 2153-8174 (Electronic)
IS  - 2153-8174 (Print)
IS  - 1530-6550 (Linking)
VI  - 25
IP  - 1
DP  - 2024 Jan
TI  - Prediction of Major Adverse Cardiovascular Events by Triglyceride Glucose Index 
      in Predominantly Male Patients with Rheumatoid Arthritis.
PG  - 28
LID - 10.31083/j.rcm2501028 [doi]
LID - 28
AB  - BACKGROUND: Rheumatoid arthritis (RA) is a systemic and chronic autoimmune 
      disease that is characterized by persistent joint inflammation. RA patients 
      experience a considerably increased risk of cardiovascular-related morbidity and 
      mortality. The current study investigated the association between triglyceride 
      glucose (TyG) index and major adverse cardiovascular events (MACEs) in a 
      predominantly male cohort of RA patients. METHODS: A total of 1613 RA patients 
      (81.53% male) were selected from the Kailuan study. The TyG index was calculated 
      as the logarithmic product of fasting blood triglyceride and fasting blood 
      glucose divided by two. MACEs were defined as the composite of non-fatal 
      myocardial infarctions and non-fatal strokes. Cox proportional hazards analysis 
      was performed to study the association between the TyG index and MACEs. RESULTS: 
      A total of 59 MACEs occurred during the median follow-up time of 5.32 years. 
      Following adjustment for age and gender, analysis by multivariable Cox 
      proportional hazards (model 1) showed that an elevated TyG index was associated 
      with an increased risk of MACEs (quartile 2, hazard ratio (HR): 2.741, 95% 
      confidence interval (CI): 1.220-6.157, p = 0.015; quartile 4, HR: 2.521, 95% CI: 
      1.074-5.917, p = 0.034). After adjustment for other variables, Cox proportional 
      hazards analysis (model 2) showed that an elevated TyG index was independently 
      associated with an increased risk of MACEs (quartile 2, HR: 2.348, 95% CI: 
      1.009-5.465, p = 0.048). In addition, subgroup analysis showed a higher TyG index 
      was significantly linked to an increased risk of MACEs in patients aged more than 
      65 years (quartile 2, HR: 6.048, 95% CI: 1.311-27.908, p = 0.021; quartile 4, HR: 
      12.074, 95% CI: 1.438-101.358, p = 0.022). CONCLUSIONS: The TyG index was 
      associated with an increased risk of MACEs in a predominantly male cohort of RA 
      patients. This index may be helpful for the prediction of MACEs in male patients 
      with RA. CLINICAL TRIAL REGISTRATION: Registration number in the Chinese clinical 
      trial registry: ChiCTR-TNRC-11001489.
CI  - Copyright: © 2024 The Author(s). Published by IMR Press.
FAU - Zhang, Jiawei
AU  - Zhang J
AD  - Department of Rehabilitation Medicine, Kailuan Tangjiazhuang Hospital, 063000 
      Tangshan, Hebei, China.
FAU - Hou, Qiqi
AU  - Hou Q
AD  - Hebei Medical University, 050017 Shijiazhuang, Hebei, China.
FAU - Han, Quanle
AU  - Han Q
AD  - Department of Cardiology, Tangshan Gongren Hospital, 063000 Tangshan, Hebei, 
      China.
FAU - Peng, Xu
AU  - Peng X
AD  - Charité - Universitätsmedizin Berlin, Corporate Member of Freie Universität 
      Berlin and Humboldt-Universität zu Berlin, 10117 Berlin, Germany.
FAU - Cao, Hongxia
AU  - Cao H
AD  - Catheterization Unit, Tangshan Gongren Hospital, 063000 Tangshan, Hebei, China.
FAU - Wu, Shouling
AU  - Wu S
AD  - Department of Cardiology, Kailuan General Hospital, 063000 Tangshan, Hebei, 
      China.
AD  - School of Clinical Medicine, North China University of Science and Technology, 
      063000 Tangshan, Hebei, China.
FAU - Li, Kangbo
AU  - Li K
AD  - Charité - Universitätsmedizin Berlin, Corporate Member of Freie Universität 
      Berlin and Humboldt-Universität zu Berlin, 10117 Berlin, Germany.
AD  - School of Clinical Medicine, North China University of Science and Technology, 
      063000 Tangshan, Hebei, China.
LA  - eng
PT  - Journal Article
DEP - 20240115
PL  - Singapore
TA  - Rev Cardiovasc Med
JT  - Reviews in cardiovascular medicine
JID - 100960007
PMC - PMC11262396
OTO - NOTNLM
OT  - cardiovascular disease
OT  - myocardial infarction
OT  - rheumatoid arthritis
OT  - stroke
OT  - triglyceride glucose index
COIS- The authors declare no conflict of interest.
EDAT- 2024/07/30 06:42
MHDA- 2024/07/30 06:43
PMCR- 2024/01/15
CRDT- 2024/07/30 05:09
PHST- 2023/08/01 00:00 [received]
PHST- 2023/09/01 00:00 [revised]
PHST- 2023/09/15 00:00 [accepted]
PHST- 2024/07/30 06:43 [medline]
PHST- 2024/07/30 06:42 [pubmed]
PHST- 2024/07/30 05:09 [entrez]
PHST- 2024/01/15 00:00 [pmc-release]
AID - S1530-6550(23)01149-3 [pii]
AID - 10.31083/j.rcm2501028 [doi]
PST - epublish
SO  - Rev Cardiovasc Med. 2024 Jan 15;25(1):28. doi: 10.31083/j.rcm2501028. eCollection 
      2024 Jan.

PMID- 39059285
OWN - NLM
STAT- MEDLINE
DCOM- 20240808
LR  - 20240808
IS  - 1872-6968 (Electronic)
IS  - 0303-8467 (Linking)
VI  - 244
DP  - 2024 Sep
TI  - Causal association between rheumatoid arthritis and risk of stroke: A Mendelian 
      randomization study.
PG  - 108465
LID - S0303-8467(24)00352-4 [pii]
LID - 10.1016/j.clineuro.2024.108465 [doi]
AB  - BACKGROUND: Active rheumatoid arthritis (RA) may damage vascular endothelial 
      cells, thereby increasing the likelihood of adverse cardiovascular events. 
      However, it is not yet clearly established whether RA also increases the risk of 
      adverse cerebrovascular events, particularly stroke. OBJECTIVE: This study was 
      designed to evaluate the likelihood of a causal association between RA and 
      stroke. METHOD: A two-sample Mendelian randomization (MR) analysis was performed 
      using the inverse variance-weighted (IVW) average, weighted median, and MR-Egger 
      regression methods. The analysis utilized publicly available summary statistics 
      datasets from Genome-wide association studies (GWAS) meta-analyses for RA in 
      individuals of European descent (total n = 484,598; case = 5427, control = 
      479,171) as the exposure cohort, and from GWAS meta-analyses for "vascular/heart 
      problems diagnosed by doctor: stroke" in individuals included in the UK Biobank 
      (total n = 461,880; case = 7055, control = 454,825, MRC-IEU consortium) as the 
      outcome cohort. RESULTS: Eight single-nucleotide polymorphisms with genome-wide 
      significance were selected from the GWASs on RA as the instrumental variables. 
      The results of the MR-Egger and weighted median analyses showed no causal 
      association between RA and stroke (OR = 1.081, 95 % CI [0.943-1.240], P = 0.304) 
      vs. OR = 1.079, 95 % CI [0.988-1.179], P = 0.091), respectively. However, the 
      inverse variance-weighted (IVW) analysis results revealed a causal association 
      between RA and stroke (OR = 1.115, 95 % CI [1.040-1.194], P = 0.002). Cochran's Q 
      test and MR-Egger regression revealed no evidence of heterogeneity and horizontal 
      pleiotropy. CONCLUSION: The MR analysis results indicated that rheumatoid 
      arthritis (RA) may be causally associated with an increased risk of stroke.
CI  - Copyright © 2024 Elsevier B.V. All rights reserved.
FAU - Qiang, Fuyong
AU  - Qiang F
AD  - Department of Rheumatism and Immunology, The First Affiliated Hospital of Wannan 
      Medical College, No. 2, Zheshan West Road, Jinghu District, Wuhu, Anhui 
      241001, China.
FAU - Xuan, Dan
AU  - Xuan D
AD  - Department of Rheumatism and Immunology, The First Affiliated Hospital of Wannan 
      Medical College, No. 2, Zheshan West Road, Jinghu District, Wuhu, Anhui 
      241001, China.
FAU - Li, Zhi
AU  - Li Z
AD  - Department of Rheumatism and Immunology, The First Affiliated Hospital of Wannan 
      Medical College, No. 2, Zheshan West Road, Jinghu District, Wuhu, Anhui 
      241001, China.
FAU - Chen, Lanfang
AU  - Chen L
AD  - Department of Rheumatism and Immunology, The First Affiliated Hospital of Wannan 
      Medical College, No. 2, Zheshan West Road, Jinghu District, Wuhu, Anhui 
      241001, China.
FAU - Wang, Li
AU  - Wang L
AD  - Department of Rheumatism and Immunology, The First Affiliated Hospital of Wannan 
      Medical College, No. 2, Zheshan West Road, Jinghu District, Wuhu, Anhui 
      241001, China.
FAU - Sheng, Jun
AU  - Sheng J
AD  - Department of Rheumatism and Immunology, The First Affiliated Hospital of Wannan 
      Medical College, No. 2, Zheshan West Road, Jinghu District, Wuhu, Anhui 
      241001, China. Electronic address: 476319700@qq.com.
LA  - eng
PT  - Journal Article
DEP - 20240721
PL  - Netherlands
TA  - Clin Neurol Neurosurg
JT  - Clinical neurology and neurosurgery
JID - 7502039
SB  - IM
MH  - Humans
MH  - *Arthritis, Rheumatoid/genetics/complications
MH  - *Mendelian Randomization Analysis
MH  - *Stroke/genetics/epidemiology
MH  - *Genome-Wide Association Study
MH  - *Polymorphism, Single Nucleotide/genetics
MH  - Risk Factors
MH  - Genetic Predisposition to Disease/genetics
OTO - NOTNLM
OT  - Mendelian randomization
OT  - Rheumatoid arthritis
OT  - Stroke
COIS- Conflict of interest The authors declare that they have no conflict of interest.
EDAT- 2024/07/27 10:42
MHDA- 2024/08/09 00:42
CRDT- 2024/07/26 18:09
PHST- 2024/07/04 00:00 [received]
PHST- 2024/07/20 00:00 [accepted]
PHST- 2024/08/09 00:42 [medline]
PHST- 2024/07/27 10:42 [pubmed]
PHST- 2024/07/26 18:09 [entrez]
AID - S0303-8467(24)00352-4 [pii]
AID - 10.1016/j.clineuro.2024.108465 [doi]
PST - ppublish
SO  - Clin Neurol Neurosurg. 2024 Sep;244:108465. doi: 10.1016/j.clineuro.2024.108465. 
      Epub 2024 Jul 21.

PMID- 39045492
OWN - NLM
STAT- PubMed-not-MEDLINE
LR  - 20240725
IS  - 1178-2390 (Print)
IS  - 1178-2390 (Electronic)
IS  - 1178-2390 (Linking)
VI  - 17
DP  - 2024
TI  - Incidence Rate of Cardiovascular Events in Rheumatoid Arthritis: An Observational 
      Cohort Study in Saudi Arabia.
PG  - 3357-3370
LID - 10.2147/JMDH.S459555 [doi]
AB  - PURPOSE: Rheumatoid arthritis (RA) doubles the morbidity of cardiovascular 
      disease (CVD) and leads to a 50% increase in mortality compared to the general 
      population. This study aims to estimate the CVD incidence among RA patients in 
      Saudi Arabia (SA), vital for assessing CVD burdens within this group. PATIENTS 
      AND METHODS: This retrospective study took place at two centers in the Eastern 
      Province of SA, including all adult RA patients who visited the rheumatology 
      clinic from 2016 to 2021 and were prescribed disease-modifying antirheumatic 
      drugs (DMARDs). CVD incidence was determined by the diagnosis of ischemic heart 
      disease (IHD), stroke/transient ischemic attack (TIA), venous thromboembolism 
      (VTE), heart failure (HF), and arrhythmia post-RA diagnosis. Additional data 
      collected included demographics, CVD risk factors, comorbidities, RA-related 
      factors, and medication usage. RESULTS: The study comprised 651 patients, 80.5% 
      of whom were females with an average age of 51. The overall CVD incidence was 
      11.2 per 1000 person-years, with males experiencing five times more incidents 
      than females. The prevalence of CVD risk factors included 18.7% with 
      hypertension, 7.8% with hyperlipidemia, 18.9% with diabetes, and 42.9% with 
      obesity. Significant predictors of CVD were male gender and RA duration, with 
      adjusted odds ratios (aOR) of 3.17 (95% CI 1.10 to 9.14, P=0.033) and 64.81 (95% 
      CI 3.68 to 1140.6, P=0.004), respectively. CONCLUSION: This unique study from SA 
      examined the CVD incidence in RA patients, identifying long disease duration and 
      male gender as significant predictors. Effective reduction of CVD risk in RA 
      patients requires aggressive management of modifiable risk factors and regular 
      risk assessments.
CI  - © 2024 AlGhalawin et al.
FAU - AlGhalawin, Laila Saleh
AU  - AlGhalawin LS
AD  - Pharmaceutical Care Affairs, Dammam Medical Complex, Eastern Health Cluster, 
      Dammam, Saudi Arabia.
FAU - Alomar, Mukhtar
AU  - Alomar M
AD  - Pharmaceutical Care Affairs, Dammam Medical Complex, Eastern Health Cluster, 
      Dammam, Saudi Arabia.
FAU - Al Bassam, Shahad
AU  - Al Bassam S
AD  - Department of Pharmacy Practice, College of Clinical Pharmacy, Imam Abdulrahman 
      Bin Faisal University, Dammam, Saudi Arabia.
FAU - AlHamdan, Aqeelah Abdullah
AU  - AlHamdan AA
AD  - Pharmacy Department, Al-Mana General Hospital, Dammam, Saudi Arabia.
FAU - Anan, Hadeel
AU  - Anan H
AD  - Pharmaceutical Care and Formulary Management Affairs, Eastern Health Cluster, 
      Dammam, Saudi Arabia.
FAU - Altaweel, Marwah
AU  - Altaweel M
AD  - Pharmaceutical Care Affairs, Saud AlBabtain Cardiac Center, Eastern Health 
      Cluster, Dammam, Saudi Arabia.
FAU - Alomran, Zainab Abbas
AU  - Alomran ZA
AD  - Department of Pharmacy Practice, College of Clinical Pharmacy, King Faisal 
      University, Al-Ahsa, Saudi Arabia.
FAU - Al Khamis, Reem
AU  - Al Khamis R
AD  - Independent Researcher, Dammam, Saudi Arabia.
FAU - Alqatri, Asma Ibrahim
AU  - Alqatri AI
AD  - Pharmacy Department, Saudi German Hospital, Dammam, Saudi Arabia.
FAU - Alamoudi, Marwan M
AU  - Alamoudi MM
AD  - Rheumatology Department, Dammam Medical Complex, Eastern Health Cluster, Dammam, 
      Saudi Arabia.
FAU - Alamer, Ahmad
AU  - Alamer A
AD  - Department of Clinical Pharmacy, College of Pharmacy, Prince Sattam Bin Abdulaziz 
      University, Alkharj, Saudi Arabia.
LA  - eng
PT  - Journal Article
DEP - 20240712
PL  - New Zealand
TA  - J Multidiscip Healthc
JT  - Journal of multidisciplinary healthcare
JID - 101512691
PMC - PMC11264283
OTO - NOTNLM
OT  - anti-rheumatic
OT  - arrhythmia
OT  - autoimmune arthritis
OT  - cardio-rheumatology
OT  - cardiovascular
COIS- The authors report no conflicts of interest in this work.
EDAT- 2024/07/24 06:41
MHDA- 2024/07/24 06:42
PMCR- 2024/07/12
CRDT- 2024/07/24 04:25
PHST- 2024/02/21 00:00 [received]
PHST- 2024/06/12 00:00 [accepted]
PHST- 2024/07/24 06:42 [medline]
PHST- 2024/07/24 06:41 [pubmed]
PHST- 2024/07/24 04:25 [entrez]
PHST- 2024/07/12 00:00 [pmc-release]
AID - 459555 [pii]
AID - 10.2147/JMDH.S459555 [doi]
PST - epublish
SO  - J Multidiscip Healthc. 2024 Jul 12;17:3357-3370. doi: 10.2147/JMDH.S459555. 
      eCollection 2024.

PMID- 39043615
OWN - NLM
STAT- MEDLINE
DCOM- 20240723
LR  - 20240726
IS  - 2056-5933 (Electronic)
IS  - 2056-5933 (Linking)
VI  - 10
IP  - 3
DP  - 2024 Jul 23
TI  - Biological use influences the impact of inflammation on risk of major adverse 
      cardiovascular events in rheumatoid arthritis.
LID - 10.1136/rmdopen-2024-004546 [doi]
LID - e004546
AB  - OBJECTIVES: Chronic inflammation promotes cardiovascular risk in rheumatoid 
      arthritis (RA). Biological disease-modifying antirheumatic drugs (bDMARDs) 
      improve disease activity and cardiovascular disease outcomes. We explored whether 
      bDMARDs influence the impact of disease activity and inflammatory markers on 
      long-term cardiovascular risk in RA. METHODS: We studied 4370 participants 
      without cardiovascular disease in a 10-country observational cohort of patients 
      with RA. Endpoints were (1) major adverse cardiovascular events (MACE) 
      encompassing myocardial infarction, stroke and cardiovascular death; and (2) any 
      ischaemic cardiovascular events (iCVE) including MACE plus revascularisation, 
      angina, transient ischaemic attack and peripheral arterial disease. RESULTS: Over 
      26 534 patient-years, 239 MACE and 362 iCVE occurred. The interaction between 
      28-joint Disease Activity Score with C-reactive protein (DAS28-CRP) and bDMARD 
      use was significant for MACE (p=0.017), suggesting the effect of DAS28-CRP on 
      MACE risk differed among bDMARD users (n=515) and non-users (n=3855). DAS28-CRP 
      (per unit increase) is associated with MACE risk in bDMARD non-users (HR 1.21 
      (95% CI 1.07 to 1.37)) but not users (HR 0.69 (95% CI 0.40 to 1.20)). The 
      interaction between CRP (per log unit increase) and bDMARD use was also 
      significant for MACE (p=0.011). CRP associated with MACE risk in bDMARD non-users 
      (HR 1.16 (95% CI 1.04 to 1.30)), but not users (HR 0.65 (95% CI 0.36 to 1.17)). 
      No interaction was observed between bDMARD use and DAS28-CRP (p=0.167) or CRP 
      (p=0.237) for iCVE risk. CONCLUSIONS: RA activity and inflammatory markers 
      associated with risk of MACE in bDMARD non-users but not users suggesting the 
      possibility of biological-specific benefits locally on arterial wall 
      independently of effects on systemic inflammation.
CI  - © Author(s) (or their employer(s)) 2024. Re-use permitted under CC BY-NC. No 
      commercial re-use. See rights and permissions. Published by BMJ.
FAU - Karpouzas, George Athanasios
AU  - Karpouzas GA
AUID- ORCID: 0000-0003-1065-1563
AD  - Internal Medicine - Rheumatology, The Lundquist Institute, Torrance, California, 
      USA gkarpouzas@lundquist.org.
AD  - Rheumatology, Harbor-UCLA Medical Center, Torrance, California, USA.
FAU - Ormseth, Sarah R
AU  - Ormseth SR
AD  - The Lundquist Institute, Torrance, California, USA.
FAU - van Riel, Piet Leonardus Cornelis Maria
AU  - van Riel PLCM
AD  - IQ Healthcare, Radboud University, Nijmegen, Gelderland, Netherlands.
AD  - Rheumatology, Bernhoven Hospital Location Oss, Oss, Noord-Brabant, Netherlands.
FAU - Gonzalez-Gay, Miguel A
AU  - Gonzalez-Gay MA
AUID- ORCID: 0000-0002-7924-7406
AD  - Rheumatology, Hospital Universitario Marques de Valdecilla, Santander, Cantabria, 
      Spain.
AD  - IIS-Fundacion Jimenez Diaz, Madrid, Spain.
FAU - Corrales, Alfonso
AU  - Corrales A
AD  - Hospital Universitario Marques de Valdecilla, Santander, Cantabria, Spain.
FAU - Rantapää-Dahlqvist, Solbritt
AU  - Rantapää-Dahlqvist S
AUID- ORCID: 0000-0001-8259-3863
AD  - Department of Public Health and Clinical Medicine/Rheumatology, Umea Universitet, 
      Umea, Sweden.
FAU - Sfikakis, Petros P
AU  - Sfikakis PP
AD  - First Dept. of Propedeutic Medicine, University of Athens, Athens, Attica, 
      Greece.
FAU - Dessein, Patrick
AU  - Dessein P
AD  - School of Physiology, University of the Witwatersrand Johannesburg, Johannesburg, 
      South Africa.
FAU - Tsang, Linda
AU  - Tsang L
AD  - Vrije Universiteit Brussel, Brussel, Belgium.
FAU - Hitchon, Carol
AU  - Hitchon C
AD  - Rheumatology, University of Manitoba, Winnipeg, Manitoba, Canada.
FAU - El-Gabalawy, Hani
AU  - El-Gabalawy H
AD  - Department of Internal Medicine, University of Manitoba, Winnipeg, Manitoba, 
      Canada.
FAU - Pascual-Ramos, Virginia
AU  - Pascual-Ramos V
AUID- ORCID: 0000-0002-7368-498X
AD  - Immunology and Rheumatology, Instituto Nacional de Ciencias Medicas y Nutricion 
      Salvador Zubiran, Mexico City, Mexico City, Mexico.
FAU - Contreras-Yáñez, Irazú
AU  - Contreras-Yáñez I
AD  - Department of Immunology and Rheumatology, Instituto Nacional de Ciencias Medicas 
      y Nutricion Salvador Zubiran, Ciudad de Mexico, Mexico.
FAU - Colunga-Pedraza, Iris J
AU  - Colunga-Pedraza IJ
AUID- ORCID: 0000-0002-2786-5843
AD  - Rheumatology, Hospital Universitario Dr José Eleuterio González, Monterrey, Nuevo 
      León, Mexico.
FAU - Galarza-Delgado, Dionicio Angel
AU  - Galarza-Delgado DA
AUID- ORCID: 0000-0001-9714-2109
AD  - Rheumatology, Hospital Universitario Dr Jose Eleuterio Gonzalez, Monterrey, Nuevo 
      León, Mexico.
FAU - Azpiri-Lopez, Jose Ramon
AU  - Azpiri-Lopez JR
AD  - Hospital Universitario Dr José Eleuterio González, Monterrey, Nuevo León, Mexico.
FAU - Semb, Anne Grete
AU  - Semb AG
AUID- ORCID: 0000-0003-2730-2853
AD  - Rheumatology and Research, Diakonhjemmet Hospital, Oslo, Norway.
FAU - Misra, Durga Prasanna
AU  - Misra DP
AUID- ORCID: 0000-0002-5035-7396
AD  - Clinical Immunology and Rheumatology, Sanjay Gandhi Post Graduate Institute of 
      Medical Sciences, Lucknow, Uttar Pradesh, India.
FAU - Hauge, Ellen-Margrethe
AU  - Hauge EM
AD  - Department of Joint and Connective Tissue Diseases, Aarhus Universitetshospital, 
      Aarhus, Denmark.
AD  - Department of Clinical Medicine, Aarhus Universitet, Aarhus, Midtjylland, 
      Denmark.
FAU - Kitas, George
AU  - Kitas G
AD  - Department of Rheumatology, The Dudley Group NHS Foundation Trust, Dudley, West 
      Midlands, UK.
LA  - eng
PT  - Journal Article
PT  - Observational Study
DEP - 20240723
PL  - England
TA  - RMD Open
JT  - RMD open
JID - 101662038
RN  - 0 (Antirheumatic Agents)
RN  - 0 (Biomarkers)
RN  - 9007-41-4 (C-Reactive Protein)
SB  - IM
MH  - Humans
MH  - *Arthritis, Rheumatoid/complications/drug therapy
MH  - Male
MH  - Female
MH  - Middle Aged
MH  - *Antirheumatic Agents/therapeutic use/adverse effects
MH  - *Cardiovascular Diseases/etiology/epidemiology/mortality
MH  - *Inflammation
MH  - Aged
MH  - Biomarkers
MH  - C-Reactive Protein/metabolism/analysis
MH  - Risk Factors
MH  - Severity of Illness Index
PMC - PMC11268070
OTO - NOTNLM
OT  - Arthritis, Rheumatoid
OT  - Biological Therapy
OT  - Cardiovascular Diseases
OT  - Inflammation
COIS- Competing interests: None declared.
EDAT- 2024/07/24 00:42
MHDA- 2024/07/24 00:43
PMCR- 2024/07/23
CRDT- 2024/07/23 22:33
PHST- 2024/05/16 00:00 [received]
PHST- 2024/07/05 00:00 [accepted]
PHST- 2024/07/24 00:43 [medline]
PHST- 2024/07/24 00:42 [pubmed]
PHST- 2024/07/23 22:33 [entrez]
PHST- 2024/07/23 00:00 [pmc-release]
AID - rmdopen-2024-004546 [pii]
AID - 10.1136/rmdopen-2024-004546 [doi]
PST - epublish
SO  - RMD Open. 2024 Jul 23;10(3):e004546. doi: 10.1136/rmdopen-2024-004546.

PMID- 39003659
OWN - NLM
STAT- PubMed-not-MEDLINE
LR  - 20240822
IS  - 2193-8261 (Print)
IS  - 2193-6544 (Electronic)
IS  - 2193-6544 (Linking)
VI  - 13
IP  - 3
DP  - 2024 Sep
TI  - Prevalence of Tendon Rupture and Tendinopathies Among Patients with 
      Atherosclerotic Cardiovascular Disease Derived From United States Administrative 
      Claims Data.
PG  - 575-591
LID - 10.1007/s40119-024-00374-5 [doi]
AB  - INTRODUCTION: The prevalence of tendon rupture and tendinopathies (TRT) has not 
      been determined in a large population of patients with atherosclerotic 
      cardiovascular disease (ASCVD). We investigated TRT prevalence among patients 
      with ASCVD and in the general population, using data from the Symphony Health 
      Integrated Dataverse, a large US medical and pharmacy claims database. METHODS: 
      This retrospective, observational study included patients aged ≥ 19 years from 
      the claims database during the identification period (January 2019 to December 
      2020) and 12 months of continuous enrollment. The primary outcome was evidence of 
      TRT in the 12 months following the index date (first ASCVD diagnosis in the ASCVD 
      cohort; first claim in the claims database in the overall population). Diagnostic 
      codes (ICD-10 and/or CPT) were used to define ASCVD and TRT diagnosis. RESULTS: 
      The ASCVD cohort and overall population included 5,589,273 and 61,715,843 
      patients, respectively. In the ASCVD cohort, use of medications with a potential 
      or known association with TRT was identified in 67.9% (statins), 17.7% 
      (corticosteroids), and 16.7% (fluoroquinolones) of patients. Bempedoic acid use 
      was reported in 1556 (< 0.1%) patients. TRT prevalence during 12-month follow-up 
      was 3.4% (ASCVD cohort) and 1.9% (overall population). Among patients with ASCVD, 
      83.5% experienced TRT in only one region of the body. Factors most associated 
      with TRT in the ASCVD cohort were increasing age, most notably in those aged 
      45-‍64 years (odds ratio [OR] 2.19; 95% confidence interval [CI] 2.07-2.32), 
      obesity (OR 1.51; 95% CI 1.50-1.53), and rheumatoid arthritis (OR 1.47; 95% CI 
      1.45-1.79). Use of statins or bempedoic acid was not associated with increased 
      TRT risk. CONCLUSION: Patients with ASCVD may have greater risk of TRT than the 
      general population, which may be driven by an increased prevalence of 
      comorbidities and use of medications with a potential or known association with 
      TRT.
CI  - © 2024. The Author(s).
FAU - Gillard, Kristin K
AU  - Gillard KK
AUID- ORCID: 0000-0003-3342-2878
AD  - Esperion Therapeutics Inc., Ann Arbor, MI, USA. kristin.mariek@gmail.com.
AD  - , 245 Lindero Avenue, Long Beach, CA, 90803, USA. kristin.mariek@gmail.com.
FAU - Bloedon, LeAnne
AU  - Bloedon L
AD  - Esperion Therapeutics Inc., Ann Arbor, MI, USA.
FAU - Grady-Benson, John C
AU  - Grady-Benson JC
AD  - Orthopedic Associates of Hartford PC, Hartford, CT, USA.
AD  - Department of Orthopedic Surgery, The Bone and Joint Institute at Hartford 
      HealthCare, Hartford, CT, USA.
FAU - Edwards, Alison
AU  - Edwards A
AD  - Symphony Health, ICON Plc Company, Blue Bell, PA, USA.
FAU - Fahy, Sean
AU  - Fahy S
AD  - Symphony Health, ICON Plc Company, Blue Bell, PA, USA.
FAU - Sasiela, William J
AU  - Sasiela WJ
AD  - Esperion Therapeutics Inc., Ann Arbor, MI, USA.
FAU - Louie, Michael J
AU  - Louie MJ
AD  - Esperion Therapeutics Inc., Ann Arbor, MI, USA.
FAU - Thompson, Paul D
AU  - Thompson PD
AD  - Cardiovascular Institute, Hartford HealthCare, Hartford, CT, USA.
LA  - eng
PT  - Journal Article
DEP - 20240714
PL  - England
TA  - Cardiol Ther
JT  - Cardiology and therapy
JID - 101634495
PMC - PMC11333683
OAB - Patients with atherosclerosis, the main cause of heart attacks, strokes, and 
      peripheral vascular disease, typically require several drugs to control the 
      disease. Some of the drugs used to treat atherosclerosis have been linked to a 
      higher occurrence of tendon tears (or ruptures) or swelling/inflammation of the 
      tendons (tendinopathies). However, there may be other factors present in these 
      patients that increase the risk of tendon injuries that are not related to these 
      drugs. This study used the medical records of over 5.5 million patients with 
      atherosclerosis and over 63 million patients reflecting the general population in 
      the United States to determine the prevalence of tendon injury. Additionally, the 
      researchers looked at other factors that might be related to a higher risk of 
      tendon injury in each group. Over a 12-month period, tendon injuries occurred in 
      3.4% of patients with atherosclerosis and 1.8% of patients in the general 
      population. In patients with atherosclerosis, factors such as being obese, older 
      (45–64 years), or having rheumatoid arthritis were also linked to an increased 
      risk of tendon injuries. There was no association seen between statin or 
      bempedoic acid use and tendon injuries. These results may help healthcare 
      providers to determine the underlying risk of tendon injuries and guide treatment 
      of this patient population.
OABL- eng
OTO - NOTNLM
OT  - ASCVD
OT  - Medical claims database
OT  - Risk factors
OT  - Statins
OT  - Tendinopathies
OT  - Tendon rupture
COIS- Paul D. Thompson is on the Study Executive Committee for the CLEAR Outcomes 
      study, funded by Esperion Therapeutics, Inc. He receives research support to his 
      institution from Esperion and Novartis, has consulted for Esperion and Amgen, and 
      owns stock in AbbVie, Abbott Labs, CVS, General Electric, Johnson & Johnson, 
      Medtronic, Sarepta, and Shockwave Medical. LeAnne Bloedon is an employee of 
      Esperion Therapeutics, Inc. Michael J. Louie and Kristin K. Gillard were 
      employees of Esperion Therapeutics, Inc. at the time of the study, and are now 
      employees of UroGen Pharma and Bristol Myers Squibb, respectively. Alison Edwards 
      and Sean Fahy are employees of Symphony Health. John C. Grady-Benson has no 
      relevant conflicts of interest to declare. William J. Sasiela is a current 
      consultant for, and former employee of, Esperion Therapeutics, Inc. and may own 
      stock and/or stock options.
EDAT- 2024/07/14 12:45
MHDA- 2024/07/14 12:46
PMCR- 2024/07/14
CRDT- 2024/07/14 11:03
PHST- 2024/03/04 00:00 [received]
PHST- 2024/06/06 00:00 [accepted]
PHST- 2024/07/14 12:46 [medline]
PHST- 2024/07/14 12:45 [pubmed]
PHST- 2024/07/14 11:03 [entrez]
PHST- 2024/07/14 00:00 [pmc-release]
AID - 10.1007/s40119-024-00374-5 [pii]
AID - 374 [pii]
AID - 10.1007/s40119-024-00374-5 [doi]
PST - ppublish
SO  - Cardiol Ther. 2024 Sep;13(3):575-591. doi: 10.1007/s40119-024-00374-5. Epub 2024 
      Jul 14.

PMID- 38965838
OWN - NLM
STAT- Publisher
LR  - 20240705
IS  - 2005-6443 (Print)
IS  - 2005-6443 (Linking)
DP  - 2024 Jul 5
TI  - Association between Breakfast Consumption Frequency and Chronic Inflammation in 
      Korean Adult Males: Korea National Health and Nutrition Examination Survey 
      2016-2018.
LID - 10.4082/kjfm.23.0151 [doi]
AB  - BACKGROUND: Skipping breakfast is associated with an increased risk of chronic 
      inflammatory diseases. This study aimed to examine the association between 
      breakfast-eating habits and inflammation, using high-sensitivity C-reactive 
      protein (hs-CRP) as a marker. METHODS: A total of 4,000 Korean adult males with 
      no history of myocardial infarction, angina, stroke, diabetes, rheumatoid 
      arthritis, cancer, or current smoking were included. Data from the 2016-2018 
      Korea National Health and Nutrition Examination Survey were used for analysis. 
      The frequency of breakfast consumption was assessed through a questionnaire item 
      in the dietary survey section asking participants about their weekly breakfast 
      consumption routines over the past year. Participants were categorized into two 
      groups, namely "0-2 breakfasts per week" and "3-7 breakfasts per week"; hs-CRP 
      concentrations were measured through blood tests. RESULTS: Comparing between the 
      "infrequent breakfast consumption (0-2 breakfasts per week)" and "frequent 
      breakfast consumption (3-7 breakfasts per week)" groups, the mean hs-CRP was 
      found to be significantly higher in the "infrequent breakfast consumption" group, 
      even after adjusting for age, body mass index, physical activity, alcohol 
      consumption, systolic blood pressure, blood pressure medication, fasting blood 
      glucose, and triglycerides (mean hs-CRP: frequent breakfast consumption, 
      1.36±0.09 mg/L; infrequent breakfast consumption, 1.17±0.05 mg/L; P-value=0.036). 
      CONCLUSION: Less frequent breakfast consumption was associated with elevated 
      hs-CRP levels. Further large-scale studies incorporating adjusted measures of 
      daily eating patterns as well as food quality and quantity are required for a 
      deeper understanding of the role of breakfast in the primary prevention of 
      chronic inflammatory diseases.
FAU - Han, Eun Ji
AU  - Han EJ
AD  - Department of Family Medicine, Pusan National University Yangsan Hospital, 
      Yangsan, Korea.
FAU - Park, Eun Ju
AU  - Park EJ
AD  - Department of Family Medicine, Pusan National University Yangsan Hospital, 
      Yangsan, Korea.
FAU - Lee, Sae Rom
AU  - Lee SR
AD  - Department of Family Medicine, Pusan National University Yangsan Hospital, 
      Yangsan, Korea.
FAU - Lee, Sang Yeoup
AU  - Lee SY
AD  - Department of Family Medicine, Pusan National University Yangsan Hospital, 
      Yangsan, Korea.
AD  - Department of Medical Education, Pusan National University School of Medicine, 
      Yangsan, Korea.
FAU - Cho, Young Hye
AU  - Cho YH
AD  - Department of Family Medicine, Pusan National University Yangsan Hospital, 
      Yangsan, Korea.
AD  - Department of Medical Education, Pusan National University School of Medicine, 
      Yangsan, Korea.
FAU - Lee, Young In
AU  - Lee YI
AD  - Department of Family Medicine, Pusan National University Yangsan Hospital, 
      Yangsan, Korea.
FAU - Choi, Jung In
AU  - Choi JI
AD  - Department of Family Medicine, Pusan National University Yangsan Hospital, 
      Yangsan, Korea.
FAU - Kwon, Ryuk Jun
AU  - Kwon RJ
AD  - Department of Family Medicine, Pusan National University Yangsan Hospital, 
      Yangsan, Korea.
FAU - Son, Soo Min
AU  - Son SM
AD  - Department of Family Medicine, Pusan National University Yangsan Hospital, 
      Yangsan, Korea.
FAU - Kim, Yun Jin
AU  - Kim YJ
AD  - Department of Family Medicine, Pusan National University Hospital, Busan, Korea.
FAU - Lee, Jeong Gyu
AU  - Lee JG
AD  - Department of Family Medicine, Pusan National University Hospital, Busan, Korea.
FAU - Yi, Yu Hyeon
AU  - Yi YH
AD  - Department of Family Medicine, Pusan National University Hospital, Busan, Korea.
FAU - Tak, Young Jin
AU  - Tak YJ
AD  - Department of Family Medicine, Pusan National University Hospital, Busan, Korea.
FAU - Lee, Seung Hun
AU  - Lee SH
AD  - Department of Family Medicine, Pusan National University Hospital, Busan, Korea.
FAU - Kim, Gyu Lee
AU  - Kim GL
AD  - Department of Family Medicine, Pusan National University Hospital, Busan, Korea.
FAU - Ra, Young Jin
AU  - Ra YJ
AD  - Department of Family Medicine, Pusan National University Hospital, Busan, Korea.
LA  - eng
PT  - Journal Article
DEP - 20240705
PL  - Korea (South)
TA  - Korean J Fam Med
JT  - Korean journal of family medicine
JID - 101502902
OTO - NOTNLM
OT  - Breakfast Frequency
OT  - C-Reactive Protein
OT  - Cardiovascular Diseases
OT  - Chronic Inflammation
OT  - Metabolic Diseases
EDAT- 2024/07/05 06:42
MHDA- 2024/07/05 06:42
CRDT- 2024/07/05 02:22
PHST- 2023/08/28 00:00 [received]
PHST- 2024/01/16 00:00 [accepted]
PHST- 2024/07/05 06:42 [medline]
PHST- 2024/07/05 06:42 [pubmed]
PHST- 2024/07/05 02:22 [entrez]
AID - kjfm.23.0151 [pii]
AID - 10.4082/kjfm.23.0151 [doi]
PST - aheadofprint
SO  - Korean J Fam Med. 2024 Jul 5. doi: 10.4082/kjfm.23.0151.

PMID- 38923870
OWN - NLM
STAT- MEDLINE
DCOM- 20241029
LR  - 20241031
IS  - 2326-5205 (Electronic)
IS  - 2326-5191 (Print)
IS  - 2326-5191 (Linking)
VI  - 76
IP  - 11
DP  - 2024 Nov
TI  - Association of Cardiovascular Outcomes With Low-Dose Glucocorticoid Prescription 
      in Patients With Rheumatoid Arthritis.
PG  - 1585-1593
LID - 10.1002/art.42928 [doi]
AB  - OBJECTIVE: Many guidelines recommend limiting glucocorticoids in patients with 
      rheumatoid arthritis (RA), but 40% of patients remain on glucocorticoids long 
      term. We evaluated the cardiovascular risk of long-term glucocorticoid 
      prescription by studying patients on stable disease-modifying antirheumatic drugs 
      (DMARDs). METHODS: Using two claims databases, we identified patients with RA on 
      stable DMARD therapy for >180 days. Proportional hazards models with 
      inverse-probability weights and clustering to account for multiple observations 
      were used to estimate the effect of glucocorticoid dose on composite 
      cardiovascular outcomes (stroke or myocardial infarction [MI]). RESULTS: There 
      were 135,583 patients in Medicare and 39,272 in Optum's de-identified 
      Clinformatics Data Mart (CDM) database. Medicare and CDM patients had an 
      incidence of 1.3 and 0.8 composite cardiovascular outcomes per 100 person-years, 
      respectively. In the older, comorbid Medicare cohort, glucocorticoids were 
      associated with a dose-dependent increase in composite cardiovascular outcomes in 
      adjusted models with predicted one-year incidence of 1.4% (95% confidence 
      interval [CI] 1.2%-1.6%) for ≤5 mg, 1.6% (95% CI 1.4%-1.9%) for >5 to 10 mg, and 
      1.8% (95% CI 1.2%-2.5%) for >10 mg versus 1.1% (95% CI 1.1%-1.2%) among patients 
      not receiving glucocorticoids. There was no significant association among the CDM 
      cohort. However, in the subgroup of younger patients with RA and higher 
      cardiovascular risk, glucocorticoids were associated with a dose-dependent 
      increase in composite cardiovascular outcomes. CONCLUSION: Among older patients 
      with more comorbidities and younger patients with higher cardiovascular risk with 
      RA on stable DMARD therapy, glucocorticoids were associated with a dose-dependent 
      increased risk of MI and stroke, even at doses ≤5 mg/day. By contrast, no 
      association was noted among younger, healthier patients with RA.
CI  - © 2024 The Author(s). Arthritis & Rheumatology published by Wiley Periodicals LLC 
      on behalf of American College of Rheumatology.
FAU - Coburn, Brian W
AU  - Coburn BW
AUID- ORCID: 0000-0002-0587-9478
AD  - University of Pennsylvania, Philadelphia.
FAU - Baker, Joshua F
AU  - Baker JF
AUID- ORCID: 0000-0003-0799-7563
AD  - University of Pennsylvania and Philadelphia Veterans Affairs Medical Center, 
      Philadelphia, Pennsylvania.
FAU - Hsu, Jesse Y
AU  - Hsu JY
AD  - University of Pennsylvania, Philadelphia.
FAU - Wu, Qufei
AU  - Wu Q
AD  - University of Pennsylvania, Philadelphia.
FAU - Xie, Fenglong
AU  - Xie F
AD  - University of Alabama at Birmingham, Birmingham.
FAU - Curtis, Jeffrey R
AU  - Curtis JR
AUID- ORCID: 0000-0002-8907-8976
AD  - University of Alabama at Birmingham, Birmingham.
FAU - George, Michael D
AU  - George MD
AUID- ORCID: 0000-0002-0398-2308
AD  - University of Pennsylvania, Philadelphia.
LA  - eng
GR  - P30 AR072583/AR/NIAMS NIH HHS/United States
GR  - P30-AR-072583/GF/NIH HHS/United States
GR  - K23 AR073931/AR/NIAMS NIH HHS/United States
GR  - K23-AR-073931-01/GF/NIH HHS/United States
GR  - National Institute of Arthritis and Musculoskeletal and Skin Diseases (NIAMS)/
PT  - Journal Article
DEP - 20240723
PL  - United States
TA  - Arthritis Rheumatol
JT  - Arthritis & rheumatology (Hoboken, N.J.)
JID - 101623795
RN  - 0 (Glucocorticoids)
RN  - 0 (Antirheumatic Agents)
SB  - IM
MH  - Humans
MH  - *Arthritis, Rheumatoid/drug therapy/complications
MH  - *Glucocorticoids/adverse effects/therapeutic use/administration & dosage
MH  - Male
MH  - Female
MH  - Aged
MH  - Middle Aged
MH  - *Antirheumatic Agents/therapeutic use/adverse effects/administration & dosage
MH  - United States/epidemiology
MH  - *Myocardial Infarction/epidemiology/chemically induced
MH  - Medicare/statistics & numerical data
MH  - Cardiovascular Diseases/epidemiology/chemically induced
MH  - Incidence
MH  - Stroke/epidemiology
MH  - Dose-Response Relationship, Drug
MH  - Proportional Hazards Models
MH  - Adult
PMC - PMC11521768
MID - NIHMS2002990
EDAT- 2024/06/26 18:42
MHDA- 2024/10/29 06:23
PMCR- 2025/11/01
CRDT- 2024/06/26 13:25
PHST- 2024/04/13 00:00 [revised]
PHST- 2023/11/14 00:00 [received]
PHST- 2024/05/31 00:00 [accepted]
PHST- 2025/11/01 00:00 [pmc-release]
PHST- 2024/10/29 06:23 [medline]
PHST- 2024/06/26 18:42 [pubmed]
PHST- 2024/06/26 13:25 [entrez]
AID - 10.1002/art.42928 [doi]
PST - ppublish
SO  - Arthritis Rheumatol. 2024 Nov;76(11):1585-1593. doi: 10.1002/art.42928. Epub 2024 
      Jul 23.

PMID- 38918258
OWN - NLM
STAT- Publisher
LR  - 20240625
IS  - 1435-1250 (Electronic)
IS  - 0340-1855 (Linking)
DP  - 2024 Jun 25
TI  - All-cause and cause-specific mortality in rheumatoid arthritis: a meta-analysis.
LID - 10.1007/s00393-024-01538-3 [doi]
AB  - OBJECTIVE: This study aimed to evaluate standardized mortality ratios (SMRs) for 
      both all-cause and cause-specific mortality in patients with rheumatoid arthritis 
      (RA). METHODS: We conducted an extensive search across the Medline, Embase, and 
      Cochrane databases to identify studies investigating SMRs for all-cause and/or 
      cause-specific mortality in individuals with RA compared to the general 
      population. Subsequently, we performed a comprehensive meta-analysis, examining 
      SMRs across various categories, including all-cause, sex-specific, 
      ethnicity-specific, and cause-specific SMRs in RA patients. RESULTS: Seventeen 
      studies involving 486,098 patients with RA and 63,988 deaths met the inclusion 
      criteria. Patients with RA had a 1.522-fold increase in all-cause SMR (SMR 1.522, 
      95% CI 1.340-1.704, p < 0.001) compared to the general population. Stratification 
      by ethnicity revealed that the all-cause SMR was 1.575 (95% CI 1.207-1.943) in 
      Caucasians and 1.355 (95% CI 1.140-1.569) in Asians. The gender-specific 
      meta-analysis revealed elevated SMR in both women and men. RA patients exhibited 
      an increased risk of mortality attributed to cardiovascular disease (CVD), 
      respiratory disease, infection, and cerebrovascular accidents (CVA). However, no 
      significant increase in SMR was observed for mortality due to malignancy. 
      CONCLUSION: This meta-analysis study highlights a 1.522-fold increase in SMR in 
      patients with RA compared to that in the general population, irrespective of sex 
      or region. Additionally, a notable increase in mortality associated with specific 
      causes, including CVD, respiratory disease, infection, and CVA, underscores the 
      critical need for targeted interventions to manage these heightened risks in 
      patients with RA.
CI  - © 2024. The Author(s), under exclusive licence to Springer Medizin Verlag GmbH, 
      ein Teil von Springer Nature.
FAU - Lee, Young Ho
AU  - Lee YH
AD  - Department of Rheumatology, Korea University Anam Hospital, Korea University 
      College of Medicine, 73, Goryeodae-ro, Seongbuk-gu, 02841, Seoul, Korea (Republic 
      of). lyhcgh@korea.ac.kr.
FAU - Song, Gwan Gyu
AU  - Song GG
AD  - Department of Rheumatology, Korea University Anam Hospital, Korea University 
      College of Medicine, 73, Goryeodae-ro, Seongbuk-gu, 02841, Seoul, Korea (Republic 
      of).
LA  - eng
PT  - Journal Article
TT  - Gesamtmortalität und ursachenspezifische Mortalität bei rheumatoider Arthritis: 
      eine Metaanalyse.
DEP - 20240625
PL  - Germany
TA  - Z Rheumatol
JT  - Zeitschrift fur Rheumatologie
JID - 0414162
SB  - IM
OTO - NOTNLM
OT  - Metaanalyse
OT  - Mortalität
OT  - Rheumatoide Arthritis
OT  - Standardisierte Sterblichkeitsquote
OT  - Systematische Überprüfung
EDAT- 2024/06/26 00:42
MHDA- 2024/06/26 00:42
CRDT- 2024/06/25 23:15
PHST- 2024/06/01 00:00 [accepted]
PHST- 2024/06/26 00:42 [medline]
PHST- 2024/06/26 00:42 [pubmed]
PHST- 2024/06/25 23:15 [entrez]
AID - 10.1007/s00393-024-01538-3 [pii]
AID - 10.1007/s00393-024-01538-3 [doi]
PST - aheadofprint
SO  - Z Rheumatol. 2024 Jun 25. doi: 10.1007/s00393-024-01538-3.

PMID- 38886005
OWN - NLM
STAT- MEDLINE
DCOM- 20240617
LR  - 20240901
IS  - 2056-5933 (Electronic)
IS  - 2056-5933 (Linking)
VI  - 10
IP  - 2
DP  - 2024 Jun 17
TI  - Increased risk of cardiovascular events under the treatments with Janus kinase 
      inhibitors versus biological disease-modifying antirheumatic drugs in patients 
      with rheumatoid arthritis: a retrospective longitudinal population-based study 
      using the Japanese health insurance database.
LID - 10.1136/rmdopen-2023-003885 [doi]
LID - e003885
AB  - OBJECTIVES: To compare the risk of cardiovascular events among Janus kinase 
      inhibitors (JAKIs), biological disease-modifying antirheumatic drugs (bDMARDs) 
      (tumour necrosis factor inhibitors (TNFIs) and non-TNFIs) and methotrexate (MTX) 
      in Japanese patients with rheumatoid arthritis (RA). METHODS: Using Japanese 
      claims data, patients with RA were enrolled in this study if they had at least 
      one ICD-10 code (M05 or M06), were new users of JAKIs, bDMARDs or MTX between 
      July 2013 and July 2020 and being 18 years old or older. The incidence rate (IR), 
      IR ratio and adjusted hazard ratio (aHR (95% CI)) of cardiovascular events 
      including venous thromboembolism, arterial thrombosis, acute myocardial 
      infarction and stroke were calculated. A time-dependent Cox regression model 
      adjusted for patient characteristics at baseline was used to calculate aHR. 
      RESULTS: In 53 448 cases, IRs/1000 patient-years of the overall cardiovascular 
      events were 10.1, 6.8, 5.4, 9.1 and 11.3 under the treatments with JAKIs, 
      bDMARDs, TNFIs, non-TNFIs and MTX, respectively. The adjusted HRs of JAKIs for 
      overall cardiovascular events were 1.7 (1.1 to 2.5) versus TNFIs without MTX and 
      1.7 (1.1 to 2.7) versus TNFIs with MTX. CONCLUSIONS: Among patients with RA, 
      individuals using JAKIs had a significantly higher risk of overall cardiovascular 
      events than TNFIs users, which was attributed to the difference in the risk 
      between JAKIs and TNFIs versus MTX. These data should be interpreted with caution 
      because of the limitations associated with the claims database.
CI  - © Author(s) (or their employer(s)) 2024. Re-use permitted under CC BY-NC. No 
      commercial re-use. See rights and permissions. Published by BMJ.
FAU - Sakai, Ryoko
AU  - Sakai R
AUID- ORCID: 0000-0002-1640-1373
AD  - Department of Publich Health and Epidemiology, Meiji Pharmaceutical University, 
      Kiyose, Tokyo, Japan.
AD  - Division of Rheumatology, Department of Internal Medicine, Tokyo Women's Medical 
      University School of Medicine, Shinjuku-ku, Tokyo, Japan.
FAU - Tanaka, Eiichi
AU  - Tanaka E
AD  - Division of Rheumatology, Department of Internal Medicine, Tokyo Women's Medical 
      University School of Medicine, Shinjuku-ku, Tokyo, Japan.
AD  - Institute of Rheumatology, Tokyo Women's Medical University Hospital, 
      Shinjuku-ku, Tokyo, Japan.
FAU - Inoue, Eisuke
AU  - Inoue E
AD  - Showa University Research Administration Center, Showa University, Shinagawa-ku, 
      Tokyo, Japan.
FAU - Harigai, Masayoshi
AU  - Harigai M
AUID- ORCID: 0000-0002-6418-2603
AD  - Division of Rheumatology, Department of Internal Medicine, Tokyo Women's Medical 
      University School of Medicine, Shinjuku-ku, Tokyo, Japan 
      harigai.masayoshi@twmu.ac.jp.
AD  - Institute of Rheumatology, Tokyo Women's Medical University Hospital, 
      Shinjuku-ku, Tokyo, Japan.
LA  - eng
PT  - Comparative Study
PT  - Journal Article
DEP - 20240617
PL  - England
TA  - RMD Open
JT  - RMD open
JID - 101662038
RN  - 0 (Antirheumatic Agents)
RN  - 0 (Janus Kinase Inhibitors)
RN  - YL5FZ2Y5U1 (Methotrexate)
SB  - IM
MH  - Adult
MH  - Aged
MH  - Female
MH  - Humans
MH  - Male
MH  - Middle Aged
MH  - *Antirheumatic Agents/therapeutic use/adverse effects
MH  - *Arthritis, Rheumatoid/drug therapy/complications
MH  - *Cardiovascular Diseases/epidemiology/etiology
MH  - Databases, Factual
MH  - East Asian People
MH  - Incidence
MH  - Insurance, Health
MH  - *Janus Kinase Inhibitors/therapeutic use/adverse effects
MH  - Japan/epidemiology
MH  - Longitudinal Studies
MH  - *Methotrexate/therapeutic use/adverse effects
MH  - Retrospective Studies
MH  - Risk Factors
PMC - PMC11184193
OTO - NOTNLM
OT  - arthritis, rheumatoid
OT  - biological therapy
OT  - cardiovascular diseases
OT  - epidemiology
COIS- Competing interests: Ryoko Sakai has nothing to declare. Eiichi Tanaka has 
      received research funding from Pfizer Inc., UCB Japan Co. Ltd, and has received 
      lecture fees or consulting fees from AbbVie, Asahi Kasei Pharma Co., Astellas 
      Pharmaceutical, Ayumi Pharmaceutical, Boehringer Ingelheim Japan, Inc., Bristol 
      Myers Squibb Co., Ltd., Chugai Pharmaceutical, Daiichi-Sankyo, Inc., Eisai 
      Pharmaceutical, Eli Lilly Japan K.K., Gilead Sciences, Inc., GlaxoSmithKline 
      K.K., Kyowa Pharma Chemical Co., Ltd., Janssen Pharmaceutical K.K., Mitsubishi 
      Tanabe Pharma Co., Mochida Pharmaceutical Co., Ltd., Nippon Kayaku Co., Ltd., 
      Pfizer Japan Inc., Takeda Pharmaceutical, and Teijin Pharma Ltd., and Viatris 
      Japan. Eisuke Inoue has received lecture fees or consulting fees from Nippn tect 
      systems Co., Ltd., Cyberdine Inc., Bristol-Myers Squibb, Eisai Co., Ltd., and 
      Chugai Pharmaceutical Co., Ltd. Masayoshi Harigai has received grants or contacts 
      from AbbVie Japan GK, Asahi Kasei Corp., Boehringer Ingelheim Japan, Inc., Eli 
      Lilly Japan K.K., Kaken Pharmaceutical Co., Mitsubishi 16 Tanabe Pharma Co., 
      Mochida Pharmaceutical Co., Nippon Shinyaku Co., Ltd., Taisho Pharmaceutical Co., 
      Ltd., Teijin Pharma Ltd., UCB Japan Co., Ltd., and Viatris Japan, and has 
      received lecture fees or consulting fees from Bristol Myers Squibb Co., Ltd., Ono 
      Pharmaceutical Co., Ltd., Eli Lilly Japan K.K., AbbVie Japan GK, AbbVie Japan GK, 
      Asahi Kasei Corp., Ayumi Pharmaceutical Co., Bristol Myers Squibb Co., Ltd., 
      Chugai Pharmaceutical Co., Ltd., Eisai Co., Ltd., Gilead Sciences Inc., Janssen 
      Pharmaceutical K.K., Mitsubishi Tanabe Pharma Co., Taisho Pharmaceutical Co., 
      Ltd., Teijin Pharma Ltd and UCB Japan.
EDAT- 2024/06/18 00:43
MHDA- 2024/06/18 00:44
PMCR- 2024/06/17
CRDT- 2024/06/17 20:33
PHST- 2023/12/18 00:00 [received]
PHST- 2024/05/31 00:00 [accepted]
PHST- 2024/06/18 00:44 [medline]
PHST- 2024/06/18 00:43 [pubmed]
PHST- 2024/06/17 20:33 [entrez]
PHST- 2024/06/17 00:00 [pmc-release]
AID - rmdopen-2023-003885 [pii]
AID - 10.1136/rmdopen-2023-003885 [doi]
PST - epublish
SO  - RMD Open. 2024 Jun 17;10(2):e003885. doi: 10.1136/rmdopen-2023-003885.

PMID- 38832312
OWN - NLM
STAT- PubMed-not-MEDLINE
LR  - 20240607
IS  - 2297-055X (Print)
IS  - 2297-055X (Electronic)
IS  - 2297-055X (Linking)
VI  - 11
DP  - 2024
TI  - Anti-apolipoprotein A-1 IgG, incident cardiovascular events, and lipid paradox in 
      rheumatoid arthritis.
PG  - 1386192
LID - 10.3389/fcvm.2024.1386192 [doi]
LID - 1386192
AB  - OBJECTIVE: To validate the prognostic accuracy of anti-apolipoprotein A-1 (AAA1) 
      IgG for incident major adverse cardiovascular (CV) events (MACE) in rheumatoid 
      arthritis (RA) and study their associations with the lipid paradox at a 
      multicentric scale. METHOD: Baseline AAA1 IgG, lipid profile, atherogenic 
      indexes, and cardiac biomarkers were measured on the serum of 1,472 patients with 
      RA included in the prospective Swiss Clinical Quality Management registry with a 
      median follow-up duration of 4.4 years. MACE was the primary endpoint defined as 
      CV death, incident fatal or non-fatal stroke, or myocardial infarction (MI), 
      while elective coronary revascularization (ECR) was the secondary endpoint. 
      Discriminant accuracy and incidence rate ratios (IRR) were respectively assessed 
      using C-statistics and Poisson regression models. RESULTS: During follow-up, 2.4% 
      (35/1,472) of patients had a MACE, consisting of 6 CV deaths, 11 MIs, and 18 
      strokes; ECR occurred in 2.1% (31/1,472) of patients. C-statistics indicated that 
      AAA1 had a significant discriminant accuracy for incident MACE [C-statistics: 
      0.60, 95% confidence interval (95% CI): 0.57-0.98, p = 0.03], mostly driven by CV 
      deaths (C-statistics: 0.77; 95% CI: 0.57-0.98, p = 0.01). IRR indicated that each 
      unit of AAA1 IgG increase was associated with a fivefold incident CV death rate, 
      independent of models' adjustments. At the predefined and validated cut-off, AAA1 
      displayed negative predictive values above 97% for MACE. AAA1 inversely 
      correlated with total and HDL cholesterol. CONCLUSIONS: AAA1 independently 
      predicts CV deaths, and marginally MACE in RA. Further investigations are 
      requested to ascertain whether AAA1 could enhance CV risk stratification by 
      identifying patients with RA at low CV risk.
CI  - © 2024 Mongin, Pagano, Lamacchia, Juillard, Antinori-Malaspina, Dan, Ciurea, 
      Möller, Gabay, Finckh and Vuilleumier.
FAU - Mongin, Denis
AU  - Mongin D
AD  - Division of Rheumatology, Geneva University Hospital and Faculty of Medicine, 
      University of Geneva, Geneva, Switzerland.
FAU - Pagano, Sabrina
AU  - Pagano S
AD  - Division of Laboratory Medicine, Department of Diagnostics and of Medical 
      Specialties, Geneva University Hospitals and Geneva University, Geneva, 
      Switzerland.
FAU - Lamacchia, Celine
AU  - Lamacchia C
AD  - Division of Rheumatology, Geneva University Hospital and Faculty of Medicine, 
      University of Geneva, Geneva, Switzerland.
FAU - Juillard, Catherine
AU  - Juillard C
AD  - Division of Laboratory Medicine, Department of Diagnostics and of Medical 
      Specialties, Geneva University Hospitals and Geneva University, Geneva, 
      Switzerland.
FAU - Antinori-Malaspina, Paola
AU  - Antinori-Malaspina P
AD  - Division of Laboratory Medicine, Department of Diagnostics and of Medical 
      Specialties, Geneva University Hospitals and Geneva University, Geneva, 
      Switzerland.
FAU - Dan, Diana
AU  - Dan D
AD  - Division of Rheumatology, Lausanne University Hospital and Faculty of Medicine, 
      University of Lausanne, Lausanne, Switzerland.
FAU - Ciurea, Adrian
AU  - Ciurea A
AD  - Division of Rheumatology, Zurich University Hospital and Faculty of Medicine, 
      University of Zurich, Zurich, Switzerland.
FAU - Möller, Burkhard
AU  - Möller B
AD  - Division of Rheumatology and Immunology, Bern University Hospital and Faculty of 
      Medicine, University of Bern, Bern, Switzerland.
FAU - Gabay, Cem
AU  - Gabay C
AD  - Division of Rheumatology, Geneva University Hospital and Faculty of Medicine, 
      University of Geneva, Geneva, Switzerland.
FAU - Finckh, Axel
AU  - Finckh A
AD  - Division of Rheumatology, Geneva University Hospital and Faculty of Medicine, 
      University of Geneva, Geneva, Switzerland.
FAU - Vuilleumier, Nicolas
AU  - Vuilleumier N
AD  - Division of Laboratory Medicine, Department of Diagnostics and of Medical 
      Specialties, Geneva University Hospitals and Geneva University, Geneva, 
      Switzerland.
LA  - eng
PT  - Journal Article
DEP - 20240520
PL  - Switzerland
TA  - Front Cardiovasc Med
JT  - Frontiers in cardiovascular medicine
JID - 101653388
PMC - PMC11144907
OTO - NOTNLM
OT  - anti-apolipoprotein A-1 IgG
OT  - autoantibodies
OT  - cardiovascular disease
OT  - major adverse cardiovascular events
OT  - rheumatoid arthritis
COIS- AF and DD have received consultancies from AbbVie, AstraZeneca, BMS, Lilly, 
      Pfizer, and UCB; and research support to their institution from AbbVie, BMS, 
      Galapagos, Lilly, and Pfizer. NV declared to be president of the FAMH 
      (Association of Medical Laboratories of Switzerland) and past president of the 
      Swiss Society of Clinical Chemistry. No other relationships or activities appear 
      to have influenced the submitted work. NV and SP are named as co-inventors of the 
      patent related to cterA1, peptide (“Mimetic peptides for prognosis, diagnosis or 
      treatment of a cardiovascular disease”, No. P1347EP00). The remaining authors 
      declare that the research was conducted in the absence of any commercial or 
      financial relationships that could be construed as a potential conflict of 
      interest. The authors declared that they were an editorial board member of 
      Frontiers at the time of submission. This had no impact on the peer review 
      process and the final decision.
EDAT- 2024/06/04 06:42
MHDA- 2024/06/04 06:43
PMCR- 2024/01/01
CRDT- 2024/06/04 03:46
PHST- 2024/02/14 00:00 [received]
PHST- 2024/04/24 00:00 [accepted]
PHST- 2024/06/04 06:43 [medline]
PHST- 2024/06/04 06:42 [pubmed]
PHST- 2024/06/04 03:46 [entrez]
PHST- 2024/01/01 00:00 [pmc-release]
AID - 10.3389/fcvm.2024.1386192 [doi]
PST - epublish
SO  - Front Cardiovasc Med. 2024 May 20;11:1386192. doi: 10.3389/fcvm.2024.1386192. 
      eCollection 2024.

PMID- 38829806
OWN - NLM
STAT- MEDLINE
DCOM- 20240603
LR  - 20240614
IS  - 0040-3660 (Print)
IS  - 0040-3660 (Linking)
VI  - 96
IP  - 5
DP  - 2024 Jun 3
TI  - [The effect of hypothyroidism on cardiovascular events and type 2 diabetes 
      mellitus developing in rheumatoid arthritis].
PG  - 459-464
LID - 10.26442/00403660.2024.05.202700 [doi]
AB  - AIM: To compare the frequency of cardiovascular events (CVE), to assess the risk 
      of cardiovascular death using the mSCORE and the development of type 2 diabetes 
      mellitus (DM) using the FINDRISC in patients with rheumatoid arthritis (RA) with 
      and without hypothyroidism. MATERIALS AND METHODS: The study included 149 
      patients (125 women, 24 men) with RA (median age - 57 [52; 61] years). In all 
      patients, traditional factors of cardiovascular risk and glucose metabolism 
      disorders (age, smoking status, total blood cholesterol, blood pressure, 
      overweight, abdominal obesity - AO, heredity burdened by diabetes, insufficient 
      physical activity, the lack of the necessary amount of berries, fruits and 
      vegetables in the daily diet, history of hyperglycemia episodes), the 10-year 
      risk of death from cardiovascular causes according to the mSCORE and the risk of 
      developing type 2 DM according to the FINDRISС were assessed, a history of CVE 
      (myocardial infarctions, and its revascularization, stroke) was recorded. 
      RESULTS: Hypothyroidism was diagnosed in 17.4% of RA patients. Patients with 
      hypothyroidism (group 1) were more likely to have AO and less likely to consume 
      unsufficient dietary fiber than patients with euthyroidism (group 2). Moderate, 
      high and very high risk of development according to the mSCORE and FINDRISC was 
      detected in 61.5% of hypothyroid patients and 48.8% euthyroid patients, according 
      to mSCORE alone - in 30.8 and 44.7%, according to FINDRISC - in 0 and 2.4%, 
      respectively (p>0.05 in all cases); 11.5% of patients in group 1 and 6.5% in 
      group 2 suffered from CVE (OR 1.875, 95% CI 0.462-7.607; p=0.63). CONCLUSION: It 
      is necessary to evaluate the thyroid gland function, especially in patients with 
      AO due to the high frequency of hypothyroidism in RA. Hypothyroidism did not have 
      an independent effect on the severe CVЕ rates, as well as risk assessment 
      according to the score and FINDRISC in RA patients. Theses, with and without 
      hypothyroidism, were predominantly in the moderate, high, very high risk groups 
      according to both scales.
FAU - Kondratyeva, L V
AU  - Kondratyeva LV
AUID- ORCID: 0000-0003-1147-5936
AD  - Nasonova Research Institute of Rheumatology.
FAU - Popkova, T V
AU  - Popkova TV
AUID- ORCID: 0000-0001-5793-4689
AD  - Nasonova Research Institute of Rheumatology.
FAU - Nasonov, E L
AU  - Nasonov EL
AUID- ORCID: 0000-0002-1598-8360
AD  - Nasonova Research Institute of Rheumatology.
AD  - Sechenov First Moscow State Medical University (Sechenov University).
LA  - rus
PT  - English Abstract
PT  - Journal Article
DEP - 20240603
PL  - Russia (Federation)
TA  - Ter Arkh
JT  - Terapevticheskii arkhiv
JID - 2984818R
SB  - IM
MH  - Humans
MH  - *Arthritis, Rheumatoid/complications/epidemiology
MH  - *Diabetes Mellitus, Type 2/complications/epidemiology
MH  - Female
MH  - *Hypothyroidism/epidemiology/complications
MH  - Middle Aged
MH  - Male
MH  - *Cardiovascular Diseases/etiology/epidemiology
MH  - Risk Factors
MH  - Risk Assessment/methods
MH  - Ukraine/epidemiology
OTO - NOTNLM
OT  - FINDRISC
OT  - cardiovascular events
OT  - diabetes mellitus
OT  - hypothyroidism
OT  - mSCORE
OT  - rheumatoid arthritis
OT  - risk
OT  - scale
EDAT- 2024/06/03 18:42
MHDA- 2024/06/03 18:43
CRDT- 2024/06/03 13:13
PHST- 2024/05/15 00:00 [received]
PHST- 2024/05/16 00:00 [accepted]
PHST- 2024/06/03 18:43 [medline]
PHST- 2024/06/03 18:42 [pubmed]
PHST- 2024/06/03 13:13 [entrez]
AID - 10.26442/00403660.2024.05.202700 [doi]
PST - epublish
SO  - Ter Arkh. 2024 Jun 3;96(5):459-464. doi: 10.26442/00403660.2024.05.202700.

PMID- 38772185
OWN - NLM
STAT- MEDLINE
DCOM- 20240627
LR  - 20240627
IS  - 1532-866X (Electronic)
IS  - 0049-0172 (Linking)
VI  - 67
DP  - 2024 Aug
TI  - Adverse cardiovascular events in rheumatoid arthritis patients treated with JAK 
      inhibitors: An analysis of postmarketing spontaneous safety reports.
PG  - 152461
LID - S0049-0172(24)00101-X [pii]
LID - 10.1016/j.semarthrit.2024.152461 [doi]
AB  - OBJECTIVES: The ORAL Surveillance trial, a postmarketing safety clinical trial, 
      found an increased risk of adverse cardiovascular events and venous 
      thromboembolism (VTE) in patients treated with Janus Kinase (JAK) inhibitors 
      compared to tumor necrosis factor (TNF) inhibitors. However, additional studies 
      yielded mixed results and data on other JAK inhibitors are limited. METHODS: A 
      retrospective, pharmacovigilance study using the FDA adverse event reporting 
      system (FAERS) to assess reporting of adverse cardiovascular events following 
      treatment with JAK inhibitors in rheumatoid arthritis (RA) patients between 
      January 2015 and June 2023. To identify disproportionately increased reporting, 
      an adjusted reporting odds ratio (adj.ROR) was calculated with a multivariable 
      logistic regression model. RESULTS: We identified safety reports of 75,407 RA 
      patients treated with JAK inhibitors (tofacitinib, n = 52,181; upadacitinib, n = 
      21,006; baricitinib, n = 2,220) and 303,278 patients treated with biologic 
      disease-modifying antirheumatic drugs (bDMARDs; TNF inhibitors, rituximab, and 
      tocilizumab). The mean age was 61.2(±12) and 59.0(±13), respectively; 82 % and 81 
      % were women. Compared to bDMARDs, JAK inhibitors were associated with an 
      increased reporting of VTE [n = 1,393, adj.ROR=2.11 (1.97-2.25)], stroke [n = 
      973, adj.ROR=1.25 (1.16-1.34)], ischemic heart disease [IHD, n = 999, 
      adj.ROR=1.23 (1.13-1.33)], peripheral edema [n = 2699, adj.ROR=1.22 (1.17-1.28)], 
      and tachyarrhythmias [n = 370, adj.ROR=1.15 (1.00-1.33)]. Most of the events 
      occurred in the first year after treatment initiation. When different JAK 
      inhibitors were compared, VTE, stroke, and IHD were more frequently reported with 
      upadacitinib and baricitinib than tofacitinib. When stratified by age category, 
      all safety signals were statistically significant in patients aged≤65 years. 
      CONCLUSION: In this global postmarketing study, JAK inhibitors are associated 
      with increased reporting of VTE, stroke, IHD, and tachyarrhythmias. These adverse 
      events were reported following all JAK inhibitors that were studied, suggesting a 
      class effect.
CI  - Copyright © 2024 Elsevier Inc. All rights reserved.
FAU - Goldman, Adam
AU  - Goldman A
AD  - Department of Internal Medicine F, Sheba Medical Center, Ramat-Gan, Israel; 
      Department of Epidemiology and Preventive Medicine, School of Public Health, 
      Sackler School of Medicine, Tel Aviv University, Tel Aviv, Israel; The Sheba 
      Talpiot Medical Leadership Program, Sheba Medical Center, Ramat-Gan, Israel.
FAU - Galper, Bat-El Lugassy
AU  - Galper BL
AD  - Department of Internal Medicine F, Sheba Medical Center, Ramat-Gan, Israel.
FAU - Druyan, Amit
AU  - Druyan A
AD  - Department of Internal Medicine F, Sheba Medical Center, Ramat-Gan, Israel; 
      School of Medicine, Sackler Faculty of Medicine, Tel-Aviv University, Tel‑Aviv, 
      Israel.
FAU - Grossman, Chagai
AU  - Grossman C
AD  - Department of Internal Medicine F, Sheba Medical Center, Ramat-Gan, Israel; 
      School of Medicine, Sackler Faculty of Medicine, Tel-Aviv University, Tel‑Aviv, 
      Israel.
FAU - Sharif, Kassem
AU  - Sharif K
AD  - School of Medicine, Sackler Faculty of Medicine, Tel-Aviv University, Tel‑Aviv, 
      Israel; Department of Gastroenterology, Sheba Medical Center, Ramat-Gan, Israel.
FAU - Shechtman, Liran
AU  - Shechtman L
AD  - Department of Critical Care Medicine, Sunnybrook Hospital, Toronto, Canada; 
      Department of Medicine, University of Toronto, Toronto, Canada.
FAU - Moshkovits, Yonatan
AU  - Moshkovits Y
AD  - Department of Internal Medicine F, Sheba Medical Center, Ramat-Gan, Israel; 
      School of Medicine, Sackler Faculty of Medicine, Tel-Aviv University, Tel‑Aviv, 
      Israel.
FAU - Lahat, Adi
AU  - Lahat A
AD  - School of Medicine, Sackler Faculty of Medicine, Tel-Aviv University, Tel‑Aviv, 
      Israel; Department of Gastroenterology, Sheba Medical Center, Ramat-Gan, Israel.
FAU - Ben-Zvi, Ilan
AU  - Ben-Zvi I
AD  - Department of Internal Medicine F, Sheba Medical Center, Ramat-Gan, Israel; The 
      Sheba Talpiot Medical Leadership Program, Sheba Medical Center, Ramat-Gan, 
      Israel; School of Medicine, Sackler Faculty of Medicine, Tel-Aviv University, 
      Tel‑Aviv, Israel. Electronic address: Ilan.BenZvi@sheba.health.gov.il.
LA  - eng
PT  - Journal Article
DEP - 20240517
PL  - United States
TA  - Semin Arthritis Rheum
JT  - Seminars in arthritis and rheumatism
JID - 1306053
RN  - 0 (Janus Kinase Inhibitors)
RN  - 0 (Antirheumatic Agents)
RN  - 0 (Azetidines)
RN  - 0 (Pyrimidines)
RN  - 0 (Piperidines)
RN  - ISP4442I3Y (baricitinib)
RN  - 0 (Pyrazoles)
RN  - 0 (Purines)
RN  - 87LA6FU830 (tofacitinib)
RN  - 4RA0KN46E0 (upadacitinib)
RN  - 0 (Sulfonamides)
RN  - 0 (Heterocyclic Compounds, 3-Ring)
SB  - IM
MH  - Humans
MH  - *Arthritis, Rheumatoid/drug therapy
MH  - *Janus Kinase Inhibitors/adverse effects
MH  - Female
MH  - Male
MH  - Middle Aged
MH  - Aged
MH  - *Antirheumatic Agents/adverse effects
MH  - Retrospective Studies
MH  - *Cardiovascular Diseases/chemically induced/epidemiology
MH  - *Azetidines/adverse effects
MH  - *Pyrimidines/adverse effects/therapeutic use
MH  - *Piperidines/adverse effects/therapeutic use
MH  - *Pharmacovigilance
MH  - Pyrazoles/adverse effects
MH  - Purines/adverse effects
MH  - Adult
MH  - Sulfonamides/adverse effects/therapeutic use
MH  - Adverse Drug Reaction Reporting Systems
MH  - Product Surveillance, Postmarketing
MH  - Heterocyclic Compounds, 3-Ring/adverse effects/therapeutic use
MH  - Venous Thromboembolism/chemically induced/epidemiology
OTO - NOTNLM
OT  - Disease-modifying antirheumatic drug
OT  - Jak inhibitors
OT  - Major adverse cardiovascular events
OT  - Pharmacovigilance
OT  - Rheumatoid arthritis
COIS- Declaration of competing interest The authors declare that they have no known 
      competing financial interests or personal relationships that could have appeared 
      to influence the work reported in this paper.
EDAT- 2024/05/22 01:40
MHDA- 2024/06/28 00:42
CRDT- 2024/05/21 18:05
PHST- 2024/03/06 00:00 [received]
PHST- 2024/04/14 00:00 [revised]
PHST- 2024/04/29 00:00 [accepted]
PHST- 2024/06/28 00:42 [medline]
PHST- 2024/05/22 01:40 [pubmed]
PHST- 2024/05/21 18:05 [entrez]
AID - S0049-0172(24)00101-X [pii]
AID - 10.1016/j.semarthrit.2024.152461 [doi]
PST - ppublish
SO  - Semin Arthritis Rheum. 2024 Aug;67:152461. doi: 10.1016/j.semarthrit.2024.152461. 
      Epub 2024 May 17.

PMID- 38756933
OWN - NLM
STAT- PubMed-not-MEDLINE
LR  - 20240518
IS  - 2529-198X (Electronic)
IS  - 2529-198X (Linking)
VI  - 35
IP  - Suppl 1
DP  - 2024 Mar
TI  - Risk of Major Adverse Cardiovascular Events and Venous Thromboembolism with JAK 
      Inhibitors versus TNF Inhibitors in Rheumatoid Arthritis Patients: A Systematic 
      Review and Meta-Analysis.
PG  - 10-19
LID - 10.31138/mjr.171023.rof [doi]
AB  - OBJECTIVE: The aim of this study was to compare the risk of major cardiovascular 
      events (MACE) and venous thromboembolic events (VTE) between tumour necrosis 
      factor (TNF) and Janus kinase (JAK) inhibitors in patients with rheumatoid 
      arthritis (RA). METHODS: We researched PubMed, Scopus, Cochrane Library, and 
      clinicaltrials.gov until December of 2023 for randomised controlled trials (RCTs) 
      and observational studies. The outcomes studied were MACE (stroke, heart attack, 
      myocardial infarction, sudden cardiac death) and VTE (deep vein thrombosis, 
      pulmonary embolism). We pooled data using random effects model. Risk for the 
      reported outcomes was expressed as odds ratio (OR) with a 95% confidential 
      interval (CI). We performed a subgroup analysis based on study design. RESULTS: 
      We identified 23 studies, 20 of which compared the odds for MACE and 14 the odds 
      for VTE between JAK and TNF inhibitors in RA patients. Ten studies were RCTs and 
      the rest were observational. Regarding MACE risk we pooled data from a total of 
      215,278 patients (52,243 were treated with JAK inhibitors, while the rest 163,035 
      were under TNF inhibitors). Compared with TNF inhibitors, the OR for JAK 
      inhibitors in regards with MACE risk was 0.87 (0.64-1.17, p<0.01). Regarding VTE, 
      a total of 176,951 patients were analysed (41,375 JAK inhibitors users and 
      135,576 TNF inhibitors users). The OR for VTE for JAK inhibitors compared with 
      TNF inhibitors was 1.28 (0.89-1.84, p<0.01). CONCLUSION: According to our 
      results, there is no statistically significant difference for MACE or VTE in RA 
      patients who receive either JAK or TNF inhibitors.
CI  - © 2024 The Mediterranean Journal of Rheumatology (MJR).
FAU - Partalidou, Styliani
AU  - Partalidou S
AD  - 1 Department of Internal Medicine, 424 Military Hospital of Thessaloniki, 56429, 
      Thessaloniki, Greece.
FAU - Patoulias, Dimitrios
AU  - Patoulias D
AD  - Outpatient Department of Cardiometabolic Medicine, Second Department of 
      Cardiology, Aristotle University of Thessaloniki, General Hospital 
      "Hippokration", 54642 Thessaloniki, Greece.
FAU - Deuteraiou, Kleopatra
AU  - Deuteraiou K
AD  - 4 Department of Internal Medicine, Hippokration General Hospital, School of 
      Medicine, Aristotle University of Thessaloniki, 54642, Thessaloniki, Greece.
FAU - Avgerou, Paraskevi
AU  - Avgerou P
AD  - 4 Department of Internal Medicine, Hippokration General Hospital, School of 
      Medicine, Aristotle University of Thessaloniki, 54642, Thessaloniki, Greece.
FAU - Kitas, George
AU  - Kitas G
AD  - Research & Development, Dudley Group NHS Foundation Trust and University of 
      Birmingham, United Kingdom.
FAU - Tzitiridou-Chatzopoulou, Maria
AU  - Tzitiridou-Chatzopoulou M
AD  - 4 Department of Internal Medicine, Hippokration General Hospital, School of 
      Medicine, Aristotle University of Thessaloniki, 54642, Thessaloniki, Greece.
FAU - Dimitroulas, Theodoros
AU  - Dimitroulas T
AD  - 4 Department of Internal Medicine, Hippokration General Hospital, School of 
      Medicine, Aristotle University of Thessaloniki, 54642, Thessaloniki, Greece.
LA  - eng
PT  - Journal Article
DEP - 20240330
PL  - Greece
TA  - Mediterr J Rheumatol
JT  - Mediterranean journal of rheumatology
JID - 101730166
PMC - PMC11094442
OTO - NOTNLM
OT  - JAK inhibitors
OT  - TNF inhibitors
OT  - cardiovascular events
OT  - rheumatoid arthritis
OT  - thromboembolic events
COIS- The authors declare no conflict of interest.
EDAT- 2024/05/17 06:43
MHDA- 2024/05/17 06:44
PMCR- 2024/03/30
CRDT- 2024/05/17 03:57
PHST- 2023/10/17 00:00 [received]
PHST- 2023/12/07 00:00 [revised]
PHST- 2023/12/11 00:00 [accepted]
PHST- 2024/05/17 06:44 [medline]
PHST- 2024/05/17 06:43 [pubmed]
PHST- 2024/05/17 03:57 [entrez]
PHST- 2024/03/30 00:00 [pmc-release]
AID - MJR-35-Suppl-1-10 [pii]
AID - 10.31138/mjr.171023.rof [doi]
PST - epublish
SO  - Mediterr J Rheumatol. 2024 Mar 30;35(Suppl 1):10-19. doi: 
      10.31138/mjr.171023.rof. eCollection 2024 Mar.

PMID- 38754248
OWN - NLM
STAT- MEDLINE
DCOM- 20240616
LR  - 20240616
IS  - 2211-0356 (Electronic)
IS  - 2211-0348 (Linking)
VI  - 87
DP  - 2024 Jul
TI  - Carotid intima media thickness in multiple sclerosis: A CLSA study.
PG  - 105660
LID - S2211-0348(24)00237-2 [pii]
LID - 10.1016/j.msard.2024.105660 [doi]
AB  - BACKGROUND: People with multiple sclerosis (MS) have an increased incidence of 
      atherosclerotic disease, including ischemic heart disease and stroke, compared to 
      people without MS even after accounting for risk factors such as hypertension, 
      dyslipidemia, diabetes and smoking. We compared carotid intima media thickness 
      (CIMT), a surrogate of atherosclerosis, in people with MS and in two groups of 
      people without MS (rheumatoid arthritis [RA]; all other participants). METHODS: 
      We used data from participants in the Canadian Longitudinal Study on Aging (CLSA) 
      who did not have known vascular disease (ischemic heart disease, stroke, 
      transient ischemic attack, peripheral vascular disease) and who underwent carotid 
      ultrasound for assessment of CIMT. We selected participants with MS, RA and 
      controls who did not have MS or RA. Using age and gender-stratified norms for 
      average CIMT in the CLSA, we identified participants in each cohort with a CIMT 
      ≥75th percentile (subclinical atherosclerosis). We also calculated ten-year level 
      of cardiovascular risk using the Framingham Risk Score (FRS). We tested the 
      association between cohort membership (MS, RA, controls) and atherosclerosis 
      using logistic regression, adjusted for FRS, abdominal obesity, excess alcohol 
      intake, education and elevated symptoms of depression. We adjusted all analyses 
      for the stratified sampling design. RESULTS: We included 78 participants with MS, 
      364 participants with RA and 13,891 controls. Overall, the average (SE) CIMT was 
      0.699 (0.002), and this did not differ between cohorts. Logistic regression 
      analyses revealed that cohort membership was not associated with atherosclerosis 
      based on the average CIMT in unadjusted or adjusted models. However, a 1-point 
      higher FRS was associated with 1.032 (95 %CI: 1.021, 1.043) increased odds of 
      atherosclerosis. CONCLUSION: Average CIMT does not differ between people with MS, 
      people with RA and people without these diseases. Subclinical atherosclerosis as 
      defined by a CIMT ≥75 % is not observed in people with MS at an increased rate 
      beyond what FRS would predict. Further evaluation is needed to determine what 
      mechanisms underlie the increased rates of cardiovascular disease and stroke in 
      MS.
CI  - Copyright © 2024 The Author(s). Published by Elsevier B.V. All rights reserved.
FAU - Marrie, Ruth Ann
AU  - Marrie RA
AD  - Department of Internal Medicine, Max Rady College of Medicine, Rady Faculty of 
      Health Sciences, University of Manitoba, Winnipeg, Can; Department of Community 
      Health Sciences, Max Rady College of Medicine, Rady Faculty of Health Sciences, 
      University of Manitoba, Winnipeg, Can. Electronic address: rmarrie@hsc.mb.ca.
FAU - Patel, Ronak
AU  - Patel R
AD  - Department of Clinical Health Psychology, Max Rady College of Medicine, Rady 
      Faculty of Health Sciences, University of Manitoba, Winnipeg, Can.
FAU - Schaffer, Stephen Allan
AU  - Schaffer SA
AD  - Department of Internal Medicine, Max Rady College of Medicine, Rady Faculty of 
      Health Sciences, University of Manitoba, Winnipeg, Can.
LA  - eng
PT  - Journal Article
DEP - 20240510
PL  - Netherlands
TA  - Mult Scler Relat Disord
JT  - Multiple sclerosis and related disorders
JID - 101580247
SB  - IM
MH  - Humans
MH  - *Carotid Intima-Media Thickness
MH  - Female
MH  - Male
MH  - Middle Aged
MH  - *Multiple Sclerosis/epidemiology/diagnostic imaging
MH  - Longitudinal Studies
MH  - Canada/epidemiology
MH  - Aged
MH  - Atherosclerosis/epidemiology/diagnostic imaging
MH  - Arthritis, Rheumatoid/complications/epidemiology/diagnostic imaging
MH  - Adult
MH  - Risk Factors
OTO - NOTNLM
OT  - Atherosclerosis
OT  - CLSA
OT  - Carotid intima media thickness
OT  - Multiple sclerosis
OT  - Rheumatoid arthritis
COIS- Declaration of competing interest This research has been conducted using the CLSA 
      dataset Baseline Comprehensive Dataset Version 7.0, under Application Number 
      2,203,003. The CLSA is led by Drs. Parminder Raina, Christina Wolfson and Susan 
      Kirkland. The opinions expressed in this manuscript are the authors’ own and do 
      not reflect the views of the Canadian Longitudinal Study on Aging. Ruth Ann 
      Marrie receives research funding from: CIHR, Research Manitoba, MS Canada, 
      Crohn's and Colitis Canada, National Multiple Sclerosis Society, CMSC, the 
      Arthritis Society and the US Department of Defense, and is a co-investigator on 
      studies receiving funding from Biogen Idec and Roche Canada. She holds the Waugh 
      Family Chair in Multiple Sclerosis. R Patel receives research funding from MS 
      Canada. SA Schaffer receives research funding from MS Canada, Merck, Pfizer and 
      Novo Nordisk.
EDAT- 2024/05/17 00:43
MHDA- 2024/06/17 00:42
CRDT- 2024/05/16 18:06
PHST- 2024/01/10 00:00 [received]
PHST- 2024/04/07 00:00 [revised]
PHST- 2024/04/28 00:00 [accepted]
PHST- 2024/06/17 00:42 [medline]
PHST- 2024/05/17 00:43 [pubmed]
PHST- 2024/05/16 18:06 [entrez]
AID - S2211-0348(24)00237-2 [pii]
AID - 10.1016/j.msard.2024.105660 [doi]
PST - ppublish
SO  - Mult Scler Relat Disord. 2024 Jul;87:105660. doi: 10.1016/j.msard.2024.105660. 
      Epub 2024 May 10.

PMID- 38709770
OWN - NLM
STAT- MEDLINE
DCOM- 20240506
LR  - 20240508
IS  - 1932-6203 (Electronic)
IS  - 1932-6203 (Linking)
VI  - 19
IP  - 5
DP  - 2024
TI  - External validation of a multi-biomarker-based score for predicting risk of 
      cardiovascular disease in patients with rheumatoid arthritis.
PG  - e0296459
LID - 10.1371/journal.pone.0296459 [doi]
LID - e0296459
AB  - BACKGROUND: A multi-biomarker disease activity (MBDA)-based cardiovascular 
      disease (CVD) risk score was developed and internally validated in a Medicare 
      cohort to predict 3-year risk for myocardial infarction (MI), stroke or CVD death 
      in patients with rheumatoid arthritis (RA). It combines the MBDA score, leptin, 
      MMP-3, TNF-R1, age and four clinical variables. We are now externally validating 
      it in a younger RA cohort. METHODS: Claims data from a private aggregator were 
      linked to MBDA test data to create a cohort of RA patients ≥18 years old. A 
      univariable Cox proportional hazards regression model was fit using the 
      MBDA-based CVD risk score as sole predictor of time-to-a-CVD event (hospitalized 
      MI or stroke). Hazard ratio (HR) estimate was determined for all patients and for 
      clinically relevant subgroups. A multivariable Cox model evaluated whether the 
      MBDA-based CVD risk score adds predictive information to clinical data. RESULTS: 
      49,028 RA patients (340 CVD events) were studied. Mean age was 52.3 years; 18.3% 
      were male. HR for predicting 3-year risk of a CVD event by the MBDA-based CVD 
      risk score in the full cohort was 3.99 (95% CI: 3.51-4.49, p = 5.0×10-95). HR 
      were also significant for subgroups based on age, comorbidities, disease 
      activity, and drug use. In a multivariable model, the MBDA-based CVD risk score 
      added significant information to hypertension, diabetes, tobacco use, history of 
      CVD, age, sex and CRP (HR = 2.27, p = 1.7×10-7). CONCLUSION: The MBDA-based CVD 
      risk score has been externally validated in an RA cohort that is younger than and 
      independent of the Medicare cohort that was used for development and internal 
      validation.
CI  - Copyright: © 2024 Sasso et al. This is an open access article distributed under 
      the terms of the Creative Commons Attribution License, which permits unrestricted 
      use, distribution, and reproduction in any medium, provided the original author 
      and source are credited.
FAU - Sasso, Eric H
AU  - Sasso EH
AD  - Medical and Scientific Affairs, Crescendo Bioscience, South San Francisco, CA, 
      United States of America.
AD  - Myriad Genetics Laboratories, Myriad, Salt Lake City, UT, United States of 
      America.
FAU - Mabey, Brent
AU  - Mabey B
AD  - Myriad Genetics Laboratories, Myriad, Salt Lake City, UT, United States of 
      America.
FAU - Flake, Darl D 2nd
AU  - Flake DD 2nd
AD  - Myriad Genetics Laboratories, Myriad, Salt Lake City, UT, United States of 
      America.
FAU - Hitraya, Elena
AU  - Hitraya E
AD  - Medical and Scientific Affairs, Crescendo Bioscience, South San Francisco, CA, 
      United States of America.
AD  - Myriad Genetics Laboratories, Myriad, Salt Lake City, UT, United States of 
      America.
FAU - Chin, Cheryl L
AU  - Chin CL
AD  - Medical and Scientific Affairs, Crescendo Bioscience, South San Francisco, CA, 
      United States of America.
AD  - Myriad Genetics Laboratories, Myriad, Salt Lake City, UT, United States of 
      America.
FAU - Ben-Shachar, Rotem
AU  - Ben-Shachar R
AD  - Myriad Genetics Laboratories, Myriad, Salt Lake City, UT, United States of 
      America.
FAU - Gutin, Alexander
AU  - Gutin A
AD  - Myriad Genetics Laboratories, Myriad, Salt Lake City, UT, United States of 
      America.
FAU - Lanchbury, Jerry S
AU  - Lanchbury JS
AD  - Myriad Genetics Laboratories, Myriad, Salt Lake City, UT, United States of 
      America.
FAU - Curtis, Jeffrey R
AU  - Curtis JR
AUID- ORCID: 0000-0002-8907-8976
AD  - Division of Clinical Immunology and Rheumatology, University of Alabama at 
      Birmingham, Birmingham, AL, United States of America.
LA  - eng
PT  - Journal Article
PT  - Research Support, N.I.H., Extramural
PT  - Research Support, Non-U.S. Gov't
PT  - Validation Study
DEP - 20240506
PL  - United States
TA  - PLoS One
JT  - PloS one
JID - 101285081
RN  - 0 (Biomarkers)
SB  - IM
MH  - Humans
MH  - *Arthritis, Rheumatoid/complications/blood
MH  - Male
MH  - Female
MH  - Middle Aged
MH  - *Biomarkers/blood
MH  - *Cardiovascular Diseases/epidemiology
MH  - Adult
MH  - Proportional Hazards Models
MH  - Aged
MH  - Risk Factors
MH  - Risk Assessment/methods
MH  - Myocardial Infarction/epidemiology
MH  - Cohort Studies
PMC - PMC11073667
COIS- I have read the journal’s policy and the authors of this manuscript have the 
      following competing interests: ES, BM, DDFII, EH, CLC, RB-S, AG, and JSL are or 
      were employed by Myriad Genetics during the conduct of the study and received 
      salaries and may have received stock grants/options as compensation. EH has been 
      employed by Labcorp. JC received grants or contracts from Abbvie, Amgen, BMS, 
      Corevitas, Janssen, Lilly, Novartis, Myriad, Pfizer, Sanofi, Setpoint, Scipher, 
      and UCB and received consulting fees from Abbvie, Amgen, BMS, Corevitas, Janssen, 
      Lilly, Novartis, Myriad, Pfizer, Sanofi, Setpoint, Scipher, and UCB. This does 
      not alter our adherence to PLOS ONE policies on sharing data and materials.
EDAT- 2024/05/06 19:14
MHDA- 2024/05/06 19:15
PMCR- 2024/05/06
CRDT- 2024/05/06 13:44
PHST- 2023/06/20 00:00 [received]
PHST- 2023/12/13 00:00 [accepted]
PHST- 2024/05/06 19:15 [medline]
PHST- 2024/05/06 19:14 [pubmed]
PHST- 2024/05/06 13:44 [entrez]
PHST- 2024/05/06 00:00 [pmc-release]
AID - PONE-D-23-19235 [pii]
AID - 10.1371/journal.pone.0296459 [doi]
PST - epublish
SO  - PLoS One. 2024 May 6;19(5):e0296459. doi: 10.1371/journal.pone.0296459. 
      eCollection 2024.

PMID- 38699413
OWN - NLM
STAT- MEDLINE
DCOM- 20240503
LR  - 20240701
IS  - 2296-2565 (Electronic)
IS  - 2296-2565 (Linking)
VI  - 12
DP  - 2024
TI  - Temporal change in multimorbidity prevalence, clustering patterns, and the 
      association with mortality: findings from the China Kadoorie Biobank study in 
      Jiangsu Province.
PG  - 1389635
LID - 10.3389/fpubh.2024.1389635 [doi]
LID - 1389635
AB  - OBJECTIVES: The characteristics of multimorbidity in the Chinese population are 
      currently unclear. We aimed to determine the temporal change in multimorbidity 
      prevalence, clustering patterns, and the association of multimorbidity with 
      mortality from all causes and four major chronic diseases. METHODS: This study 
      analyzed data from the China Kadoorie Biobank study performed in Wuzhong 
      District, Jiangsu Province. A total of 53,269 participants aged 30-79 years were 
      recruited between 2004 and 2008. New diagnoses of 15 chronic diseases and death 
      events were collected during the mean follow-up of 10.9 years. Yule's Q cluster 
      analysis method was used to determine the clustering patterns of multimorbidity. 
      A Cox proportional hazards model was used to estimate the associations of 
      multimorbidity with mortalities. RESULTS: The overall multimorbidity prevalence 
      rate was 21.1% at baseline and 27.7% at the end of follow-up. Multimorbidity 
      increased more rapidly during the follow-up in individuals who had a higher risk 
      at baseline. Three main multimorbidity patterns were identified: (i) 
      cardiometabolic multimorbidity (diabetes, coronary heart disease, stroke, and 
      hypertension), (ii) respiratory multimorbidity (tuberculosis, asthma, and chronic 
      obstructive pulmonary disease), and (iii) mental, kidney and arthritis 
      multimorbidity (neurasthenia, psychiatric disorders, chronic kidney disease, and 
      rheumatoid arthritis). There were 3,433 deaths during the follow-up. The 
      mortality risk increased by 24% with each additional disease [hazard ratio (HR) = 
      1.24, 95% confidence interval (CI) = 1.20-1.29]. Compared with those without 
      multimorbidity at baseline, both cardiometabolic multimorbidity and respiratory 
      multimorbidity were associated with increased mortality from all causes and four 
      major chronic diseases. Cardiometabolic multimorbidity was additionally 
      associated with mortality from cardiovascular diseases and diabetes, with HRs of 
      2.64 (95% CI = 2.19-3.19) and 28.19 (95% CI = 14.85-53.51), respectively. 
      Respiratory multimorbidity was associated with respiratory disease mortality, 
      with an HR of 9.76 (95% CI = 6.22-15.31). CONCLUSION: The prevalence of 
      multimorbidity has increased substantially over the past decade. This study has 
      revealed that cardiometabolic multimorbidity and respiratory multimorbidity have 
      significantly increased mortality rates. These findings indicate the need to 
      consider high-risk populations and to provide local evidence for intervention 
      strategies and health management in economically developed regions.
CI  - Copyright © 2024 Yu, Tao, Zhou, Su, Lu, Hua, Jin, Pei, Yu, Sun, Chen, Li and Lv.
FAU - Yu, Hao
AU  - Yu H
AD  - Department of Epidemiology and Biostatistics, School of Public Health, Peking 
      University, Beijing, China.
AD  - Department of Noncommunicable Chronic Disease and Prevention, Jiangsu Provincial 
      Center for Disease Control and Prevention, Nanjing, China.
FAU - Tao, Ran
AU  - Tao R
AD  - Department of Noncommunicable Chronic Disease and Prevention, Jiangsu Provincial 
      Center for Disease Control and Prevention, Nanjing, China.
FAU - Zhou, Jinyi
AU  - Zhou J
AD  - Department of Noncommunicable Chronic Disease and Prevention, Jiangsu Provincial 
      Center for Disease Control and Prevention, Nanjing, China.
FAU - Su, Jian
AU  - Su J
AD  - Department of Noncommunicable Chronic Disease and Prevention, Jiangsu Provincial 
      Center for Disease Control and Prevention, Nanjing, China.
FAU - Lu, Yan
AU  - Lu Y
AD  - Department of Noncommunicable Chronic Disease Control and Prevention, Suzhou City 
      Center for Disease Control and Prevention, Suzhou, China.
FAU - Hua, Yujie
AU  - Hua Y
AD  - Department of Noncommunicable Chronic Disease Control and Prevention, Suzhou City 
      Center for Disease Control and Prevention, Suzhou, China.
FAU - Jin, Jianrong
AU  - Jin J
AD  - Department of Noncommunicable Chronic Disease Control and Prevention, Wuzhong 
      District Center for Disease Control and Prevention, Suzhou, China.
FAU - Pei, Pei
AU  - Pei P
AD  - Peking University Center for Public Health, Epidemic Preparedness and Response, 
      Beijing, China.
FAU - Yu, Canqing
AU  - Yu C
AD  - Department of Epidemiology and Biostatistics, School of Public Health, Peking 
      University, Beijing, China.
AD  - Peking University Center for Public Health, Epidemic Preparedness and Response, 
      Beijing, China.
AD  - Key Laboratory of Epidemiology of Major Diseases, Peking University, Ministry of 
      Education, Beijing, China.
FAU - Sun, Dianjianyi
AU  - Sun D
AD  - Department of Epidemiology and Biostatistics, School of Public Health, Peking 
      University, Beijing, China.
AD  - Peking University Center for Public Health, Epidemic Preparedness and Response, 
      Beijing, China.
AD  - Key Laboratory of Epidemiology of Major Diseases, Peking University, Ministry of 
      Education, Beijing, China.
FAU - Chen, Zhengming
AU  - Chen Z
AD  - Clinical Trial Service Unit and Epidemiological Studies Unit, Nuffield Department 
      of Population Health, University of Oxford, Oxford, United Kingdom.
FAU - Li, Liming
AU  - Li L
AD  - Department of Epidemiology and Biostatistics, School of Public Health, Peking 
      University, Beijing, China.
AD  - Peking University Center for Public Health, Epidemic Preparedness and Response, 
      Beijing, China.
AD  - Key Laboratory of Epidemiology of Major Diseases, Peking University, Ministry of 
      Education, Beijing, China.
FAU - Lv, Jun
AU  - Lv J
AD  - Department of Epidemiology and Biostatistics, School of Public Health, Peking 
      University, Beijing, China.
AD  - Peking University Center for Public Health, Epidemic Preparedness and Response, 
      Beijing, China.
AD  - Key Laboratory of Epidemiology of Major Diseases, Peking University, Ministry of 
      Education, Beijing, China.
LA  - eng
GR  - 202922/Z/16/Z/WT_/Wellcome Trust/United Kingdom
GR  - CH/1996001/9454/BHF_/British Heart Foundation/United Kingdom
GR  - MC_U137686851/Medical Research Council UK/
GR  - 088158/Z/09/Z/WT_/Wellcome Trust/United Kingdom
GR  - 212946/Z/18/Z/WT_/Wellcome Trust/United Kingdom
GR  - WT_/Wellcome Trust/United Kingdom
GR  - MC_UU_00017/1/Medical Research Council UK/
GR  - 104085/Z/14/Z/WT_/Wellcome Trust/United Kingdom
GR  - MC_UU_12026/2/Medical Research Council UK/
PT  - Journal Article
PT  - Research Support, Non-U.S. Gov't
DEP - 20240418
PL  - Switzerland
TA  - Front Public Health
JT  - Frontiers in public health
JID - 101616579
SB  - IM
MH  - Humans
MH  - Middle Aged
MH  - *Multimorbidity
MH  - Male
MH  - Female
MH  - China/epidemiology
MH  - Aged
MH  - Prevalence
MH  - Adult
MH  - Cluster Analysis
MH  - Chronic Disease/epidemiology/mortality
MH  - Proportional Hazards Models
MH  - Biological Specimen Banks
MH  - Mortality/trends
MH  - Risk Factors
PMC - PMC11064014
OTO - NOTNLM
OT  - cluster analysis
OT  - cohort study
OT  - mortality
OT  - multimorbidity
OT  - prevalence
COIS- The authors declare that the research was conducted in the absence of any 
      commercial or financial relationships that could be construed as a potential 
      conflict of interest.
EDAT- 2024/05/03 06:43
MHDA- 2024/05/03 06:44
PMCR- 2024/04/18
CRDT- 2024/05/03 03:54
PHST- 2024/02/21 00:00 [received]
PHST- 2024/03/18 00:00 [accepted]
PHST- 2024/05/03 06:44 [medline]
PHST- 2024/05/03 06:43 [pubmed]
PHST- 2024/05/03 03:54 [entrez]
PHST- 2024/04/18 00:00 [pmc-release]
AID - 10.3389/fpubh.2024.1389635 [doi]
PST - epublish
SO  - Front Public Health. 2024 Apr 18;12:1389635. doi: 10.3389/fpubh.2024.1389635. 
      eCollection 2024.

PMID- 38609322
OWN - NLM
STAT- MEDLINE
DCOM- 20240415
LR  - 20240421
IS  - 2056-5933 (Electronic)
IS  - 2056-5933 (Linking)
VI  - 10
IP  - 2
DP  - 2024 Apr 12
TI  - Risk of extended major adverse cardiovascular event endpoints with tofacitinib 
      versus TNF inhibitors in patients with rheumatoid arthritis: a post hoc analysis 
      of a phase 3b/4 randomised safety study.
LID - 10.1136/rmdopen-2023-003912 [doi]
LID - e003912
AB  - OBJECTIVES: Compare the risk of extended major adverse cardiovascular (CV) event 
      (MACE) composite outcomes and component events in patients with rheumatoid 
      arthritis (RA) treated with tofacitinib versus tumour necrosis factor inhibitors 
      (TNFi) in Oral Rheumatoid Arthritis Trial (ORAL) Surveillance. METHODS: Patients 
      with RA aged ≥50 years and with ≥1 additional CV risk factor received tofacitinib 
      5 mg or 10 mg two times per day or TNFi. MACE (non-fatal myocardial infarction 
      (MI), non-fatal stroke or CV death (MACE-3)) was extended by sequential addition 
      of CV events (hospitalisation for unstable angina (MACE-4), coronary 
      revascularisation (MACE-5), transient ischaemic attack (MACE-6), peripheral 
      vascular disease (MACE-7)), heart failure (HF) hospitalisation (MACE-8) and 
      venous thromboembolism (VTE; (MACE-8 plus VTE)). HRs (tofacitinib vs TNFi) were 
      evaluated for MACE and individual components. RESULTS: HRs for MACE-4 to MACE-8 
      with combined and individual tofacitinib doses versus TNFi were similar. Risk of 
      MACE-8 plus VTE appeared similar with tofacitinib 5 mg two times per day versus 
      TNFi (HR 1.12 (0.82 to 1.52)), but higher with tofacitinib 10 mg two times per 
      day versus TNFi (HR 1.38 (1.02 to 1.85)). Risk of MI was higher with tofacitinib 
      versus TNFi, but difference in risk of other individual CV events was not 
      suggested. Across extended MACE definitions, risk appeared higher with 
      tofacitinib versus TNFi in those with atherosclerotic CV disease or age ≥65 
      years. CONCLUSION: In ORAL Surveillance, risk of composite CV endpoints combining 
      all ischaemic CV events and HF did not appear different with tofacitinib versus 
      TNFi. The totality of CV risk was higher with tofacitinib 10 mg two times per day 
      versus TNFi, driven by an increase in VTE. TRIAL REGISTRATION NUMBER: 
      NCT02092467.
CI  - © Author(s) (or their employer(s)) 2024. Re-use permitted under CC BY. Published 
      by BMJ.
FAU - Buch, Maya H
AU  - Buch MH
AUID- ORCID: 0000-0002-8962-5642
AD  - Centre for Musculoskeletal Research, Division of Musculoskeletal and 
      Dermatological Sciences, The University of Manchester, Manchester, UK 
      maya.buch@manchester.ac.uk.
AD  - NIHR Manchester Biomedical Research Centre, Manchester, UK.
FAU - Bhatt, Deepak L
AU  - Bhatt DL
AD  - Mount Sinai Heart, Icahn School of Medicine at Mount Sinai Health System, New 
      York, New York, USA.
FAU - Charles-Schoeman, Christina
AU  - Charles-Schoeman C
AUID- ORCID: 0000-0002-1768-7019
AD  - Division of Rheumatology, Department of Medicine, University of California, Los 
      Angeles, California, USA.
FAU - Giles, Jon T
AU  - Giles JT
AD  - Division of Rheumatology, Columbia University, College of Physicians and 
      Surgeons, New York, New York, USA.
FAU - Mikuls, Ted
AU  - Mikuls T
AD  - Department of Medicine, University of Nebraska Medical Center, Omaha, Nebraska, 
      USA.
FAU - Koch, Gary G
AU  - Koch GG
AD  - University of North Carolina at Chapel Hill Department of Biostatistics, Chapel 
      Hill, North Carolina, USA.
FAU - Ytterberg, Steven
AU  - Ytterberg S
AD  - Division of Rheumatology, Mayo Clinic, Rochester, Minnesota, USA.
FAU - Nagy, Edward
AU  - Nagy E
AD  - Pfizer Ltd, Tadworth, UK.
FAU - Jo, Hyejin
AU  - Jo H
AD  - Pfizer Inc, New York, New York, USA.
FAU - Kwok, Kenneth
AU  - Kwok K
AD  - Pfizer Inc, New York, New York, USA.
FAU - Connell, Carol A
AU  - Connell CA
AD  - Pfizer Inc, Groton, Connecticut, USA.
FAU - Masri, Karim Richard
AU  - Masri KR
AUID- ORCID: 0000-0002-2178-9747
AD  - Pfizer Inc, Collegeville, Pennsylvania, USA.
FAU - Yndestad, Arne
AU  - Yndestad A
AD  - Pfizer Inc, Oslo, Norway.
LA  - eng
SI  - ClinicalTrials.gov/NCT02092467
PT  - Clinical Trial, Phase II
PT  - Clinical Trial, Phase III
PT  - Journal Article
PT  - Randomized Controlled Trial
DEP - 20240412
PL  - England
TA  - RMD Open
JT  - RMD open
JID - 101662038
RN  - 0 (Piperidines)
RN  - 0 (Pyrimidines)
RN  - 87LA6FU830 (tofacitinib)
RN  - 0 (Tumor Necrosis Factor Inhibitors)
SB  - IM
MH  - Humans
MH  - *Arthritis, Rheumatoid/complications/drug therapy
MH  - *Heart Failure
MH  - *Myocardial Infarction/epidemiology/etiology
MH  - Piperidines/adverse effects
MH  - *Pyrimidines
MH  - Tumor Necrosis Factor Inhibitors
MH  - *Venous Thromboembolism
PMC - PMC11029242
OTO - NOTNLM
OT  - Antirheumatic Agents
OT  - Arthritis, Rheumatoid
OT  - Cardiovascular Diseases
OT  - Therapeutics
OT  - Tumor Necrosis Factor Inhibitors
COIS- Competing interests: MHB has acted as a consultant for AbbVie, Arxx therapeutics, 
      Eli Lilly, Galapagos, Gilead Sciences, and Pfizer Inc with all funding paid to 
      the University of Manchester; has received grant/research support paid to the 
      University of Manchester from Gilead, Pfizer Inc and UCB; was a member of the 
      Speakers’ Bureau for AbbVie and received honoraria from Boehringer Ingelheim, 
      CESAS Medical, Galapagos, Medistream and Pfizer, all paid to the University of 
      Manchester; and is supported by the National Institute for Health Research (NIHR) 
      Manchester Biomedical Research Centre and is in receipt of an NIHR Senior 
      Investigator award. DLB served as a member of the Steering Committee for ORAL 
      Surveillance, with funding from Pfizer Inc paid to Brigham and Women’s Hospital; 
      has served on Advisory Boards for Angiowave, Bayer, Boehringer Ingelheim, Cardax, 
      CellProthera, Cereno Scientific, Elsevier Practice Update Cardiology, High 
      Enroll, Janssen, Level Ex, McKinsey, Medscape Cardiology, Merck, MyoKardia, 
      NirvaMed, Novo Nordisk, PhaseBio, PLx Pharma, Regado Biosciences, Stasys; Board 
      of Directors: Angiowave (stock options), Boston VA Research Institute, Bristol 
      Myers Squibb (stock), DRS.LINQ (stock options), High Enroll (stock), Society of 
      Cardiovascular Patient Care, TobeSoft; Chair: Inaugural Chair, American Heart 
      Association Quality Oversight Committee; Consultant: Broadview Ventures, Hims; 
      Data Monitoring Committees: Acesion Pharma, Assistance Publique-Hôpitaux de 
      Paris, Baim Institute for Clinical Research (formerly Harvard Clinical Research 
      Institute, for the PORTICO trial, funded by St. Jude Medical, now Abbott), Boston 
      Scientific (Chair, PEITHO trial), Cleveland Clinic (including for the ExCEED 
      trial, funded by Edwards), Contego Medical (Chair, PERFORMANCE 2), Duke Clinical 
      Research Institute, Mayo Clinic, Mount Sinai School of Medicine (for the ENVISAGE 
      trial, funded by Daiichi Sankyo; for the ABILITY-DM trial, funded by Concept 
      Medical), Novartis, Population Health Research Institute; Rutgers University (for 
      the NIH-funded MINT Trial); Honoraria: American College of Cardiology (Senior 
      Associate Editor, Clinical Trials and News, ACC.org; Chair, ACC Accreditation 
      Oversight Committee), Arnold and Porter law firm (work related to 
      Sanofi/Bristol-Myers Squibb clopidogrel litigation), Baim Institute for Clinical 
      Research (formerly Harvard Clinical Research Institute; RE-DUAL PCI clinical 
      trial steering committee funded by Boehringer Ingelheim; AEGIS-II executive 
      committee funded by CSL Behring), Belvoir Publications (Editor in Chief, Harvard 
      Heart Letter), Canadian Medical and Surgical Knowledge Translation Research Group 
      (clinical trial steering committees), Cowen and Company, Duke Clinical Research 
      Institute (clinical trial steering committees, including for the PRONOUNCE trial, 
      funded by Ferring Pharmaceuticals), HMP Global (Editor in Chief, Journal of 
      Invasive Cardiology), Journal of the American College of Cardiology (Guest 
      Editor; Associate Editor), K2P (Co-Chair, interdisciplinary curriculum), Level 
      Ex, Medtelligence/ReachMD (CME steering committees), MJH Life Sciences, Oakstone 
      CME (Course Director, Comprehensive Review of Interventional Cardiology), Piper 
      Sandler, Population Health Research Institute (for the COMPASS operations 
      committee, publications committee, steering committee, and USA national 
      co-leader, funded by Bayer), Slack Publications (Chief Medical Editor, Cardiology 
      Today’s Intervention), Society of Cardiovascular Patient Care 
      (Secretary/Treasurer), WebMD (CME steering committees), Wiley (steering 
      committee); Other: Clinical Cardiology (Deputy Editor), NCDR-ACTION Registry 
      Steering Committee (Chair), VA CART Research and Publications Committee (Chair); 
      Patent: Sotagliflozin (named on a patent for sotagliflozin assigned to Brigham 
      and Women's Hospital who assigned to Lexicon; neither I nor Brigham and Women's 
      Hospital receive any income from this patent); Research Funding: Abbott, Acesion 
      Pharma, Afimmune, Aker Biomarine, Amarin, Amgen, AstraZeneca, Bayer, Beren, 
      Boehringer Ingelheim, Boston Scientific, Bristol-Myers Squibb, Cardax, 
      CellProthera, Cereno Scientific, Chiesi, CinCor, Cleerly, CSL Behring, Eisai, 
      Ethicon, Faraday Pharmaceuticals, Ferring Pharmaceuticals, Forest Laboratories, 
      Fractyl, Garmin, HLS Therapeutics, Idorsia, Ironwood, Ischemix, Janssen, Javelin, 
      Lexicon, Lilly, Medtronic, Merck, Moderna, MyoKardia, NirvaMed, Novartis, Novo 
      Nordisk, Owkin, Pfizer, PhaseBio, PLx Pharma, Recardio, Regeneron, Reid Hoffman 
      Foundation, Roche, Sanofi, Stasys, Synaptic, The Medicines Company, Youngene, 
      89Bio; Royalties: Elsevier (Editor, Braunwald’s Heart Disease); Site 
      Co-Investigator: Abbott, Biotronik, Boston Scientific, CSI, Endotronix, St. Jude 
      Medical (now Abbott), Philips, SpectraWAVE, Svelte, Vascular Solutions; Trustee: 
      American College of Cardiology; Unfunded Research: FlowCo, Takeda. CC-S has acted 
      as a consultant for AbbVie, Gilead Sciences, Pfizer Inc and Regeneron-Sanofi; and 
      has received grant/research support from AbbVie, Bristol-Myers Squibb and Pfizer 
      Inc. JTG has acted as a consultant for AbbVie, Bristol-Myers Squibb, Eli Lilly, 
      Genentech, Gilead Sciences and UCB; and has received grant/research support from 
      Pfizer Inc. TRM has been a consultant for Pfizer and served on the ORAL 
      Surveillance Steering Committee; he has been a consultant for Horizon 
      Therapeutics, Sanofi, Gilead, and UCB and has research support from Horizon. GGK 
      is a shareholder of IQVIA, has received grant/research support from AbbVie, 
      Acceleron, Amgen, Arena, AstraZeneca, Cytokinetics, Eli Lilly, Gilead Sciences, 
      GlaxoSmithKline, Huya Bioscience International, Johnson & Johnson, Landos 
      Biopharma, Merck, Momentum, Novartis, Otsuka, Pfizer Inc, Sanofi, UCB, and vTv 
      Therapeutics, is an employee of the University of North Carolina at Chapel Hill. 
      He served as a member of the Steering Committee for ORAL Surveillance, with 
      funding from Pfizer Inc paid to the University of North Carolina at Chapel Hill. 
      SY has acted as a consultant for Corbus, Janssen, Kezar Life Sciences and Pfizer 
      Inc; and has received remuneration from Pfizer Inc for his services as a member 
      of the Steering Committee for ORAL Surveillance. EN, KK, CAC, KM, and AY are 
      employees and stockholders of Pfizer Inc. HJ is an employee of Syneos Health 
      which was a paid contractor to Pfizer in connection with the development of this 
      manuscript and data and statistical analysis.
EDAT- 2024/04/13 10:42
MHDA- 2024/04/15 06:43
PMCR- 2024/04/12
CRDT- 2024/04/12 21:33
PHST- 2023/11/15 00:00 [received]
PHST- 2024/03/24 00:00 [accepted]
PHST- 2024/04/15 06:43 [medline]
PHST- 2024/04/13 10:42 [pubmed]
PHST- 2024/04/12 21:33 [entrez]
PHST- 2024/04/12 00:00 [pmc-release]
AID - rmdopen-2023-003912 [pii]
AID - 10.1136/rmdopen-2023-003912 [doi]
PST - epublish
SO  - RMD Open. 2024 Apr 12;10(2):e003912. doi: 10.1136/rmdopen-2023-003912.

PMID- 38589871
OWN - NLM
STAT- MEDLINE
DCOM- 20240410
LR  - 20240411
IS  - 1741-7015 (Electronic)
IS  - 1741-7015 (Linking)
VI  - 22
IP  - 1
DP  - 2024 Apr 8
TI  - Characterizing the polygenic overlap and shared loci between rheumatoid arthritis 
      and cardiovascular diseases.
PG  - 152
LID - 10.1186/s12916-024-03376-1 [doi]
LID - 152
AB  - BACKGROUND: Despite substantial research revealing that patients with rheumatoid 
      arthritis (RA) have excessive morbidity and mortality of cardiovascular disease 
      (CVD), the mechanism underlying this association has not been fully known. This 
      study aims to systematically investigate the phenotypic and genetic correlation 
      between RA and CVD. METHODS: Based on UK Biobank, we conducted two cohort studies 
      to evaluate the phenotypic relationships between RA and CVD, including atrial 
      fibrillation (AF), coronary artery disease (CAD), heart failure (HF), and stroke. 
      Next, we used linkage disequilibrium score regression, Local Analysis of 
      [co]Variant Association, and bivariate causal mixture model (MiXeR) methods to 
      examine the genetic correlation and polygenic overlap between RA and CVD, using 
      genome-wide association summary statistics. Furthermore, we explored specific 
      shared genetic loci by conjunctional false discovery rate analysis and 
      association analysis based on subsets. RESULTS: Compared with the general 
      population, RA patients showed a higher incidence of CVD (hazard ratio 
      [HR] = 1.21, 95% confidence interval [CI]: 1.15-1.28). We observed positive 
      genetic correlations of RA with AF and stroke, and a mixture of negative and 
      positive local genetic correlations underlying the global genetic correlation for 
      CAD and HF, with 13 ~ 33% of shared genetic variants for these trait pairs. We 
      further identified 23 pleiotropic loci associated with RA and at least one CVD, 
      including one novel locus (rs7098414, TSPAN14, 10q23.1). Genes mapped to these 
      shared loci were enriched in immune and inflammatory-related pathways, and 
      modifiable risk factors, such as high diastolic blood pressure. CONCLUSIONS: This 
      study revealed the shared genetic architecture of RA and CVD, which may 
      facilitate drug target identification and improved clinical management.
CI  - © 2024. The Author(s).
FAU - Sun, Xiaohui
AU  - Sun X
AD  - Department of Epidemiology, School of Public Health, Zhejiang Chinese Medical 
      University, Hangzhou, 310053, China.
FAU - Qian, Yu
AU  - Qian Y
AD  - Department of Epidemiology, School of Public Health, Zhejiang Chinese Medical 
      University, Hangzhou, 310053, China.
AD  - School of Life Sciences, Westlake University, Hangzhou, 310024, China.
FAU - Cheng, Weiqiu
AU  - Cheng W
AD  - NORMENT, Institute of Clinical Medicine, University of Oslo, Oslo, 0407, Norway.
FAU - Ye, Ding
AU  - Ye D
AD  - Department of Epidemiology, School of Public Health, Zhejiang Chinese Medical 
      University, Hangzhou, 310053, China.
FAU - Liu, Bin
AU  - Liu B
AD  - Department of Epidemiology, School of Public Health, Zhejiang Chinese Medical 
      University, Hangzhou, 310053, China.
FAU - Zhou, Dan
AU  - Zhou D
AD  - School of Public Health and the Second Affiliated Hospital, Zhejiang University 
      School of Medicine, Hangzhou, China.
FAU - Wen, Chengping
AU  - Wen C
AD  - College of Basic Medical Sciences, Zhejiang Chinese Medical University, Hangzhou, 
      310053, China.
FAU - Andreassen, Ole A
AU  - Andreassen OA
AD  - NORMENT, Institute of Clinical Medicine, University of Oslo, Oslo, 0407, Norway. 
      ole.andreassen@medisin.uio.no.
FAU - Mao, Yingying
AU  - Mao Y
AUID- ORCID: 0000-0003-3644-9160
AD  - Department of Epidemiology, School of Public Health, Zhejiang Chinese Medical 
      University, Hangzhou, 310053, China. myy@zcmu.edu.cn.
LA  - eng
GR  - 82174208/National Natural Science Foundation of China/
GR  - 81973663/National Natural Science Foundation of China/
GR  - LQ21H260001/Natural Science Foundation of Zhejiang Province/
GR  - LQ20H260008/Natural Science Foundation of Zhejiang Province/
GR  - KC201905/he Foundation of Zhejiang Chinese Medical University/
GR  - 2020ZG01/he Foundation of Zhejiang Chinese Medical University/
GR  - 2020ZG016/the Foundation of Zhejiang Chinese Medical University/
GR  - 2021JKZKTS004A/the Foundation of Zhejiang Chinese Medical University/
GR  - #801133/part of convergence environment [4MENT] funded by UiO:Life Science and 
      Scientia Fellows, European Union's Horizon2020 Research and Innovation programme/
GR  - No. 847776/part of convergence environment [4MENT] funded by UiO:Life Science and 
      Scientia Fellows, European Union's Horizon2020 Research and Innovation programme/
GR  - #223273/Research Council of Norway/
GR  - #324252/Research Council of Norway/
PT  - Journal Article
DEP - 20240408
PL  - England
TA  - BMC Med
JT  - BMC medicine
JID - 101190723
SB  - IM
MH  - Humans
MH  - *Cardiovascular Diseases/epidemiology/genetics
MH  - Genome-Wide Association Study/methods
MH  - Genetic Predisposition to Disease/genetics
MH  - *Arthritis, Rheumatoid/genetics/epidemiology
MH  - *Coronary Artery Disease/genetics
MH  - *Heart Failure
MH  - *Stroke/epidemiology/genetics
MH  - Polymorphism, Single Nucleotide/genetics
PMC - PMC11003061
OTO - NOTNLM
OT  - Cardiovascular diseases
OT  - Epidemiological association
OT  - Genetic correlation
OT  - Pleiotropic loci
OT  - Rheumatoid arthritis
COIS- OAA is a consultant to HealtLytics. The other authors declare that they have no 
      competing interests.
EDAT- 2024/04/09 00:42
MHDA- 2024/04/10 06:42
PMCR- 2024/04/08
CRDT- 2024/04/08 23:45
PHST- 2023/07/05 00:00 [received]
PHST- 2024/03/26 00:00 [accepted]
PHST- 2024/04/10 06:42 [medline]
PHST- 2024/04/09 00:42 [pubmed]
PHST- 2024/04/08 23:45 [entrez]
PHST- 2024/04/08 00:00 [pmc-release]
AID - 10.1186/s12916-024-03376-1 [pii]
AID - 3376 [pii]
AID - 10.1186/s12916-024-03376-1 [doi]
PST - epublish
SO  - BMC Med. 2024 Apr 8;22(1):152. doi: 10.1186/s12916-024-03376-1.

PMID- 38586849
OWN - NLM
STAT- PubMed-not-MEDLINE
LR  - 20240409
IS  - 1880-4276 (Print)
IS  - 1883-2148 (Electronic)
IS  - 1880-4276 (Linking)
VI  - 40
IP  - 2
DP  - 2024 Apr
TI  - Association between rheumatoid arthritis and atrial fibrillation: A systematic 
      review and meta-analysis.
PG  - 203-213
LID - 10.1002/joa3.12995 [doi]
AB  - Rheumatoid arthritis (RA) is an autoimmune disorder with a varying range of 
      organs involved leading to adverse outcomes. However, very little is known, with 
      conflicting results about the association between RA and atrial fibrillation 
      (AF). We aim to evaluate the association between RA and AF, and other clinical 
      outcomes. We performed a systematic literature search using PubMed, Embase, and 
      Scopus for relevant articles from inception until September 10, 2023. Primary 
      clinical outcomes were AF. Secondary outcomes were acute coronary syndrome (ACS), 
      stroke, and all-cause mortality (ACM). A total of 4 679 930 patients were 
      included in the analysis, with 81 677 patients in the RA group and 4 493 993 
      patients in the nonrheumatoid arthritis (NRA) group. The mean age of the patients 
      was 57.2 years. Pooled analysis of primary outcomes shows that RA groups of 
      patients had a significantly higher risk of AF (odds ratios [OR], 1.53; 95% 
      confidence interval [CI]: [1.16-2.03], p < .001) compared with NRA groups. 
      Secondary Outcomes show that the RA group of patients had significantly higher 
      odds of ACS (OR, 1.39; 95% CI: [1.26-1.52], p < .001), and ACM (OR, 1.19; 95% CI: 
      [1.03-1.37], p = .02) compared with the NRA groups. However, the likelihood of 
      stroke (OR, 1.02; 95% CI: [0.94-1.11], p = .61) was comparable between both 
      groups of patients. Our study shows that RA groups of patients are at increased 
      risk of having AF, ACS, and ACM.
CI  - © 2024 The Authors. Journal of Arrhythmia published by John Wiley & Sons 
      Australia, Ltd on behalf of Japanese Heart Rhythm Society.
FAU - Jaiswal, Vikash
AU  - Jaiswal V
AUID- ORCID: 0000-0002-2021-1660
AD  - Department of Cardiovascular Research Larkin Community Hospital South Miami 
      Florida USA.
FAU - Roy, Poulami
AU  - Roy P
AD  - Department of Internal Medicine North Bengal Medical College and Hospital 
      Siliguri India.
FAU - Ang, Song Peng
AU  - Ang SP
AD  - Department of Internal Medicine Rutgers Health/Community Medical Center Toms 
      River New Jersey USA.
FAU - Shama, Nishat
AU  - Shama N
AD  - Department of Internal Medicine Bangladesh Institute of Research and 
      Rehabilitation in Diabetes, Endocrine and Metabolic Disorders Dhaka Bangladesh.
FAU - Deb, Novonil
AU  - Deb N
AD  - Department of Internal Medicine North Bengal Medical College and Hospital 
      Siliguri India.
FAU - Taha, Amira Mohamed
AU  - Taha AM
AD  - Department of Medicine Fayoum University Fayoum Egypt.
FAU - Rajak, Kripa
AU  - Rajak K
AD  - Department of Internal Medicine UPMC Harrisburg Harrisburg Pennsylvania USA.
FAU - Sharma, Akanksha
AU  - Sharma A
AD  - Department of Internal Medicine UPMC Mercy Pittsburgh Pennsylvania USA.
FAU - Halder, Anupam
AU  - Halder A
AD  - Department of Internal Medicine UPMC Harrisburg Harrisburg Pennsylvania USA.
FAU - Wajid, Zarghoona
AU  - Wajid Z
AD  - Department of Internal Medicine, School of Medicine Wayne State University 
      Detroit Michigan USA.
FAU - Agrawal, Vibhor
AU  - Agrawal V
AUID- ORCID: 0000-0003-3174-2886
AD  - Department of Medicine King George's Medical University Lucknow India.
FAU - Khela, Harpriya
AU  - Khela H
AD  - Department of Medicine Royal College of Surgeons in Ireland Dublin Ireland.
FAU - Biswas, Monodeep
AU  - Biswas M
AD  - Department of Electrophysiology University of Maryland Baltimore Maryland USA.
LA  - eng
PT  - Journal Article
PT  - Review
DEP - 20240123
PL  - Japan
TA  - J Arrhythm
JT  - Journal of arrhythmia
JID - 101263026
PMC - PMC10995606
OTO - NOTNLM
OT  - acute coronary syndrome
OT  - atrial fibrillation
OT  - mortality
OT  - rheumatoid arthritis
COIS- Vikash Jaiswal serves as an Associate editor section of Cardiology in the 
      European Journal of Medical Research, Frontiers in Cardiology, European Heart 
      Journal Imaging Methods and Practice, and Plos One.
EDAT- 2024/04/08 06:42
MHDA- 2024/04/08 06:43
PMCR- 2024/01/23
CRDT- 2024/04/08 04:51
PHST- 2023/07/05 00:00 [received]
PHST- 2023/12/26 00:00 [revised]
PHST- 2024/01/09 00:00 [accepted]
PHST- 2024/04/08 06:43 [medline]
PHST- 2024/04/08 06:42 [pubmed]
PHST- 2024/04/08 04:51 [entrez]
PHST- 2024/01/23 00:00 [pmc-release]
AID - JOA312995 [pii]
AID - 10.1002/joa3.12995 [doi]
PST - epublish
SO  - J Arrhythm. 2024 Jan 23;40(2):203-213. doi: 10.1002/joa3.12995. eCollection 2024 
      Apr.

PMID- 38531708
OWN - NLM
STAT- MEDLINE
DCOM- 20240717
LR  - 20240717
IS  - 1878-0938 (Electronic)
IS  - 1878-0938 (Linking)
VI  - 65
DP  - 2024 Aug
TI  - In-hospital outcomes and trends of patients with autoimmune diseases undergoing 
      percutaneous coronary intervention: A nationwide analysis.
PG  - 37-43
LID - S1553-8389(24)00073-3 [pii]
LID - 10.1016/j.carrev.2024.02.020 [doi]
AB  - BACKGROUND: The risk of coronary artery disease is exaggerated in patients with 
      autoimmune diseases (AID). A higher risk of complications has been reported 
      during and after percutaneous coronary intervention (PCI) in these patients. We 
      aimed to analyze the in-hospital outcomes and trends of patients with AID, 
      including rheumatoid arthritis (RA), systemic lupus erythematosus (SLE) and 
      inflammatory bowel disease (IBD) undergoing PCI. METHOD: We identified all PCI 
      procedures using the National In-patient Sample database from 2016 to 2020. 
      Stratified them into cohorts with RA, SLE and IBD and compared them to cohorts 
      without AID. The Chi-square test and multivariate logistic regression were used 
      for analysis. A p-value <0.005 was considered statistically significant. RESULT: 
      We identified 2,367,475 patients who underwent PCI. Of these, 1.6 %, 0.5 %, and 
      0.4 % had RA, IBD and SLE respectively. The odds of mortality were lower among 
      patients with IBD (aOR: 0.56; CI 0.38-0.81, p = 0.002) but patients with RA had 
      higher odds of having composite major complications [(MC) including 
      cerebrovascular accident (CVA), cardiac arrest, acute heart failure (AHF), 
      ventricular arrhythmia (VA), major bleeding, and acute kidney injury (AKI)] (aOR: 
      0.90; CI 0.83-0.98, p = 0.013). Our SLE cohort had higher rates of CVA 
      (p = 0.017) and AKI (p = 0.002). Our cohort with IBD had lower rates of cardiac 
      arrest but had longer hospital length of stay (4.9 days vs 3.9 days) and they 
      incurred higher hospital charges compared to cohort without IBD. CONCLUSION: This 
      study depicts the immediate adverse outcomes observed in patients with AID 
      undergoing PCI. In contrast to those without AID, our cohorts with RA exhibited 
      worse outcomes, as indicated by the higher odds of major complications. IBD is 
      associated with lower risks of in-hospital adverse outcomes but with higher 
      resource utilization.
CI  - Copyright © 2024 Elsevier Inc. All rights reserved.
FAU - Antia, Akanimo
AU  - Antia A
AD  - Department of Medicine, Lincoln Medical Center, Bronx, NY, United States of 
      America. Electronic address: akanimousenantia@gmail.com.
FAU - Aomreore, Kessiena
AU  - Aomreore K
AD  - Department of Medicine, Lincoln Medical Center, Bronx, NY, United States of 
      America.
FAU - Udongwo, Ndausung
AU  - Udongwo N
AD  - Department of Medicine, Division of Cardiovascular Medicine, Morehouse School of 
      Medicine, Atlanta, GA, United States of America.
FAU - Menon, Sharika
AU  - Menon S
AD  - Department of Medicine, Division of Rheumatology, Lincoln Medical Center, Bronx, 
      NY, United States of America.
FAU - Ibebuogu, Uzoma
AU  - Ibebuogu U
AD  - Department of Medicine, Division of Cardiovascular Medicine, University of 
      Tennessee Health Science Center, Memphis, TN, United States of America.
LA  - eng
PT  - Comparative Study
PT  - Journal Article
DEP - 20240325
PL  - United States
TA  - Cardiovasc Revasc Med
JT  - Cardiovascular revascularization medicine : including molecular interventions
JID - 101238551
SB  - IM
MH  - Humans
MH  - *Percutaneous Coronary Intervention/adverse effects/mortality/trends
MH  - Male
MH  - Female
MH  - Middle Aged
MH  - Aged
MH  - Treatment Outcome
MH  - *Databases, Factual
MH  - Risk Factors
MH  - *Coronary Artery Disease/mortality/therapy/diagnostic imaging
MH  - Time Factors
MH  - United States/epidemiology
MH  - Risk Assessment
MH  - *Hospital Mortality
MH  - Retrospective Studies
MH  - Lupus Erythematosus, 
      Systemic/mortality/diagnosis/therapy/complications/epidemiology
MH  - Length of Stay
MH  - Arthritis, Rheumatoid/mortality/diagnosis
MH  - Inflammatory Bowel Diseases/mortality/therapy
MH  - Autoimmune Diseases/mortality/epidemiology/therapy
OTO - NOTNLM
OT  - Autoimmune disease
OT  - Inflammatory bowel disease
OT  - Outcomes
OT  - Percutaneous coronary intervention
OT  - Rheumatoid arthritis
OT  - Systemic lupus erythematosus
COIS- Declaration of competing interest The authors declare that they have no known 
      competing financial interests or personal relationships that could have appeared 
      to influence the work reported in this paper.
EDAT- 2024/03/27 00:44
MHDA- 2024/07/18 00:41
CRDT- 2024/03/26 22:55
PHST- 2024/01/04 00:00 [received]
PHST- 2024/02/21 00:00 [revised]
PHST- 2024/02/26 00:00 [accepted]
PHST- 2024/07/18 00:41 [medline]
PHST- 2024/03/27 00:44 [pubmed]
PHST- 2024/03/26 22:55 [entrez]
AID - S1553-8389(24)00073-3 [pii]
AID - 10.1016/j.carrev.2024.02.020 [doi]
PST - ppublish
SO  - Cardiovasc Revasc Med. 2024 Aug;65:37-43. doi: 10.1016/j.carrev.2024.02.020. Epub 
      2024 Mar 25.

PMID- 38443230
OWN - NLM
STAT- MEDLINE
DCOM- 20240319
LR  - 20240319
IS  - 2173-5743 (Electronic)
IS  - 2173-5743 (Linking)
VI  - 20
IP  - 3
DP  - 2024 Mar
TI  - Cardiovascular event in a cohort of rheumatoid arthritis patients in Castilla-La 
      Mancha: Utility of carotid ultrasound.
PG  - 150-154
LID - S2173-5743(24)00028-5 [pii]
LID - 10.1016/j.reumae.2024.02.005 [doi]
AB  - Rheumatoid Arthritis (RA) has a mortality rate 1,3 to 3 times higher than the 
      general population, with cardiovascular mortality accounting for 40-50% of cases. 
      Currently, cardiovascular disease is considered an extraarticular manifestation 
      of RA (OR: 1,5-4,0). Ultrasound measurement of the intima-media thickness (IMT) 
      of the common carotid artery and the presence of atherosclerotic plaques (AP) is 
      a non-invasive method and a surrogate marker of subclinical arteriosclerosis. 
      OBJECTIVE: To determine if subclinical arteriosclerosis findings through carotid 
      ultrasound can serve as a good predictor of cardiovascular events (CVE) 
      development in a cohort of RA patients over a 10-year period. METHODOLOGY: A 
      cohort of RA patients seen in the Rheumatology outpatient clinic of a hospital in 
      Castilla La Mancha in 2013 was evaluated. A prospective evaluation for the 
      development of CVE over the following 10 years was conducted, and its correlation 
      with previous ultrasound findings of IMT and AP was analyzed. RESULTS: Eight 
      (24%) patients experienced a CVE. Three (9%) had heart failure, three (9%) had a 
      stroke, and two (6%) experienced acute myocardial infarction. RA patients who 
      developed a CVE had a higher IMT (0,97 +/- 0.08 mm) compared to the RA patients 
      without CV complications (0,74 +/- 0.15 mm) (p = 0,003). The presence of 
      IMT ≥ 0.9 mm and AP had a relative risk of 12,25 (p = 0,012) and 18,66 
      (p = 0,003), respectively, for the development of a CVE. CONCLUSIONS: Carotid 
      ultrasound in RA patients may allow for early detection of subclinical 
      atherosclerosis before the development of CVE, with IMT ≥ 0.9 mm being the most 
      closely associated finding with CVE, unaffected by age.
CI  - Copyright © 2023 Elsevier España, S.L.U. and Sociedad Española de Reumatología y 
      Colegio Mexicano de Reumatología. All rights reserved.
FAU - Ramírez Huaranga, Marco Aurelio
AU  - Ramírez Huaranga MA
AD  - Servicio de Reumatología, Hospital General Universitario de Ciudad Real, Ciudad 
      Real, Spain. Electronic address: maramirezh@sescam.jccm.es.
FAU - Velasco Sánchez, David
AU  - Velasco Sánchez D
AD  - Servicio de Reumatología, Hospital General Universitario de Ciudad Real, Ciudad 
      Real, Spain.
FAU - Calvo Pascual, Luis Ángel
AU  - Calvo Pascual LÁ
AD  - Departamento de Métodos Cuantitativos, ICADE, Universidad Pontificia de Comillas, 
      Madrid, Spain.
FAU - Castro Corredor, David
AU  - Castro Corredor D
AD  - Servicio de Reumatología, Hospital General Universitario de Ciudad Real, Ciudad 
      Real, Spain.
FAU - Mínguez Sánchez, María Dolores
AU  - Mínguez Sánchez MD
AD  - Servicio de Reumatología, Hospital General Universitario de Ciudad Real, Ciudad 
      Real, Spain.
FAU - Salas Manzanedo, Verónica
AU  - Salas Manzanedo V
AD  - Servicio de Reumatología, Hospital General Universitario de Ciudad Real, Ciudad 
      Real, Spain.
FAU - Revuelta Evrard, Eva
AU  - Revuelta Evrard E
AD  - Servicio de Reumatología, Hospital General Universitario de Ciudad Real, Ciudad 
      Real, Spain.
FAU - Arenal López, Rocío
AU  - Arenal López R
AD  - Servicio de Reumatología, Hospital General Universitario de Ciudad Real, Ciudad 
      Real, Spain.
FAU - Anino Fernández, Joaquín
AU  - Anino Fernández J
AD  - Servicio de Reumatología, Hospital General Universitario de Ciudad Real, Ciudad 
      Real, Spain.
FAU - González Peñas, Marina
AU  - González Peñas M
AD  - Servicio de Reumatología, Hospital General Universitario de Ciudad Real, Ciudad 
      Real, Spain.
FAU - Martin de la Sierra López, Lourdes
AU  - Martin de la Sierra López L
AD  - Servicio de Reumatología, Hospital General Universitario de Ciudad Real, Ciudad 
      Real, Spain.
FAU - Jiménez Rodríguez, Laura María
AU  - Jiménez Rodríguez LM
AD  - Servicio de Reumatología, Hospital General Universitario de Ciudad Real, Ciudad 
      Real, Spain.
FAU - López Menchero Mora, Alberto
AU  - López Menchero Mora A
AD  - Servicio de Reumatología, Hospital General Universitario de Ciudad Real, Ciudad 
      Real, Spain.
FAU - Huertas, Marcos Paulino
AU  - Huertas MP
AD  - Servicio de Reumatología, Hospital General Universitario de Ciudad Real, Ciudad 
      Real, Spain.
LA  - eng
PT  - Case Reports
DEP - 20240304
PL  - Spain
TA  - Reumatol Clin (Engl Ed)
JT  - Reumatologia clinica
JID - 101717526
SB  - IM
MH  - Humans
MH  - Carotid Intima-Media Thickness
MH  - Risk Factors
MH  - *Arthritis, Rheumatoid/complications/diagnostic imaging
MH  - *Atherosclerosis/complications
MH  - *Cardiovascular Diseases/diagnostic imaging/etiology
OTO - NOTNLM
OT  - Artritis reumatoide
OT  - Atheromatous plaque
OT  - Cardiovascular event
OT  - Carotid ultrasound
OT  - Ecografía carotídea
OT  - Evento cardiovascular
OT  - Grosor íntimo medial
OT  - Medial intima thickness
OT  - Placa ateromatosa
OT  - Rheumatoid arthritis
EDAT- 2024/03/06 00:42
MHDA- 2024/03/19 06:44
CRDT- 2024/03/05 21:56
PHST- 2023/08/04 00:00 [received]
PHST- 2023/11/11 00:00 [accepted]
PHST- 2024/03/19 06:44 [medline]
PHST- 2024/03/06 00:42 [pubmed]
PHST- 2024/03/05 21:56 [entrez]
AID - S2173-5743(24)00028-5 [pii]
AID - 10.1016/j.reumae.2024.02.005 [doi]
PST - ppublish
SO  - Reumatol Clin (Engl Ed). 2024 Mar;20(3):150-154. doi: 
      10.1016/j.reumae.2024.02.005. Epub 2024 Mar 4.

PMID- 38404587
OWN - NLM
STAT- MEDLINE
DCOM- 20240227
LR  - 20240325
IS  - 1664-3224 (Electronic)
IS  - 1664-3224 (Linking)
VI  - 15
DP  - 2024
TI  - Evaluating the risk of ischemic stroke at a young age in patients with autoimmune 
      inflammatory rheumatic diseases: a population-based cohort study in Taiwan.
PG  - 1272557
LID - 10.3389/fimmu.2024.1272557 [doi]
LID - 1272557
AB  - BACKGROUND: Recent studies have demonstrated an increased incidence of ischemic 
      stroke among patients with certain autoimmune inflammatory rheumatic diseases 
      (AIIRDs). However, the associations between young stroke and AIIRDs have not been 
      fully investigated. This study aimed to evaluate the risk of ischemic stroke 
      among young patients with AIIRDs. METHODS: The National Health Insurance Research 
      Database in Taiwan was utilized to establish cohorts of patients with AIIRDs 
      diagnosed between 2004 and 2015, who were compared with 1,000,000 control 
      participants. Cox proportional hazards regression models were used to calculate 
      the hazard ratio of ischemic stroke and young ischemic stroke for individual 
      AIIRDs after adjustment for relative risk factors. RESULTS: During the study 
      period, a total of 64,120 patients with AIIRDss and 1,000,000 control patients 
      were identified. The overall mean follow-up time was 5.33 years. There were 223 
      (0.8%) and 1,923 (0.3%) young ischemic stroke-related hospitalizations among 
      patients with AIIRDs and controls, respectively. The incidence rate of young 
      ischemic stroke was 0.08 in patients with rheumatoid arthritis, 0.08 in patients 
      with Sjögren's syndrome, 0.26 in patients with systemic lupus erythematosus, 0.17 
      in patients with idiopathic inflammatory myositis, 0.24 in patients with systemic 
      sclerosis, 0.05 in patients with Behçet's disease, and 0.44 in patients with 
      systemic vasculitis, versus 0.05 per 100 person-years in the general population. 
      The adjusted hazard ratios for young ischemic stroke were 1.07 (95% CI 0.70-1.43) 
      for rheumatoid arthritis, 1.39 (95% CI 0.94-2.06) for Sjögren's syndrome, 5.79 
      (95% CI 4.68-7.17) for systemic lupus erythematosus, 2.07 for idiopathic 
      inflammatory myositis (95% CI 0.98-4.38), 2.79 for systemic sclerosis (95% CI 
      1.38-5.63), 0.82 for Behçet's disease (95% CI 0.26-2.55), and 4.15 (95% CI 
      1.96-8.82) for systemic vasculitis. CONCLUSIONS: Patients younger than 50 years 
      with systemic lupus erythematosus, systemic sclerosis, or systemic vasculitis 
      have a significantly elevated risk of developing ischemic stroke. Further 
      research is needed to elucidate the pathogenesis of accelerated atherosclerosis 
      in these AIIRDs.
CI  - Copyright © 2024 Huang, Lai, Liao and Weng.
FAU - Huang, Ya-Chun
AU  - Huang YC
AD  - Division of Allergy, Immunology, and Rheumatology, Department of Internal 
      Medicine, National Cheng Kung University Hospital, College of Medicine, National 
      Cheng Kung University, Tainan, Taiwan.
FAU - Lai, Edward Chia-Cheng
AU  - Lai EC
AD  - School of Pharmacy, Institute of Clinical Pharmacy and Pharmaceutical Sciences, 
      College of Medicine, National Cheng Kung University, Tainan, Taiwan.
FAU - Liao, Tzu-Chi
AU  - Liao TC
AD  - School of Pharmacy, Institute of Clinical Pharmacy and Pharmaceutical Sciences, 
      College of Medicine, National Cheng Kung University, Tainan, Taiwan.
FAU - Weng, Meng-Yu
AU  - Weng MY
AD  - Division of Allergy, Immunology, and Rheumatology, Department of Internal 
      Medicine, National Cheng Kung University Hospital, College of Medicine, National 
      Cheng Kung University, Tainan, Taiwan.
LA  - eng
PT  - Journal Article
PT  - Research Support, Non-U.S. Gov't
DEP - 20240209
PL  - Switzerland
TA  - Front Immunol
JT  - Frontiers in immunology
JID - 101560960
SB  - IM
MH  - Humans
MH  - *Sjogren's Syndrome/complications
MH  - *Ischemic Stroke/epidemiology/etiology
MH  - Cohort Studies
MH  - *Behcet Syndrome/complications
MH  - Taiwan/epidemiology
MH  - *Arthritis, Rheumatoid/complications
MH  - *Lupus Erythematosus, Systemic/diagnosis
MH  - *Scleroderma, Systemic/complications
MH  - *Rheumatic Fever
MH  - *Myositis/complications
MH  - *Systemic Vasculitis
PMC - PMC10884215
OTO - NOTNLM
OT  - autoimmune inflammatory rheumatic disease
OT  - epidemiology
OT  - incidence
OT  - ischemic stroke
OT  - young stroke
COIS- The authors declare that the research was conducted in the absence of any 
      commercial or financial relationships that could be construed as a potential 
      conflict of interest.
EDAT- 2024/02/26 06:43
MHDA- 2024/02/27 06:44
PMCR- 2024/01/01
CRDT- 2024/02/26 04:28
PHST- 2023/08/04 00:00 [received]
PHST- 2024/01/22 00:00 [accepted]
PHST- 2024/02/27 06:44 [medline]
PHST- 2024/02/26 06:43 [pubmed]
PHST- 2024/02/26 04:28 [entrez]
PHST- 2024/01/01 00:00 [pmc-release]
AID - 10.3389/fimmu.2024.1272557 [doi]
PST - epublish
SO  - Front Immunol. 2024 Feb 9;15:1272557. doi: 10.3389/fimmu.2024.1272557. 
      eCollection 2024.

PMID- 38351113
OWN - NLM
STAT- MEDLINE
DCOM- 20240215
LR  - 20240217
IS  - 2044-6055 (Electronic)
IS  - 2044-6055 (Linking)
VI  - 14
IP  - 2
DP  - 2024 Feb 13
TI  - Effect of acupuncture on ischaemic stroke in patients with rheumatoid arthritis: 
      a nationwide propensity score-matched study.
PG  - e075218
LID - 10.1136/bmjopen-2023-075218 [doi]
LID - e075218
AB  - OBJECTIVE: To demonstrate that acupuncture is beneficial for decreasing the risk 
      of ischaemic stroke in patients with rheumatoid arthritis (RA). DESIGN: A 
      propensity score-matched cohort study. SETTING: A nationwide population-based 
      study. PARTICIPANTS: Patients with RA diagnosed between 1 January 1997 and 31 
      December 2010, through the National Health Insurance Research Database in Taiwan. 
      INTERVENTIONS: Patients who were administered acupuncture therapy from the 
      initial date of RA diagnosis to 31 December 2010 were included in the acupuncture 
      cohort. Patients who did not receive acupuncture treatment during the same time 
      interval constituted the no-acupuncture cohort. PRIMARY OUTCOME MEASURES: A Cox 
      regression model was used to adjust for age, sex, comorbidities, and types of 
      drugs used. We compared the subhazard ratios (SHRs) of ischaemic stroke between 
      these two cohorts through competing-risks regression models. RESULTS: After 1:1 
      propensity score matching, a total of 23 226 patients with newly diagnosed RA 
      were equally subgrouped into acupuncture cohort or no-acupuncture cohort 
      according to their use of acupuncture. The basic characteristics of these 
      patients were similar. A lower cumulative incidence of ischaemic stroke was found 
      in the acupuncture cohort (log-rank test, p<0.001; immortal time (period from 
      initial diagnosis of RA to index date) 1065 days; mean number of acupuncture 
      visits 9.83. In the end, 341 patients in the acupuncture cohort (5.95 per 1000 
      person-years) and 605 patients in the no-acupuncture cohort (12.4 per 1000 
      person-years) experienced ischaemic stroke (adjusted SHR 0.57, 95% CI 0.50 to 
      0.65). The advantage of lowering ischaemic stroke incidence through acupuncture 
      therapy in RA patients was independent of sex, age, types of drugs used, and 
      comorbidities. CONCLUSIONS: This study showed the beneficial effect of 
      acupuncture in reducing the incidence of ischaemic stroke in patients with RA.
CI  - © Author(s) (or their employer(s)) 2024. Re-use permitted under CC BY-NC. No 
      commercial re-use. See rights and permissions. Published by BMJ.
FAU - Huang, Chia-Yu
AU  - Huang CY
AUID- ORCID: 0000-0003-2696-808X
AD  - Department of Family Medicine, Taichung Tzu Chi Hospital, Buddhist Tzu Chi 
      Medical Foundation, Taichung, Taiwan.
AD  - Graduate Institute of Chinese Medicine, School of Chinese Medicine, College of 
      Chinese Medicine, China Medical University, Taichung, Taiwan.
FAU - Huang, Ming-Cheng
AU  - Huang MC
AD  - Graduate Institute of Chinese Medicine, School of Chinese Medicine, College of 
      Chinese Medicine, China Medical University, Taichung, Taiwan.
AD  - Department of Chinese Medicine, China Medical University Hospital, Taichung, 
      Taiwan.
AD  - Graduate Institute of Acupuncture Science, College of Chinese Medicine, China 
      Medical University, Taichung, Taiwan.
FAU - Liao, Hou-Hsun
AU  - Liao HH
AD  - Graduate Institute of Chinese Medicine, School of Chinese Medicine, College of 
      Chinese Medicine, China Medical University, Taichung, Taiwan.
AD  - Department of Chinese Medicine, Dalin Tzu Chi Hospital, Buddhist Tzu Chi Medical 
      Foundation, Chiayi, Taiwan.
AD  - Department of Nursing, Tzu Chi University of Science and Technology, Hualien, 
      Taiwan.
FAU - Lin, Cheng-Li
AU  - Lin CL
AD  - Management Office for Health Data, China Medical University Hospital, Taichung, 
      Taiwan.
AD  - College of Medicine, China Medical University, Taichung, Taiwan.
FAU - Lee, Yu-Chen
AU  - Lee YC
AUID- ORCID: 0000-0002-9510-3146
AD  - Department of Chinese Medicine, China Medical University Hospital, Taichung, 
      Taiwan.
AD  - Graduate Institute of Acupuncture Science, College of Chinese Medicine, China 
      Medical University, Taichung, Taiwan.
FAU - Zimmerman, Gregory
AU  - Zimmerman G
AD  - Graduate Institute of Acupuncture Science, College of Chinese Medicine, China 
      Medical University, Taichung, Taiwan.
AD  - International Master Program in Acupuncture, College of Chinese Medicine, China 
      Medical University, Taichung, Taiwan.
FAU - Wu, Mei-Yao
AU  - Wu MY
AD  - Department of Chinese Medicine, China Medical University Hospital, Taichung, 
      Taiwan hungrongyen@gmail.com hungrongyen@mail.cmu.edu.tw Meiyaowu0919@gmail.com.
AD  - School of Post-Baccalaureate Chinese Medicine, College of Chinese Medicine, China 
      Medical University, Taichung, Taiwan.
AD  - Research Center for Traditional Chinese Medicine, Department of Medical Research, 
      China Medical University Hospital, Taichung, Taiwan.
FAU - Yen, Hung-Rong
AU  - Yen HR
AUID- ORCID: 0000-0002-0131-1658
AD  - Graduate Institute of Chinese Medicine, School of Chinese Medicine, College of 
      Chinese Medicine, China Medical University, Taichung, Taiwan 
      hungrongyen@gmail.com hungrongyen@mail.cmu.edu.tw Meiyaowu0919@gmail.com.
AD  - Department of Chinese Medicine, China Medical University Hospital, Taichung, 
      Taiwan.
AD  - International Master Program in Acupuncture, College of Chinese Medicine, China 
      Medical University, Taichung, Taiwan.
AD  - Research Center for Traditional Chinese Medicine, Department of Medical Research, 
      China Medical University Hospital, Taichung, Taiwan.
AD  - Chinese Medicine Research Center, China Medical University, Taichung, Taiwan.
LA  - eng
PT  - Journal Article
DEP - 20240213
PL  - England
TA  - BMJ Open
JT  - BMJ open
JID - 101552874
SB  - IM
MH  - Humans
MH  - Cohort Studies
MH  - *Stroke/epidemiology/therapy/etiology
MH  - Propensity Score
MH  - *Brain Ischemia/epidemiology/etiology/therapy
MH  - *Acupuncture Therapy/adverse effects
MH  - *Arthritis, Rheumatoid/complications/therapy
MH  - *Ischemic Stroke/complications
MH  - Incidence
MH  - Taiwan/epidemiology
MH  - Risk Factors
MH  - Retrospective Studies
PMC - PMC10868250
OTO - NOTNLM
OT  - Acupuncture
OT  - Cardiovascular diseases
OT  - National Health Insurance Research Database
OT  - Rheumatoid arthritis
OT  - Stroke
COIS- Competing interests: The authors declare that the research was conducted in the 
      absence of any commercial or financial relationships that could be construed as 
      potential conflicts of interest.
EDAT- 2024/02/14 00:44
MHDA- 2024/02/15 06:43
PMCR- 2024/02/13
CRDT- 2024/02/13 23:46
PHST- 2024/02/15 06:43 [medline]
PHST- 2024/02/14 00:44 [pubmed]
PHST- 2024/02/13 23:46 [entrez]
PHST- 2024/02/13 00:00 [pmc-release]
AID - bmjopen-2023-075218 [pii]
AID - 10.1136/bmjopen-2023-075218 [doi]
PST - epublish
SO  - BMJ Open. 2024 Feb 13;14(2):e075218. doi: 10.1136/bmjopen-2023-075218.

PMID- 38294723
OWN - NLM
STAT- MEDLINE
DCOM- 20240201
LR  - 20241023
IS  - 1591-9528 (Electronic)
IS  - 1591-8890 (Print)
IS  - 1591-8890 (Linking)
VI  - 24
IP  - 1
DP  - 2024 Jan 31
TI  - Stroke risk in rheumatoid arthritis patients: exploring connections and 
      implications for patient care.
PG  - 30
LID - 10.1007/s10238-023-01288-7 [doi]
LID - 30
AB  - Rheumatoid arthritis (RA) can independently increase the risk of stroke, 
      affecting both young and adult RA patients. Recent attention has been drawn to 
      the association between stroke and RA, supported by mounting evidence. Given that 
      stroke is a significant and an urgent public health concern, this review aims to 
      highlight the relationship between stroke and RA, covering mechanisms, underlying 
      risk factors, early detection tools, and treatment implications. By uncovering 
      the connection that links RA to stroke, we can pave the way for targeted 
      healthcare practices and the development of preventive strategies for individuals 
      with RA. Therefore, further research is imperative to deepen our understanding of 
      this association and, ideally, guide treatment decisions for individuals at risk 
      of both RA and stroke.
CI  - © 2024. The Author(s).
FAU - Al-Ewaidat, Ola A
AU  - Al-Ewaidat OA
AD  - Department of Internal Medicine, Ascension Saint Francis Hospital, Evanston, IL, 
      60202, USA.
FAU - Naffaa, Moawiah M
AU  - Naffaa MM
AD  - Department of Psychology and Neuroscience, Duke University, Durham, NC, 27708, 
      USA. Moawiah.naffaa@duke.edu.
AD  - Department of Cell Biology, Duke University School of Medicine, Durham, NC, 
      27710, USA. Moawiah.naffaa@duke.edu.
LA  - eng
PT  - Journal Article
PT  - Review
DEP - 20240131
PL  - Italy
TA  - Clin Exp Med
JT  - Clinical and experimental medicine
JID - 100973405
SB  - IM
MH  - Adult
MH  - Humans
MH  - Patient Care
MH  - *Arthritis, Rheumatoid/complications/epidemiology
MH  - Risk Factors
MH  - *Stroke/epidemiology/etiology
PMC - PMC10830780
OTO - NOTNLM
OT  - Anti-cyclic citrullinated peptide (Anti-CCP2) test
OT  - Cardiovascular disease (CVD)
OT  - Chronic inflammation
OT  - Multi-biomarker disease activity (MBDA)
OT  - Rheumatoid arthritis (RA)
OT  - Rheumatoid factor (RF)
OT  - Stroke
COIS- The authors declare no conflicts of interest.
EDAT- 2024/01/31 12:43
MHDA- 2024/02/01 06:42
PMCR- 2024/01/31
CRDT- 2024/01/31 11:20
PHST- 2023/09/17 00:00 [received]
PHST- 2023/11/04 00:00 [accepted]
PHST- 2024/02/01 06:42 [medline]
PHST- 2024/01/31 12:43 [pubmed]
PHST- 2024/01/31 11:20 [entrez]
PHST- 2024/01/31 00:00 [pmc-release]
AID - 10.1007/s10238-023-01288-7 [pii]
AID - 1288 [pii]
AID - 10.1007/s10238-023-01288-7 [doi]
PST - epublish
SO  - Clin Exp Med. 2024 Jan 31;24(1):30. doi: 10.1007/s10238-023-01288-7.

PMID- 38288824
OWN - NLM
STAT- MEDLINE
DCOM- 20240403
LR  - 20240528
IS  - 1875-5828 (Electronic)
IS  - 1567-2050 (Linking)
VI  - 20
IP  - 10
DP  - 2023
TI  - Association of Autoimmune Disorders and Disease-modifying Antirheumatic Drugs: 
      (DMARDs) with the Risk of Alzheimer's and/or Dementia: A Population Study Using 
      Medicare Beneficiary Data.
PG  - 725-737
LID - 10.2174/0115672050289966240110041616 [doi]
AB  - OBJECTIVES: Alzheimer's disease (AD) and/or dementia is a prevalent 
      neurocognitive disorder primarily affecting individuals over the age of 65. 
      Identifying specific causes of AD and/or dementia can be challenging, with 
      emerging evidence suggesting a potential association with autoimmune inflammatory 
      conditions such as rheumatoid arthritis (RA). This study aimed to assess the 
      prevalence rate of AD and/or dementia among Medicare beneficiaries reporting an 
      autoimmune disorder. Additionally, this study sought to identify the comparative 
      prevalence of AD and/or dementia in patients with an autoimmune disorder who were 
      using disease-modifying antirheumatic drugs (DMARDs) compared to those not using 
      DMARDs. METHODS: Cross-sectional secondary data analyses were conducted on 
      Medicare Current Beneficiary Survey (MCBS) data from 2017 and 2018. The MCBS data 
      consists of a nationally representative sample of the Medicare population, a 
      population that is largely 65 and older, and provides de-identified patient 
      information. Patients from this dataset with a self-reported autoimmune disorder 
      were included in the analyses. Descriptive analyses were conducted on demographic 
      variables, chronic conditions, and medication use. The prevalence of AD and/or 
      dementia was compared between patients with and without an autoimmune disorder. A 
      backward stepwise selection regression was used to identify the risk factors 
      associated with the prevalence of AD and/or dementia. RESULTS: The study included 
      18,929 Medicare beneficiaries, with 4,405 identified as having one autoimmune 
      disorder. The prevalence of AD and/or dementia was significantly higher in 
      patients with an autoimmune disorder. The multivariate regression showed that RA 
      was significantly associated with a higher risk of AD and/or dementia. Other 
      demographic factors, including advanced age, African-American or Hispanic 
      ethnicity, low body mass index, and chronic conditions of ischemic heart disease, 
      history of myocardial infarction, history of stroke, depression, mental health 
      disorder(s), and traumatic brain injury also showed statistically significant 
      associations with AD and/or dementia. Patients using DMARDs demonstrated a 
      reduced likelihood of having AD and/or dementia, compared to patients not using 
      DMARDs. CONCLUSION: This study provides evidence of an association between RA and 
      increased risk of AD and/or dementia. The findings suggest that DMARD use may 
      have a protective effect against the development of AD and/or dementia in 
      patients with an autoimmune disorder.
CI  - Copyright© Bentham Science Publishers; For any queries, please email at 
      epub@benthamscience.net.
FAU - Ding, Qian
AU  - Ding Q
AUID- ORCID: 0000-0002-7948-9827
AD  - Ferris State University College of Pharmacy, 220 Ferris Drive, Big Rapids, MI 
      49307, USA.
FAU - Lamberts, Jennifer
AU  - Lamberts J
AUID- ORCID: 0000-0002-2135-0814
AD  - Ferris State University College of Pharmacy, 220 Ferris Drive, Big Rapids, MI 
      49307, USA.
FAU - Konieczny, Alison M
AU  - Konieczny AM
AUID- ORCID: 0000-0002-8892-1044
AD  - Ferris Library for Information, Technology, and Education, Big Rapids, MI 49307, 
      USA.
FAU - Bringedahl, Tyler B
AU  - Bringedahl TB
AD  - Trinity Health Muskegon, 1500 East Sherman Blvd., Muskegon, MI 49444, USA.
FAU - Torres Garcia, Kiara Y
AU  - Torres Garcia KY
AD  - St. Joseph Health System Family Medicine Center, 611 E Douglas Rd., Mishawaka, IN 
      46545, USA.
LA  - eng
PT  - Journal Article
PL  - United Arab Emirates
TA  - Curr Alzheimer Res
JT  - Current Alzheimer research
JID - 101208441
RN  - 0 (Antirheumatic Agents)
SB  - IM
MH  - Humans
MH  - Aged
MH  - United States/epidemiology
MH  - *Antirheumatic Agents/therapeutic use
MH  - *Alzheimer Disease/drug therapy/epidemiology
MH  - Medicare
MH  - Cross-Sectional Studies
MH  - *Arthritis, Rheumatoid/complications/drug therapy/epidemiology
MH  - Chronic Disease
OTO - NOTNLM
OT  - Alzheimer’s disease
OT  - Dementia
OT  - Medicare Current Beneficiary Survey.
OT  - autoimmune disorders
OT  - disease-modifying antirheumatic drugs
OT  - rheumatoid arthritis
EDAT- 2024/01/30 12:42
MHDA- 2024/04/03 06:45
CRDT- 2024/01/30 07:58
PHST- 2023/10/28 00:00 [received]
PHST- 2023/12/26 00:00 [revised]
PHST- 2024/01/02 00:00 [accepted]
PHST- 2024/04/03 06:45 [medline]
PHST- 2024/01/30 12:42 [pubmed]
PHST- 2024/01/30 07:58 [entrez]
AID - CAR-EPUB-138074 [pii]
AID - 10.2174/0115672050289966240110041616 [doi]
PST - ppublish
SO  - Curr Alzheimer Res. 2023;20(10):725-737. doi: 
      10.2174/0115672050289966240110041616.

PMID- 38157014
OWN - NLM
STAT- MEDLINE
DCOM- 20240119
LR  - 20240202
IS  - 1437-160X (Electronic)
IS  - 0172-8172 (Linking)
VI  - 44
IP  - 2
DP  - 2024 Feb
TI  - Prevalence of cardiovascular diseases and traditional cardiovascular risk factors 
      in patients with rheumatoid arthritis: a real-life evidence from BioSTAR 
      nationwide registry.
PG  - 291-301
LID - 10.1007/s00296-023-05515-y [doi]
AB  - Patients with rheumatoid arthritis (RA) have increased morbidity and mortality 
      due to cardiovascular (CV) comorbidities. The association of CV diseases (CVD) 
      and traditional CV risk factors has been debated, depending on patient and RA 
      characteristics. This study aimed to find the prevalence of CVD and CV risk 
      factors in patients with RA. A multi-center cross-sectional study was performed 
      on RA patients using the BioSTAR (Biological and Targeted Synthetic 
      Disease-Modifying Antirheumatic Drugs Registry) in September 2022. 
      Socio-demographic, clinical, and follow-up data were collected. Myocardial 
      infarction, ischemic heart disease, peripheral vascular disorders, congestive 
      heart failure, ischemic stroke, and transient ischemic attack were regarded as 
      major adverse cardiovascular events (MACEs). CVD was defined as the presence of 
      at least one clinical situation of MACE. Group 1 and Group 2 included patients 
      with and without CVD. Prevalence rates of CVD and traditional CV risk factors 
      were the primary outcomes. Secondary outcomes were the differences in the 
      clinical characteristics between patients with and without CVD. An analysis of 
      724 patients with a mean age of 55.1 ± 12.8 years diagnosed with RA was 
      conducted. There was a female preponderance (79.6%). The prevalence rate of CVD 
      was 4.6% (n = 33). The frequencies of the diseases in the MACE category were 
      ischemic heart disease in 27, congestive heart failure in five, peripheral 
      vascular disorders in three, and cerebrovascular events in three patients. The 
      patients with CVD (Group 1) were significantly male, older, and had higher BMI 
      (p = 0.027, p < 0.001, and p = 0.041). Obesity (33.4%) and hypertension (27.2%) 
      were the two CV risk factors most frequently. Male sex (HR = 7.818, 95% CI 
      3.030-20.173, p < 0.001) and hypertension (HR = 4.570, 95% CI 1.567-13.328, 
      p = 0.005) were the independent risk factors for CVD. The prevalence of CVD in RA 
      patients was 4.6%. Some common risk factors for CVD in the general population, 
      including male sex, older age, and hypertension, were evident in RA patients. 
      Male sex and hypertension were the independent risk factors for developing CVD in 
      patients with RA.
CI  - © 2023. The Author(s), under exclusive licence to Springer-Verlag GmbH Germany, 
      part of Springer Nature.
FAU - Duruöz, Mehmet Tuncay
AU  - Duruöz MT
AUID- ORCID: 0000-0003-3584-2788
AD  - Division of Rheumatology, Department of Physical Medicine and Rehabilitaton, 
      Faculty of Medicine, Marmara University, İstanbul, Türkiye. 
      tuncayduruoz@gmail.com.
FAU - Ataman, Şebnem
AU  - Ataman Ş
AUID- ORCID: 0000-0003-3570-3825
AD  - Division of Rheumatology, Department of Physical Medicine and Rehabilitaton, 
      Faculty of Medicine, Ankara University, Ankara, Türkiye.
FAU - Bodur, Hatice
AU  - Bodur H
AUID- ORCID: 0000-0003-3008-7007
AD  - Department of Physical Medicine and Rehabilitaton, Ankara City Hospital, Faculty 
      of Medicine, Yıldırım Beyazıt University, Ankara, Türkiye.
FAU - Çay, Hasan Fatih
AU  - Çay HF
AUID- ORCID: 0000-0003-4838-1650
AD  - Department of Physical Medicine Rehabilitation and Rheumatology, Antalya Training 
      and Research Hospital, University of Health Sciences, Antalya, Türkiye.
FAU - Melikoğlu, Meltem Alkan
AU  - Melikoğlu MA
AUID- ORCID: 0000-0001-7519-9470
AD  - Department of Physical Medicine Rehabilitation and Rheumatology, School of 
      Medicine, Atatürk University, Erzurum, Türkiye.
FAU - Akgül, Özgür
AU  - Akgül Ö
AUID- ORCID: 0000-0003-3012-2968
AD  - Division of Rheumatology, Department of Physical Medicine and Rehabilitation, 
      School of Medicine, Manisa Celal Bayar University, Manisa, Türkiye.
FAU - Çapkın, Erhan
AU  - Çapkın E
AUID- ORCID: 0000-0003-2728-5934
AD  - Department of Physical Medicine and Rehabilitaton, School of Medicine, Karadeniz 
      Technical University, Trabzon, Türkiye.
FAU - Gürer, Gülcan
AU  - Gürer G
AUID- ORCID: 0000-0001-8287-2264
AD  - Department of Physical Medicine Rehabilitation and Rheumatology, University 
      School of Medicine, Adnan Menderes University, Aydın, Türkiye.
FAU - Çevik, Remzi
AU  - Çevik R
AUID- ORCID: 0000-0002-4124-1586
AD  - Department of Physical Medicine and Rehabilitaton, School of Medicine, Dicle 
      University, Diyarbakır, Türkiye.
FAU - Göğüş, Feride Nur
AU  - Göğüş FN
AUID- ORCID: 0000-0003-0921-5991
AD  - Department of Physical Medicine Rehabilitation and Rheumatology, School of 
      Medicine, Gazi University, Ankara, Türkiye.
FAU - Kamanlı, Ayhan
AU  - Kamanlı A
AUID- ORCID: 0000-0001-5299-7250
AD  - Department of Physical Medicine Rehabilitation and Rheumatology, School of 
      Medicine, Sakarya University, Sakarya, Türkiye.
FAU - Yurdakul, Fatma Gül
AU  - Yurdakul FG
AUID- ORCID: 0000-0001-8630-9233
AD  - Department of Physical Medicine and Rehabilitaton, Ankara City Hospital, 
      University of Health Sciences, Ankara, Türkiye.
FAU - Yağcı, İlker
AU  - Yağcı İ
AUID- ORCID: 0000-0002-5988-7369
AD  - Department of Physical Medicine and Rehabilitaton, Faculty of Medicine, Marmara 
      University, İstanbul, Türkiye.
FAU - Rezvani, Aylin
AU  - Rezvani A
AUID- ORCID: 0000-0002-5852-3854
AD  - Department of Physical Medicine and Rehabilitaton, Internatonal School of 
      Medicine, İstanbul Medipol University, İstanbul, Türkiye.
FAU - Altan, Lale
AU  - Altan L
AUID- ORCID: 0000-0002-6453-8382
AD  - Department of Physical Medicine Rehabilitation and Rheumatology, Faculty of 
      Medicine, Uludağ University, Bursa, Türkiye.
LA  - eng
PT  - Journal Article
DEP - 20231229
PL  - Germany
TA  - Rheumatol Int
JT  - Rheumatology international
JID - 8206885
SB  - IM
MH  - Humans
MH  - Male
MH  - Female
MH  - Adult
MH  - Middle Aged
MH  - Aged
MH  - *Cardiovascular Diseases/etiology
MH  - Risk Factors
MH  - Prevalence
MH  - Cross-Sectional Studies
MH  - *Arthritis, Rheumatoid/drug therapy/epidemiology/complications
MH  - *Hypertension/epidemiology
MH  - *Heart Failure/epidemiology/complications
MH  - Heart Disease Risk Factors
MH  - Registries
OTO - NOTNLM
OT  - Cardiovascular risk
OT  - Comorbidity
OT  - Major adverse cardiac events
OT  - Prevalence
OT  - Rheumatoid arthritis
OT  - Secondary disease prevention
EDAT- 2024/01/02 11:45
MHDA- 2024/01/19 06:42
CRDT- 2023/12/29 11:05
PHST- 2023/10/23 00:00 [received]
PHST- 2023/11/27 00:00 [accepted]
PHST- 2024/01/19 06:42 [medline]
PHST- 2024/01/02 11:45 [pubmed]
PHST- 2023/12/29 11:05 [entrez]
AID - 10.1007/s00296-023-05515-y [pii]
AID - 10.1007/s00296-023-05515-y [doi]
PST - ppublish
SO  - Rheumatol Int. 2024 Feb;44(2):291-301. doi: 10.1007/s00296-023-05515-y. Epub 2023 
      Dec 29.

PMID- 38147328
OWN - NLM
STAT- MEDLINE
DCOM- 20240214
LR  - 20241023
IS  - 2168-6157 (Electronic)
IS  - 2168-6149 (Print)
IS  - 2168-6149 (Linking)
VI  - 81
IP  - 2
DP  - 2024 Feb 1
TI  - Risk Factors for Young-Onset Dementia in the UK Biobank.
PG  - 134-142
LID - 10.1001/jamaneurol.2023.4929 [doi]
AB  - IMPORTANCE: There is limited information on modifiable risk factors for 
      young-onset dementia (YOD). OBJECTIVE: To examine factors that are associated 
      with the incidence of YOD. DESIGN, SETTING, AND PARTICIPANTS: This prospective 
      cohort study used data from the UK Biobank, with baseline assessment between 2006 
      and 2010 and follow-up until March 31, 2021, for England and Scotland, and 
      February 28, 2018, for Wales. Participants younger than 65 years and without a 
      dementia diagnosis at baseline assessment were included in this study. 
      Participants who were 65 years and older and those with dementia at baseline were 
      excluded. Data were analyzed from May 2022 to April 2023. EXPOSURES: A total of 
      39 potential risk factors were identified from systematic reviews of late-onset 
      dementia and YOD risk factors and grouped into domains of sociodemographic 
      factors (education, socioeconomic status, and sex), genetic factors 
      (apolipoprotein E), lifestyle factors (physical activity, alcohol use, alcohol 
      use disorder, smoking, diet, cognitive activity, social isolation, and marriage), 
      environmental factors (nitrogen oxide, particulate matter, pesticide, and 
      diesel), blood marker factors (vitamin D, C-reactive protein, estimated 
      glomerular filtration rate function, and albumin), cardiometabolic factors 
      (stroke, hypertension, diabetes, hypoglycemia, heart disease, atrial 
      fibrillation, and aspirin use), psychiatric factors (depression, anxiety, 
      benzodiazepine use, delirium, and sleep problems), and other factors (traumatic 
      brain injury, rheumatoid arthritis, thyroid dysfunction, hearing impairment, and 
      handgrip strength). MAIN OUTCOME AND MEASURES: Multivariable Cox proportional 
      hazards regression was used to study the association between the risk factors and 
      incidence of YOD. Factors were tested stepwise first within domains and then 
      across domains. RESULTS: Of 356 052 included participants, 197 036 (55.3%) were 
      women, and the mean (SD) age at baseline was 54.6 (7.0) years. During 2 891 409 
      person-years of follow-up, 485 incident YOD cases (251 of 485 men [51.8%]) were 
      observed, yielding an incidence rate of 16.8 per 100 000 person-years (95% CI, 
      15.4-18.3). In the final model, 15 factors were significantly associated with a 
      higher YOD risk, namely lower formal education, lower socioeconomic status, 
      carrying 2 apolipoprotein ε4 allele, no alcohol use, alcohol use disorder, social 
      isolation, vitamin D deficiency, high C-reactive protein levels, lower handgrip 
      strength, hearing impairment, orthostatic hypotension, stroke, diabetes, heart 
      disease, and depression. CONCLUSIONS AND RELEVANCE: In this study, several 
      factors, mostly modifiable, were associated with a higher risk of YOD. These 
      modifiable risk factors should be incorporated in future dementia prevention 
      initiatives and raise new therapeutic possibilities for YOD.
FAU - Hendriks, Stevie
AU  - Hendriks S
AD  - Department of Psychiatry and Neuropsychology, School for Mental Health and 
      Neuroscience, Alzheimer Center Limburg, Maastricht University, Maastricht, the 
      Netherlands.
FAU - Ranson, Janice M
AU  - Ranson JM
AD  - University of Exeter Medical School, Exeter, United Kingdom.
FAU - Peetoom, Kirsten
AU  - Peetoom K
AD  - Department of Psychiatry and Neuropsychology, School for Mental Health and 
      Neuroscience, Alzheimer Center Limburg, Maastricht University, Maastricht, the 
      Netherlands.
FAU - Lourida, Ilianna
AU  - Lourida I
AD  - University of Exeter Medical School, Exeter, United Kingdom.
FAU - Tai, Xin You
AU  - Tai XY
AD  - Nuffield Department of Clinical Neurosciences, University of Oxford, Oxford, 
      United Kingdom.
AD  - Division of Clinical Neurology, John Radcliffe Hospital, Oxford University 
      Hospitals Trust, Oxford, United Kingdom.
FAU - de Vugt, Marjolein
AU  - de Vugt M
AD  - Department of Psychiatry and Neuropsychology, School for Mental Health and 
      Neuroscience, Alzheimer Center Limburg, Maastricht University, Maastricht, the 
      Netherlands.
FAU - Llewellyn, David J
AU  - Llewellyn DJ
AD  - University of Exeter Medical School, Exeter, United Kingdom.
AD  - Alan Turing Institute, London, United Kingdom.
FAU - Köhler, Sebastian
AU  - Köhler S
AD  - Department of Psychiatry and Neuropsychology, School for Mental Health and 
      Neuroscience, Alzheimer Center Limburg, Maastricht University, Maastricht, the 
      Netherlands.
LA  - eng
PT  - Journal Article
PL  - United States
TA  - JAMA Neurol
JT  - JAMA neurology
JID - 101589536
RN  - 9007-41-4 (C-Reactive Protein)
RN  - 0 (Apolipoproteins)
SB  - IM
MH  - Male
MH  - Humans
MH  - Female
MH  - Middle Aged
MH  - Prospective Studies
MH  - *Alcoholism/complications
MH  - UK Biobank
MH  - Biological Specimen Banks
MH  - C-Reactive Protein
MH  - Hand Strength
MH  - *Dementia/diagnosis
MH  - Risk Factors
MH  - *Diabetes Mellitus
MH  - *Stroke/epidemiology
MH  - *Heart Diseases/complications
MH  - Apolipoproteins
MH  - *Hearing Loss/complications
PMC - PMC10751655
COIS- Conflict of Interest Disclosures: Drs Ranson and Llewellyn reported grants from 
      Alzheimer’s Research UK and the Alan Turing Institute/Engineering and Physical 
      Sciences Research Council. Dr de Vugt reported grants from Alzheimer Nederland 
      and Gieskes Strijbis Fonds during the conduct of the study. Dr Llewellyn reported 
      funding from the Medical Research Council, National Institute for Health Research 
      Applied Research Collaboration South West Peninsula, National Health and Medical 
      Research Council, and National Institute on Aging. No other disclosures were 
      reported.
EDAT- 2023/12/26 12:42
MHDA- 2024/02/12 15:43
PMCR- 2024/12/26
CRDT- 2023/12/26 11:33
PHST- 2024/12/26 00:00 [pmc-release]
PHST- 2024/02/12 15:43 [medline]
PHST- 2023/12/26 12:42 [pubmed]
PHST- 2023/12/26 11:33 [entrez]
AID - 2813439 [pii]
AID - noi230092 [pii]
AID - 10.1001/jamaneurol.2023.4929 [doi]
PST - ppublish
SO  - JAMA Neurol. 2024 Feb 1;81(2):134-142. doi: 10.1001/jamaneurol.2023.4929.

PMID- 38107217
OWN - NLM
STAT- PubMed-not-MEDLINE
LR  - 20231219
IS  - 2168-8184 (Print)
IS  - 2168-8184 (Electronic)
IS  - 2168-8184 (Linking)
VI  - 15
IP  - 12
DP  - 2023 Dec
TI  - The Mystery of Clopidogrel-Associated Inflammatory Arthritis.
PG  - e50564
LID - 10.7759/cureus.50564 [doi]
LID - e50564
AB  - Clopidogrel is an antiplatelet medication that plays an important role in the 
      management and prevention of thrombotic vascular events in patients with acute 
      coronary syndrome (ACS) and ischemic stroke. We report a case of a male patient 
      who received a maintenance dose of clopidogrel as part of stroke treatment and 
      developed inflammatory arthritis after five days of starting the medication. He 
      underwent extensive evaluation and testing to explore other common causes of 
      inflammatory arthritis, including autoimmune etiologies. None of the test results 
      were helpful, and we hypothesized that his arthritis was induced by clopidogrel. 
      Discontinuing this agent resulted in the complete resolution of the patient's 
      symptoms. Since medication-induced arthritis is a diagnosis of exclusion, these 
      patients should undergo a complete workup for inflammatory arthritis. If 
      possible, a risk-benefit analysis of dual antiplatelet therapy (DAPT) in ischemic 
      stroke patients with a prior history of rheumatoid arthritis (RA) should be done 
      in collaboration with neurology.
CI  - Copyright © 2023, Javed et al.
FAU - Javed, Faiza
AU  - Javed F
AD  - Hospital Medicine, University of Kentucky College of Medicine, Lexington, USA.
FAU - Champaneria, Shivam U
AU  - Champaneria SU
AD  - Oncology, University of Kentucky College of Medicine, Bowling Green, USA.
LA  - eng
PT  - Case Reports
DEP - 20231215
PL  - United States
TA  - Cureus
JT  - Cureus
JID - 101596737
PMC - PMC10724009
OTO - NOTNLM
OT  - arthritis and orthopaedic rheumatology
OT  - clopidogrel
OT  - clopidogrel hypersensitivity
OT  - migratory arthritis
OT  - oligo-arthritis
COIS- The authors have declared that no competing interests exist.
EDAT- 2023/12/18 06:42
MHDA- 2023/12/18 06:43
PMCR- 2023/12/15
CRDT- 2023/12/18 04:54
PHST- 2023/12/14 00:00 [accepted]
PHST- 2023/12/18 06:43 [medline]
PHST- 2023/12/18 06:42 [pubmed]
PHST- 2023/12/18 04:54 [entrez]
PHST- 2023/12/15 00:00 [pmc-release]
AID - 10.7759/cureus.50564 [doi]
PST - epublish
SO  - Cureus. 2023 Dec 15;15(12):e50564. doi: 10.7759/cureus.50564. eCollection 2023 
      Dec.

PMID- 38084174
OWN - NLM
STAT- PubMed-not-MEDLINE
LR  - 20231212
IS  - 2168-8184 (Print)
IS  - 2168-8184 (Electronic)
IS  - 2168-8184 (Linking)
VI  - 15
IP  - 11
DP  - 2023 Nov
TI  - Utilizing Clinical and Non-clinical Patient Factors in Predicting Cardiovascular 
      Events in Patients on JAK Inhibitor Therapy: A Retrospective Cohort Study.
PG  - e48595
LID - 10.7759/cureus.48595 [doi]
LID - e48595
AB  - BACKGROUND: Patients with autoimmune rheumatic diseases (ARDs) taking JAK 
      inhibitors may have an increased risk of cardiovascular events, especially if 
      they have other health conditions. Identifying high-risk patients can inform 
      targeted preventive care. This study assessed the value of age and deprivation 
      decile in predicting cardiovascular events in patients on JAK inhibitors for 
      ARDs. OBJECTIVE: To assess the predictive value of age and deprivation decile in 
      identifying patients at risk of cardiovascular events while on JAK inhibitor 
      therapy for ARDs. METHODS: This cross-sectional cohort study enrolled 309 
      patients with ARDs (mean age 59.3 years, 77% female) treated with JAK inhibitors 
      at a UK teaching hospital. Baseline characteristics, including age, gender, 
      ethnicity, and comorbidities, were collected. Cardiovascular events (myocardial 
      infarctions, strokes, and cardiovascular-related deaths) that occurred while on 
      JAK inhibitor therapy were identified retrospectively. Deprivation indices were 
      calculated using socioeconomic factors. RESULTS: Multivariate logistic regression 
      analysis, adjusting for potential confounders, showed that a model combining age 
      and deprivation decile was statistically significant (p = 0.031) in predicting 
      cardiovascular events. Neither age nor deprivation decile alone was statistically 
      significant. Older patients had an odds ratio of 1.06 (95% CI: 1.00-1.13) for 
      increased risk of cardiovascular events. The logistic regression model as a whole 
      was statistically significant (Chi2(14) = 24.04, p = 0.031, n = 309). The AUC of 
      the ROC curve was 0.837. CONCLUSION: Age and deprivation decile can effectively 
      predict cardiovascular events in patients on JAK inhibitor therapy for ARDs. 
      Incorporating these predictive tools into routine clinical practice can help 
      identify patients who warrant intensified cardiovascular risk management.
CI  - Copyright © 2023, Sunmboye et al.
FAU - Sunmboye, Kehinde O
AU  - Sunmboye KO
AD  - Rheumatology, College of Health Sciences, University of Leicester, Leicester, 
      GBR.
AD  - Rheumatology, University Hospitals of Leicester NHS Trust, Leicester, GBR.
FAU - Petrie, Tom
AU  - Petrie T
AD  - Rheumatology, University Hospitals of Leicester NHS Trust, Leicester, GBR.
FAU - Bui, Billy
AU  - Bui B
AD  - Rheumatology, University of Leicester, Leicester, GBR.
FAU - Salim, Hassan
AU  - Salim H
AD  - Rheumatology, University of Leicester, Leicester, GBR.
FAU - Khan, Mutal
AU  - Khan M
AD  - Rheumatology, University of Leicester, Leicester, GBR.
LA  - eng
PT  - Journal Article
DEP - 20231110
PL  - United States
TA  - Cureus
JT  - Cureus
JID - 101596737
PMC - PMC10710663
OTO - NOTNLM
OT  - cardiovascular prevention strategy for cardiovascular events
OT  - jak inhibitors
OT  - psoriatic arthritis
OT  - social deprivation
OT  - • rheumatoid arthritis
COIS- The authors have declared that no competing interests exist.
EDAT- 2023/12/12 06:42
MHDA- 2023/12/12 06:43
PMCR- 2023/11/10
CRDT- 2023/12/12 03:36
PHST- 2023/11/09 00:00 [accepted]
PHST- 2023/12/12 06:43 [medline]
PHST- 2023/12/12 06:42 [pubmed]
PHST- 2023/12/12 03:36 [entrez]
PHST- 2023/11/10 00:00 [pmc-release]
AID - 10.7759/cureus.48595 [doi]
PST - epublish
SO  - Cureus. 2023 Nov 10;15(11):e48595. doi: 10.7759/cureus.48595. eCollection 2023 
      Nov.

PMID- 38040097
OWN - NLM
STAT- MEDLINE
DCOM- 20240205
LR  - 20240206
IS  - 1873-6963 (Electronic)
IS  - 0965-2299 (Linking)
VI  - 80
DP  - 2024 Mar
TI  - Incidence of nerve injury following acupuncture treatments in Taiwan.
PG  - 103007
LID - S0965-2299(23)00094-8 [pii]
LID - 10.1016/j.ctim.2023.103007 [doi]
AB  - OBJECTIVE: Acupuncture, a widely employed traditional therapeutic modality known 
      for its efficacy in pain alleviation and diverse condition management, may 
      inadvertently result in mechanical nerve injury due to its invasive nature. This 
      research aimed to ascertain the incidence of nerve injuries post-acupuncture, 
      identify associated risk factors, and map the distribution of nerve injury sites. 
      METHODS: A case-control study nested in the National Health Insurance Research 
      Database (NHIRD) 2000-2018 two million cohort was conducted. Patients previously 
      diagnosed with nerve injury, surgery, or degeneration before acupuncture were 
      excluded. Cases were defined as patients receiving acupuncture and seeking 
      medical attention for nerve injury (ICD9-CM code 950-957) within 14 days 
      post-procedure, while control groups comprised patients undergoing acupuncture 
      without subsequent adverse events. Invasive treatments prior to adverse events 
      and adverse events occurring more than 14 days post-acupuncture were excluded. To 
      ensure case-control comparability, factors such as age, gender, socioeconomic 
      status, and medical facility environment were controlled using propensity score 
      matching. RESULTS: The study encompassed 14,507,847 acupuncture treatments 
      administered to 886,753 patients, with 8361 instances of post-acupuncture nerve 
      injury identified, representing an incidence rate of approximately 5.76 per 
      10,000 procedures. Age emerged as a significant risk factor, with the adjusted 
      odds ratios escalating with age. Several comorbidities including diabetes, 
      hypothyroidism, liver cirrhosis, chronic kidney disease, herpes zoster, hepatitis 
      virus, rheumatoid arthritis, systemic lupus erythematosus, dementia, and 
      cerebrovascular accidents were associated with an elevated risk of nerve injury 
      post-acupuncture. CONCLUSION: This study underscores the importance of meticulous 
      patient profiling and cautious therapeutic approach in acupuncture, considering 
      the evident influence of various demographic, systemic, and treatment-related 
      factors on the incidence of nerve injuries.
CI  - Copyright © 2023 The Authors. Published by Elsevier Ltd.. All rights reserved.
FAU - Lin, Chia-Lin
AU  - Lin CL
AD  - Department of Chinese medicine, Taipei City Hospital, Renai Branch, Taipei, 
      Taiwan, ROC; Institute of Traditional Medicine, School of Medicine, National Yang 
      Ming Chiao Tung University, Taipei, Taiwan, ROC. Electronic address: 
      103318121@gms.tcu.edu.tw.
FAU - Chern, Andy
AU  - Chern A
AD  - Department of Chinese medicine, Taipei City Hospital, Renai Branch, Taipei, 
      Taiwan, ROC; Institute of Traditional Medicine, School of Medicine, National Yang 
      Ming Chiao Tung University, Taipei, Taiwan, ROC.
FAU - Wang, Ming-Jen
AU  - Wang MJ
AD  - Department of Chinese medicine, Taipei City Hospital, Renai Branch, Taipei, 
      Taiwan, ROC; Institute of Public Health, School of Medicine, National Yang Ming 
      Chiao Tung University, Taipei, Taiwan, ROC; Institute of Traditional Medicine, 
      School of Medicine, National Yang Ming Chiao Tung University, Taipei, Taiwan, 
      ROC.
FAU - Lin, Shun-Ku
AU  - Lin SK
AD  - Department of Chinese medicine, Taipei City Hospital, Renai Branch, Taipei, 
      Taiwan, ROC; Institute of Public Health, School of Medicine, National Yang Ming 
      Chiao Tung University, Taipei, Taiwan, ROC; Institute of Traditional Medicine, 
      School of Medicine, National Yang Ming Chiao Tung University, Taipei, Taiwan, 
      ROC; University of Taipei, Taipei, Taiwan, ROC.
LA  - eng
PT  - Journal Article
DEP - 20231130
PL  - Scotland
TA  - Complement Ther Med
JT  - Complementary therapies in medicine
JID - 9308777
SB  - IM
MH  - Humans
MH  - Incidence
MH  - Cohort Studies
MH  - Case-Control Studies
MH  - Taiwan/epidemiology
MH  - *Acupuncture Therapy/adverse effects/methods
OTO - NOTNLM
OT  - Acupuncture
OT  - Distribution of nerve injury, sites
OT  - Incidence rate
OT  - Nerve injury
OT  - Risk factors
COIS- Declaration of Competing Interest The authors declare no conflict of interest.
EDAT- 2023/12/02 00:42
MHDA- 2024/02/05 06:43
CRDT- 2023/12/01 19:26
PHST- 2023/05/26 00:00 [received]
PHST- 2023/10/20 00:00 [revised]
PHST- 2023/11/21 00:00 [accepted]
PHST- 2024/02/05 06:43 [medline]
PHST- 2023/12/02 00:42 [pubmed]
PHST- 2023/12/01 19:26 [entrez]
AID - S0965-2299(23)00094-8 [pii]
AID - 10.1016/j.ctim.2023.103007 [doi]
PST - ppublish
SO  - Complement Ther Med. 2024 Mar;80:103007. doi: 10.1016/j.ctim.2023.103007. Epub 
      2023 Nov 30.

PMID- 37996125
OWN - NLM
STAT- MEDLINE
DCOM- 20240216
LR  - 20241023
IS  - 2056-5933 (Electronic)
IS  - 2056-5933 (Linking)
VI  - 9
IP  - 4
DP  - 2023 Nov 23
TI  - Comparative cardiovascular safety with janus kinase inhibitors and biological 
      disease-modifying antirheumatic drugs as used in clinical practice: an 
      observational cohort study from Sweden in patients with rheumatoid arthritis.
LID - 10.1136/rmdopen-2023-003630 [doi]
LID - e003630
AB  - OBJECTIVES: To compare the incidence of cardiovascular (CV) events in rheumatoid 
      arthritis (RA) treated with janus kinase inhibitors (JAKi), tumour necrosis 
      factor inhibitors (TNFi), or other biological disease-modifying antirheumatic 
      drugs (bDMARDs), in clinical practice, and to contextualise these findings by 
      comparing to the Swedish RA population and general population at large. METHODS: 
      Patients with RA initiating JAKi, TNFi and non-TNFi bDMARDs were identified in 
      the Swedish Rheumatology Quality Register between 2016 and 2021. Through linkages 
      to national registers, a cohort of patients with RA, general population 
      comparators, as well as covariates and incident major acute CV event (MACE, 
      including myocardial infarction, stroke and fatal CV events) were identified 
      until 2022. Crude and age-sex standardised rates were calculated and HRs 
      estimated from multivariable Cox regression models using TNFi as reference. 
      RESULTS: We identified 13 492 patients with RA initiating a JAKi, non-TNFi bDMARD 
      or TNFi treatment. Among 3037 JAKi-initiators, 59 MACE events were observed. The 
      age-sex standardised rates for MACE were similar in the JAKi (0.88 per 100 person 
      years) and TNFi (0.91) cohorts. Fully adjusted models showed no increased rate of 
      MACE with JAKi (HR=0.71, 95% CI 0.51 to 0.99), or non-TNFi bDMARD (HR=0.98; 95% 
      CI 0.78 to 1.23) in comparison to TNFi. We found no evidence that this HR changed 
      over time since treatment initiation. In a CV-enriched subset, we observed higher 
      rates but similar HRs. CONCLUSIONS: As used in present clinical practice in 
      Sweden, we found no evidence that CV risk is higher with JAKis than TNFis in RA.
CI  - © Author(s) (or their employer(s)) 2023. Re-use permitted under CC BY-NC. No 
      commercial re-use. See rights and permissions. Published by BMJ.
FAU - Bower, Hannah
AU  - Bower H
AUID- ORCID: 0000-0002-2046-3833
AD  - Clinical Epidemiology Division, Department of Medicine Solna, Karolinska 
      Institutet, Stockholm, Sweden hannah.bower@ki.se.
FAU - Frisell, Thomas
AU  - Frisell T
AUID- ORCID: 0000-0002-5735-9626
AD  - Clinical Epidemiology Division, Department of Medicine Solna, Karolinska 
      Institutet, Stockholm, Sweden.
FAU - di Giuseppe, Daniela
AU  - di Giuseppe D
AUID- ORCID: 0000-0003-3817-8288
AD  - Clinical Epidemiology Division, Department of Medicine Solna, Karolinska 
      Institutet, Stockholm, Sweden.
FAU - Delcoigne, Benedicte
AU  - Delcoigne B
AUID- ORCID: 0000-0002-2716-5679
AD  - Clinical Epidemiology Division, Department of Medicine Solna, Karolinska 
      Institutet, Stockholm, Sweden.
FAU - Askling, Johan
AU  - Askling J
AUID- ORCID: 0000-0003-0433-0616
AD  - Clinical Epidemiology Division, Department of Medicine Solna, Karolinska 
      Institutet, Stockholm, Sweden.
AD  - Rheumatology, Theme Inflammation and Ageing, Karolinska University Hospital, 
      Stockholm, Sweden.
LA  - eng
PT  - Journal Article
PT  - Observational Study
DEP - 20231123
PL  - England
TA  - RMD Open
JT  - RMD open
JID - 101662038
RN  - 0 (Antirheumatic Agents)
RN  - 0 (Janus Kinase Inhibitors)
SB  - IM
MH  - Humans
MH  - *Antirheumatic Agents/adverse effects
MH  - *Arthritis, Rheumatoid/drug therapy/epidemiology
MH  - Cohort Studies
MH  - *Janus Kinase Inhibitors/adverse effects
MH  - Sweden/epidemiology
PMC - PMC10668277
OTO - NOTNLM
OT  - Biological Therapy
OT  - Cardiovascular Diseases
OT  - Epidemiology
OT  - Rheumatoid Arthritis
COIS- Competing interests: Karolinska Institutet, with JA as principal investigator, 
      has or has had research agreements with AbbVie, Astra-Zeneca, BMS, Eli Lilly, 
      Galapagos, MSD, Pfizer, Roche, Samsung Bioepis, Sanofi, and UCB, mainly in the 
      context of safety monitoring of biologics via ARTIS/Swedish Biologics Register.
EDAT- 2023/11/24 00:42
MHDA- 2023/11/27 12:42
PMCR- 2023/11/23
CRDT- 2023/11/23 20:53
PHST- 2023/08/21 00:00 [received]
PHST- 2023/11/05 00:00 [accepted]
PHST- 2023/11/27 12:42 [medline]
PHST- 2023/11/24 00:42 [pubmed]
PHST- 2023/11/23 20:53 [entrez]
PHST- 2023/11/23 00:00 [pmc-release]
AID - rmdopen-2023-003630 [pii]
AID - 10.1136/rmdopen-2023-003630 [doi]
PST - epublish
SO  - RMD Open. 2023 Nov 23;9(4):e003630. doi: 10.1136/rmdopen-2023-003630.

PMID- 37964868
OWN - NLM
STAT- PubMed-not-MEDLINE
LR  - 20240212
IS  - 1663-9812 (Print)
IS  - 1663-9812 (Electronic)
IS  - 1663-9812 (Linking)
VI  - 14
DP  - 2023
TI  - Cardiovascular risk of Janus kinase inhibitors compared with biologic 
      disease-modifying antirheumatic drugs in patients with rheumatoid arthritis 
      without underlying cardiovascular diseases: a nationwide cohort study.
PG  - 1165711
LID - 10.3389/fphar.2023.1165711 [doi]
LID - 1165711
AB  - Objectives: Despite the ethnic differences in cardiovascular (CV) risks and 
      recent increase in the prescription of Janus kinase (JAK) inhibitors, limited 
      evidence is available for their CV outcomes in Asian patients with rheumatoid 
      arthritis (RA). We aimed to compare the major adverse CV events (MACEs) of JAK 
      inhibitors to those of biologic disease-modifying antirheumatic drugs (bDMARDs) 
      in Korean patients with RA without baseline CV disease (CVD). Methods: In a 
      nationwide retrospective cohort study, patients newly diagnosed with RA without a 
      history of CVD between 2013 and 2018 were identified using the National Health 
      Insurance Service database. The cohort was followed up until the end of 2019 for 
      the development of MACEs. Hazard ratios (HRs) for MACEs such as myocardial 
      infarction, stroke, coronary revascularization, or all-cause death, were 
      estimated using Cox proportional hazard regression in a propensity score-matched 
      cohort. Results: In total, 4,230 matched patients with RA were included (846 JAK 
      inhibitor users and 3,384 bDMARD users). The crude incidence rate (95% confidence 
      intervals, CI) per 100 patient-years for MACEs was 0.83 (0.31-1.81) and 0.74 
      (0.53-1.02) in the JAK inhibitor and bDMARD groups, respectively. The risk of 
      MACEs was not significantly different between JAK inhibitor and bDMARD users with 
      an adjusted HR (95% CI) of 1.28 (0.53-3.11). There were no significant 
      differences in the risk of MACEs between JAK inhibitors and bDMARDs in each 
      subgroup according to the types of bDMARDs, age, sex, Charlson comorbidity index 
      score, and comorbidities. Conclusion: Compared to bDMARDs, JAK inhibitors were 
      not associated with the occurrence of MACEs in Korean patients with RA without a 
      history of CVD.
CI  - Copyright © 2023 Song, Lee, Hwang, Kim and Kwon.
FAU - Song, Yun-Kyoung
AU  - Song YK
AD  - College of Pharmacy, Daegu Catholic University, Gyeongsangbuk-do, Republic of 
      Korea.
FAU - Lee, Gaeun
AU  - Lee G
AD  - Department of Statistics, Daegu University, Gyeongsangbuk-do, Republic of Korea.
FAU - Hwang, Jinseub
AU  - Hwang J
AD  - Department of Statistics, Daegu University, Gyeongsangbuk-do, Republic of Korea.
FAU - Kim, Ji-Won
AU  - Kim JW
AD  - Division of Rheumatology, Department of Internal Medicine, Daegu Catholic 
      University School of Medicine, Daegu, Republic of Korea.
FAU - Kwon, Jin-Won
AU  - Kwon JW
AD  - BK21 FOUR Community-Based Intelligent Novel Drug Discovery Education Unit, 
      College of Pharmacy and Research Institute of Pharmaceutical Sciences, Kyungpook 
      National University, Daegu, Republic of Korea.
LA  - eng
PT  - Journal Article
DEP - 20231030
PL  - Switzerland
TA  - Front Pharmacol
JT  - Frontiers in pharmacology
JID - 101548923
PMC - PMC10642260
OTO - NOTNLM
OT  - asian
OT  - biologic DMARDs
OT  - cardiovascular risk
OT  - janus kinase inhibitors
OT  - rheumatoid arthritis
COIS- The authors declare that the research was conducted in the absence of any 
      commercial or financial relationships that could be construed as a potential 
      conflict of interest.
EDAT- 2023/11/15 06:42
MHDA- 2023/11/15 06:43
PMCR- 2023/10/30
CRDT- 2023/11/15 04:11
PHST- 2023/02/14 00:00 [received]
PHST- 2023/10/16 00:00 [accepted]
PHST- 2023/11/15 06:43 [medline]
PHST- 2023/11/15 06:42 [pubmed]
PHST- 2023/11/15 04:11 [entrez]
PHST- 2023/10/30 00:00 [pmc-release]
AID - 1165711 [pii]
AID - 10.3389/fphar.2023.1165711 [doi]
PST - epublish
SO  - Front Pharmacol. 2023 Oct 30;14:1165711. doi: 10.3389/fphar.2023.1165711. 
      eCollection 2023.

PMID- 37945426
OWN - NLM
STAT- MEDLINE
DCOM- 20231219
LR  - 20231219
IS  - 1444-2892 (Electronic)
IS  - 1443-9506 (Linking)
VI  - 32
IP  - 12
DP  - 2023 Dec
TI  - Sex Differences in Pharmacotherapy and Long-Term Outcomes in Patients With 
      Ischaemic Heart Disease and Comorbid Left Ventricular Dysfunction.
PG  - 1457-1464
LID - S1443-9506(23)04321-4 [pii]
LID - 10.1016/j.hlc.2023.09.008 [doi]
AB  - BACKGROUND: Left ventricular (LV) dysfunction and ischaemic heart disease (IHD) 
      are common among women. However, women tend to present later and are less likely 
      to receive guideline-directed medical therapy (GDMT) compared with men. METHODS: 
      We analysed prospectively collected data (2005-2018) from a multicentre registry 
      on GDMT 30 days after percutaneous coronary intervention in 13,015 patients with 
      LV ejection fraction <50%. Guideline-directed medical therapy was defined as beta 
      blocker, angiotensin-converting enzyme inhibitor/angiotensin receptor 
      blocker±mineralocorticoid receptor antagonist. Long-term mortality was determined 
      by linkage with the Australian National Death Index. RESULTS: Women represented 
      20% (2,634) of the total cohort. Mean age was 65±12 years. Women were on average 
      >5 years, with higher body mass index and higher rates of hypertension, diabetes, 
      renal dysfunction, prior stroke, and rheumatoid arthritis. Guideline-directed 
      medical therapy was similar between sexes (73% vs 72%; p=0.58), although women 
      were less likely to be on an angiotensin-converting enzyme inhibitor/angiotensin 
      receptor blocker (80% vs 82%; p=0.02). Women were less likely to be on statin 
      therapy (p<0.001) or a second antiplatelet agent (p=0.007). Women had higher 
      unadjusted long-term mortality (25% vs 19%; p<0.001); however, there were no 
      differences in long-term mortality between sexes on adjusted analysis (hazard 
      ratio 0.99; 95% confidence interval 0.87-1.14; p=0.94). CONCLUSIONS: Rates of 
      GDMT for LV dysfunction were high and similar between sexes; however, women were 
      less likely to be on appropriate IHD secondary prevention. The increased 
      unadjusted long-term mortality in women was attenuated in adjusted analysis, 
      which highlights the need for optimisation of baseline risk to improve long-term 
      outcomes of women with IHD and comorbid LV dysfunction.
CI  - Copyright © 2023 Australian and New Zealand Society of Cardiac and Thoracic 
      Surgeons (ANZSCTS) and the Cardiac Society of Australia and New Zealand (CSANZ). 
      Published by Elsevier B.V. All rights reserved.
FAU - Dagan, Misha
AU  - Dagan M
AD  - Department of Cardiology, Alfred Hospital, Melbourne, Vic, Australia. Electronic 
      address: http://www.twitter.com/misha_dagan.
FAU - Dinh, Diem T
AU  - Dinh DT
AD  - Centre of Cardiovascular Research and Education in Therapeutics, Department of 
      Epidemiology and Preventive Medicine, Monash University, Melbourne, Vic, 
      Australia.
FAU - Stehli, Julia
AU  - Stehli J
AD  - Department of Cardiology, Alfred Hospital, Melbourne, Vic, Australia.
FAU - Nan Tie, Emilia
AU  - Nan Tie E
AD  - Department of Cardiology, Alfred Hospital, Melbourne, Vic, Australia.
FAU - Brennan, Angela
AU  - Brennan A
AD  - Department of Cardiology, Alfred Hospital, Melbourne, Vic, Australia; Centre of 
      Cardiovascular Research and Education in Therapeutics, Department of Epidemiology 
      and Preventive Medicine, Monash University, Melbourne, Vic, Australia.
FAU - Ajani, Andrew E
AU  - Ajani AE
AD  - Centre of Cardiovascular Research and Education in Therapeutics, Department of 
      Epidemiology and Preventive Medicine, Monash University, Melbourne, Vic, 
      Australia; Department of Cardiology, Royal Melbourne Hospital, Melbourne, Vic, 
      Australia.
FAU - Clark, David J
AU  - Clark DJ
AD  - Department of Cardiology, Austin Hospital, Melbourne, Vic, Australia.
FAU - Freeman, Melanie
AU  - Freeman M
AD  - Department of Cardiology, Box Hill Hospital, Melbourne, Vic, Australia.
FAU - Reid, Christopher M
AU  - Reid CM
AD  - Centre of Cardiovascular Research and Education in Therapeutics, Department of 
      Epidemiology and Preventive Medicine, Monash University, Melbourne, Vic, 
      Australia; School of Population Health, Curtin University, Perth, WA, Australia.
FAU - Hiew, Chin
AU  - Hiew C
AD  - Department of Cardiology, University Hospital Geelong, Geelong, Vic, Australia; 
      School of Medicine, Deakin University, Melbourne, Vic, Australia.
FAU - Oqueli, Ernesto
AU  - Oqueli E
AD  - Department of Cardiology, Ballarat Base Hospital, Melbourne, Vic, Australia.
FAU - Kaye, David M
AU  - Kaye DM
AD  - Department of Cardiology, Alfred Hospital, Melbourne, Vic, Australia; 
      Monash-Alfred-Baker Centre for Cardiovascular Research, Monash University, 
      Melbourne, Vic, Australia.
FAU - Duffy, Stephen J
AU  - Duffy SJ
AD  - Centre of Cardiovascular Research and Education in Therapeutics, Department of 
      Epidemiology and Preventive Medicine, Monash University, Melbourne, Vic, 
      Australia; Monash-Alfred-Baker Centre for Cardiovascular Research, Monash 
      University, Melbourne, Vic, Australia. Electronic address: 
      stephenjamesduffy@gmail.com.
CN  - Melbourne Interventional Group
LA  - eng
PT  - Journal Article
DEP - 20231107
PL  - Australia
TA  - Heart Lung Circ
JT  - Heart, lung & circulation
JID - 100963739
RN  - 0 (Angiotensin-Converting Enzyme Inhibitors)
RN  - 0 (Adrenergic beta-Antagonists)
RN  - 0 (Angiotensin Receptor Antagonists)
SB  - IM
MH  - Humans
MH  - Female
MH  - Male
MH  - Middle Aged
MH  - Aged
MH  - Sex Characteristics
MH  - Australia/epidemiology
MH  - *Myocardial Ischemia/complications/drug therapy/epidemiology
MH  - *Coronary Artery Disease/drug therapy
MH  - Angiotensin-Converting Enzyme Inhibitors/therapeutic use
MH  - Adrenergic beta-Antagonists/therapeutic use
MH  - *Ventricular Dysfunction, Left/drug therapy/epidemiology
MH  - Stroke Volume/physiology
MH  - Angiotensin Receptor Antagonists/therapeutic use
MH  - *Heart Failure
OTO - NOTNLM
OT  - Optimal medical therapy
OT  - Pharmacotherapy
OT  - Secondary prevention
OT  - Sex differences
OT  - Women's heart disease
COIS- Competing Interest Statement SJD’s work is supported by a National Health and 
      Medical Research Council of Australia (NHMRC) Grant (number 1111170). CMR’s work 
      is supported by a NHMRC Principal Research Fellowship (reference no. 1136372).
EDAT- 2023/11/10 00:44
MHDA- 2023/12/19 06:42
CRDT- 2023/11/09 21:54
PHST- 2022/09/24 00:00 [received]
PHST- 2023/06/07 00:00 [revised]
PHST- 2023/09/02 00:00 [accepted]
PHST- 2023/12/19 06:42 [medline]
PHST- 2023/11/10 00:44 [pubmed]
PHST- 2023/11/09 21:54 [entrez]
AID - S1443-9506(23)04321-4 [pii]
AID - 10.1016/j.hlc.2023.09.008 [doi]
PST - ppublish
SO  - Heart Lung Circ. 2023 Dec;32(12):1457-1464. doi: 10.1016/j.hlc.2023.09.008. Epub 
      2023 Nov 7.

PMID- 37942277
OWN - NLM
STAT- PubMed-not-MEDLINE
LR  - 20231110
IS  - 1759-720X (Print)
IS  - 1759-7218 (Electronic)
IS  - 1759-720X (Linking)
VI  - 15
DP  - 2023
TI  - Rheumatoid arthritis disease activity and adverse events in patients receiving 
      tofacitinib or tumor necrosis factor inhibitors: a post hoc analysis of ORAL 
      Surveillance.
PG  - 1759720X231201047
LID - 10.1177/1759720X231201047 [doi]
LID - 1759720X231201047
AB  - BACKGROUND: In patients with rheumatoid arthritis (RA), persistent inflammation 
      and increasing disease activity are associated with increased risk of adverse 
      events (AEs). OBJECTIVES: To assess relationships between RA disease activity and 
      AEs of interest in patients treated with tofacitinib or tumor necrosis factor 
      inhibitors (TNFi). DESIGN: This was a post hoc analysis of a long-term, 
      postauthorization safety endpoint trial of tofacitinib versus TNFi. METHODS: In 
      ORAL Surveillance, 4362 patients aged ⩾50 years with active RA despite 
      methotrexate, and ⩾1 additional cardiovascular (CV) risk factor, were randomized 
      1:1:1 to tofacitinib 5 or 10 mg twice daily or TNFi for up to 72 months. Post hoc 
      time-dependent multivariable Cox analysis evaluated the relationships between 
      disease activity [Clinical Disease Activity Index (CDAI)], inflammation 
      [C-reactive protein (CRP)], and AEs of interest. The AEs included major adverse 
      CV events (MACE), malignancies excluding nonmelanoma skin cancer (NMSC), venous 
      thromboembolism (VTE), serious infections, herpes zoster (HZ), nonserious 
      infections excluding HZ (NSI), and death. RESULTS: Across treatments, risk for 
      NSI was higher when patients had CDAI-defined active disease versus remission; 
      MACE and VTE risks trended higher, but did not reach significance. Hazard ratios 
      for MACE, malignancies excluding NMSC, VTE, infections, and death rose by 2-9% 
      for each 5-mg/L increment in serum CRP. The interaction terms evaluating the 
      impact of treatment assignment on the relationship between disease activity and 
      AEs were all p > 0.05. CONCLUSION: In ORAL Surveillance, higher NSI risk was 
      observed in the presence of active RA versus remission. The risk of MACE and VTE 
      directionally increased in active disease versus remission, although statistical 
      power was limited due to small event numbers in these categories. The 
      relationship between active disease and AEs was not impacted by treatment with 
      tofacitinib versus TNFi. REGISTRATION: NCT02092467.
CI  - © The Author(s), 2023.
FAU - Karpouzas, George A
AU  - Karpouzas GA
AD  - Division of Rheumatology, Harbor-UCLA Medical Center, and the Lundquist 
      Institute, Torrance, CA, USA.
FAU - Szekanecz, Zoltán
AU  - Szekanecz Z
AD  - Department of Rheumatology, Faculty of Medicine, University of Debrecen, 
      Debrecen, Hungary.
FAU - Baecklund, Eva
AU  - Baecklund E
AD  - Department of Medical Sciences, Uppsala University, Uppsala, Sweden.
FAU - Mikuls, Ted R
AU  - Mikuls TR
AD  - Division of Rheumatology, University of Nebraska Medical Center and VA 
      Nebraska-Western Iowa Health Care System, Omaha, NE, USA.
FAU - Bhatt, Deepak L
AU  - Bhatt DL
AD  - Mount Sinai Heart, Icahn School of Medicine at Mount Sinai Health System, New 
      York, NY, USA.
FAU - Wang, Cunshan
AU  - Wang C
AD  - Inflammation and Immunology, Pfizer Inc, Groton, CT, USA.
FAU - Sawyerr, Gosford A
AU  - Sawyerr GA
AD  - Inflammation and Immunology, Pfizer Inc, New York, NY, USA.
FAU - Chen, Yan
AU  - Chen Y
AD  - Inflammation and Immunology, Pfizer Inc, Collegeville, PA, USA.
FAU - Menon, Sujatha
AU  - Menon S
AD  - Inflammation and Immunology, Pfizer Inc, Groton, CT, USA.
FAU - Connell, Carol A
AU  - Connell CA
AD  - Inflammation and Immunology, Pfizer Inc, Groton, CT, USA.
FAU - Ytterberg, Steven R
AU  - Ytterberg SR
AD  - Division of Rheumatology, Mayo Clinic, Rochester, MN, USA.
FAU - Mortezavi, Mahta
AU  - Mortezavi M
AUID- ORCID: 0000-0003-4666-071X
AD  - Inflammation and Immunology, Pfizer Inc, 66 Hudson Boulevard, New York, NY 10001, 
      USA.
LA  - eng
SI  - ClinicalTrials.gov/NCT02092467
PT  - Journal Article
DEP - 20231106
PL  - England
TA  - Ther Adv Musculoskelet Dis
JT  - Therapeutic advances in musculoskeletal disease
JID - 101517322
PMC - PMC10629315
OAB - The link between disease activity and adverse medical events in people with 
      rheumatoid arthritis taking tofacitinib or tumor necrosis factor inhibitors. Why 
      was the study done? • People with rheumatoid arthritis (RA) who have uncontrolled 
      symptoms (high disease activity) have a higher chance of having adverse medical 
      events (medical problems that occur during treatment with a medication) than 
      people who have mild symptoms (low disease activity). • We looked at the link 
      between levels of disease activity and the risk of having adverse medical events 
      in people with RA who took tofacitinib or a tumor necrosis factor inhibitor 
      (TNFi) medication. What did the researchers do? • We used the results of ORAL 
      Surveillance, a long-term safety trial in people with RA.  ○ In this study, 
      people with RA were 50 years or older and at high risk of a major cardiovascular 
      event such as heart attack or stroke. • For up to 6 years, people took 
      tofacitinib 5 or 10mg tablets two times a day or TNFi injections. • We used 
      statistical tests to examine the link between different levels of RA disease 
      activity or inflammation and different adverse medical events, such as:  ○ major 
      cardiovascular events (such as heart attack, stroke, or death due to heart 
      failure)  ○ cancers  ○ blood clots  ○ infections  ○ deaths. What did the 
      researchers find? • In people who took tofacitinib or TNFi:  ○ People with active 
      disease (those with RA symptoms) had a higher risk of infections that did not 
      lead to hospitalization (nonserious infections) than people in remission (those 
      with very mild symptoms or no symptoms at all).  ○ People with active disease 
      also had a slightly higher risk of major cardiovascular events and blood clots 
      than those in remission.  ○ Higher levels of inflammation led to increased risk 
      of major cardiovascular events, cancers, blood clots, infections, and deaths. 
      What do the findings mean? • Active RA disease leads to higher risk of adverse 
      medical events. • The medication used (tofacitinib or TNFi) did not affect the 
      link between levels of RA disease activity and adverse medical events. • This 
      study was limited by the low number of adverse medical events recorded.
OABL- eng
OTO - NOTNLM
OT  - DMARDs
OT  - autoinflammatory conditions
OT  - inflammation
OT  - outcome measures
OT  - rheumatoid arthritis
COIS- GAK has received research grants from Pfizer Inc, has acted as a consultant for 
      Janssen and Sanofi-Genzyme-Regeneron, and has participated in speakers’ bureau 
      activities for Sanofi-Genzyme-Regeneron. ZS has acted as a consultant for AbbVie, 
      Eli Lilly, Novartis, Pfizer Inc, Roche, and Sanofi, has acted as a paid 
      instructor for AbbVie, Eli Lilly, Gedeon Richter, Novartis, Pfizer Inc, and 
      Roche, and has participated in speakers’ bureau activities for AbbVie, Eli Lilly, 
      Novartis, Pfizer Inc, Roche, and Sanofi. EB declares no competing interests. TRM 
      has received research grants from Bristol Myers Squibb and Horizon, has acted as 
      a consultant for Gilead Sciences, Horizon, Sanofi and UCB, and served on the 
      Steering Committee for ORAL Surveillance for Pfizer Inc. DLB served as a member 
      of the Steering Committee for ORAL Surveillance, with funding from Pfizer Inc 
      paid to Brigham and Women’s Hospital. DLB has also served as an advisory board 
      member for ANGIOWave, Bayer, Boehringer Ingelheim, Cardax, CellProthera, Cereno 
      Scientific, Elsevier Practice Update Cardiology, High Enroll, Janssen, Level Ex, 
      McKinsey, Medscape Cardiology, Merck, MyoKardia, NirvaMed, Novo Nordisk, 
      PhaseBio, PLx Pharma, Regado Biosciences, and Stasys; has served on the Board of 
      Directors for AngioWave (stock options), Boston VA Research Institute, Bristol 
      Myers Squibb (stock), DRS.LINQ (stock options), High Enroll (stock), Society of 
      Cardiovascular Patient Care, and TOBESOFT; has acted as the Inaugural Chair of 
      the American Heart Association Quality Oversight Committee; has acted as a 
      consultant for Broadview Ventures; has been a member of the Data Monitoring 
      Committees for Acesion Pharma, Assistance Publique-Hôpitaux de Paris, Baim 
      Institute for Clinical Research (formerly Harvard Clinical Research Institute, 
      for the PORTICO trial, funded by St. Jude Medical, now Abbott), Boston Scientific 
      (Chair, PEITHO trial), Cleveland Clinic (including for the ExCEED trial, funded 
      by Edwards), Contego Medical (Chair, PERFORMANCE 2), Duke Clinical Research 
      Institute, Mayo Clinic, Mount Sinai School of Medicine (for the ENVISAGE trial, 
      funded by Daiichi Sankyo; for the ABILITY-DM trial, funded by Concept Medical), 
      Novartis, Population Health Research Institute, and Rutgers University (for the 
      NIH-funded MINT Trial); has received honoraria from the American College of 
      Cardiology (Senior Associate Editor, Clinical Trials and News, ACC.org; Chair, 
      ACC Accreditation Oversight Committee), Arnold and Porter law firm (work related 
      to Sanofi/Bristol Myers Squibb clopidogrel litigation), Baim Institute for 
      Clinical Research (formerly Harvard Clinical Research Institute; RE-DUAL PCI 
      Clinical Trial Steering Committee funded by Boehringer Ingelheim; AEGIS-II 
      Executive Committee funded by CSL Behring), Belvoir Publications (Editor in 
      Chief, Harvard Heart Letter), Canadian Medical and Surgical Knowledge Translation 
      Research Group (Clinical Trial Steering Committees), Cowen and Company, Duke 
      Clinical Research Institute (Clinical Trial Steering Committees, including for 
      the PRONOUNCE trial, funded by Ferring Pharmaceuticals), HMP Global (Editor in 
      Chief, Journal of Invasive Cardiology), Journal of the American College of 
      Cardiology (Guest Editor; Associate Editor), K2P (Co-Chair, interdisciplinary 
      curriculum), Level Ex, Medtelligence/ReachMD (CME Steering Committees), MJH Life 
      Sciences, Oakstone CME (Course Director, Comprehensive Review of Interventional 
      Cardiology), Piper Sandler, Population Health Research Institute (for the COMPASS 
      Operations Committee, Publications Committee, Steering Committee, and USA 
      national co-leader, funded by Bayer), Slack Publications (Chief Medical Editor, 
      Cardiology Today’s Intervention), Society of Cardiovascular Patient Care 
      (Secretary/Treasurer), WebMD (CME Steering Committees), and Wiley (Steering 
      Committee); has acted as Deputy Editor for Clinical Cardiology, Chaired the 
      NCDR-ACTION Registry Steering Committee, and Chaired the VA CART Research and 
      Publications Committee; has been named on a patent for sotagliflozin assigned to 
      Brigham and Women’s Hospital, who assigned to Lexicon (neither DLB nor Brigham 
      and Women’s Hospital receive any income from this patent); has received research 
      funding from Abbott, Acesion Pharma, Afimmune, Aker BioMarine, Amarin, Amgen, 
      AstraZeneca, Bayer, Beren, Boehringer Ingelheim, Boston Scientific, Bristol Myers 
      Squibb, Cardax, CellProthera, Cereno Scientific, Chiesi, CinCor, CSL Behring, 
      Eisai, Eli Lilly, Ethicon, Faraday Pharmaceuticals, Ferring Pharmaceuticals, 
      Forest Laboratories, Fractyl, Garmin, HLS Therapeutics, Idorsia, Ironwood, 
      Ischemix, Janssen, Javelin, Lexicon, Medtronic, Merck, Moderna, MyoKardia, 
      NirvaMed, Novartis, Novo Nordisk, Owkin, Pfizer, PhaseBio, PLx Pharma, Recardio, 
      Regeneron, Reid Hoffman Foundation, Roche, Sanofi, Stasys, Synaptic, The 
      Medicines Company, Youngene, and 89Bio; has received royalties from Elsevier 
      (Editor, Braunwald’s Heart Disease), has been a site co-investigator for Abbott, 
      BIOTRONIK, Boston Scientific, CSI, Endotronix, St. Jude Medical (now Abbott), 
      Philips, SpectraWAVE, Svelte, and Vascular Solutions; has been a trustee for the 
      American College of Cardiology; and has worked on unfunded research for FlowCo 
      and Takeda. GAS has acted as a consultant for Pfizer Inc, and was an employee of 
      Syneos Health Inc at the time of the analysis, who were paid contractors to 
      Pfizer Inc in the development of this manuscript and in providing statistical 
      support. SRY has acted as a consultant for Corbus Pharmaceuticals, Kezar Life 
      Sciences, and Pfizer Inc. SRY also acted as a member of the Steering Committee 
      for ORAL Surveillance. CW, YC, SM, and MM are employees and shareholders of 
      Pfizer Inc. CAC was an employee and shareholder of Pfizer Inc at the time of the 
      analysis.
EDAT- 2023/11/09 06:42
MHDA- 2023/11/09 06:43
PMCR- 2023/11/06
CRDT- 2023/11/09 04:25
PHST- 2023/05/12 00:00 [received]
PHST- 2023/08/25 00:00 [accepted]
PHST- 2023/11/09 06:43 [medline]
PHST- 2023/11/09 06:42 [pubmed]
PHST- 2023/11/09 04:25 [entrez]
PHST- 2023/11/06 00:00 [pmc-release]
AID - 10.1177_1759720X231201047 [pii]
AID - 10.1177/1759720X231201047 [doi]
PST - epublish
SO  - Ther Adv Musculoskelet Dis. 2023 Nov 6;15:1759720X231201047. doi: 
      10.1177/1759720X231201047. eCollection 2023.

PMID- 37933364
OWN - NLM
STAT- PubMed-not-MEDLINE
LR  - 20231108
IS  - 2168-8184 (Print)
IS  - 2168-8184 (Electronic)
IS  - 2168-8184 (Linking)
VI  - 15
IP  - 10
DP  - 2023 Oct
TI  - Mouth-Heart Connection: A Systematic Review on the Impact of Periodontal Disease 
      on Cardiovascular Health.
PG  - e46585
LID - 10.7759/cureus.46585 [doi]
LID - e46585
AB  - Periodontal diseases (PDs) and cardiovascular diseases (CVDs) are highly 
      prevalent global diseases with increasing percentages of morbidity and mortality. 
      Both PD and CVDs independently have multifactorial causation, and emerging 
      evidence shows an association between PD and CVDs. Periodontal diseases like 
      gingivitis and periodontitis are chronic inflammatory conditions that eventually 
      cause systemic inflammation, leading to many systemic diseases like rheumatoid 
      arthritis, cardiovascular diseases, and others. In this study, we followed a 
      systematic review approach to give an overview of the current evidence on the 
      association between PD and CVDs. We used a relevant search strategy to retrieve 
      articles from databases such as PubMed and Google Scholar from 2013 to July 2023. 
      Upon applying filters and screening through titles and abstracts, we could narrow 
      down articles to 21. On full-text screening, we selected 10 articles for in-depth 
      analysis. This study showed a significant correlation between PD and CVDs. Poor 
      oral hygiene, infection, and inflammation in the oral cavity lead to systemic 
      inflammation, causing endothelial dysfunction. There are controversial views 
      about PD acting as an independent risk factor for CVD development, as there are 
      other risk factors such as age, gender, smoking, etc. acting as confounding 
      factors while establishing the link between PD and CVDs. Knowledge about oral 
      health, maintaining good oral hygiene, and proper treatment for PD could reduce 
      the incidence of CVDs. Further research is needed to prove that PD is an 
      independent risk factor for CVDs.
CI  - Copyright © 2023, Etta et al.
FAU - Etta, Indu
AU  - Etta I
AD  - Internal Medicine, Kakatiya Medical College, Warangal, IND.
FAU - Kambham, Saisravika
AU  - Kambham S
AD  - Internal Medicine, Dr. Bhim Rao Ambedkar Medical College and Hospital, Bangalore, 
      IND.
FAU - Girigosavi, Khushal B
AU  - Girigosavi KB
AD  - Neurology, Dr. Vasantrao Pawar Medical College, Hospital and Research Center, 
      Nashik, IND.
FAU - Panjiyar, Binay K
AU  - Panjiyar BK
AD  - Internal Medicine, Harvard Medical School, Boston, USA.
AD  - Internal Medicine, California Institute of Behavioral Neurosciences & Psychology, 
      Fairfield, USA.
LA  - eng
PT  - Journal Article
PT  - Review
DEP - 20231006
PL  - United States
TA  - Cureus
JT  - Cureus
JID - 101596737
PMC - PMC10625740
OTO - NOTNLM
OT  - cardiovascular diseases (cvd)
OT  - hypertension
OT  - myocardial infarction  
OT  - periodontal disease (pd)
OT  - periodontitis
OT  - stroke
COIS- The authors have declared that no competing interests exist.
EDAT- 2023/11/07 06:46
MHDA- 2023/11/07 06:47
PMCR- 2023/10/06
CRDT- 2023/11/07 03:49
PHST- 2023/10/06 00:00 [accepted]
PHST- 2023/11/07 06:47 [medline]
PHST- 2023/11/07 06:46 [pubmed]
PHST- 2023/11/07 03:49 [entrez]
PHST- 2023/10/06 00:00 [pmc-release]
AID - 10.7759/cureus.46585 [doi]
PST - epublish
SO  - Cureus. 2023 Oct 6;15(10):e46585. doi: 10.7759/cureus.46585. eCollection 2023 
      Oct.

PMID- 37871918
OWN - NLM
STAT- MEDLINE
DCOM- 20231030
LR  - 20241024
IS  - 1462-0332 (Electronic)
IS  - 1462-0324 (Print)
IS  - 1462-0324 (Linking)
VI  - 62
IP  - SI3
DP  - 2023 Oct 23
TI  - Neuropathologic evaluation of cerebrovascular disease in patients with rheumatoid 
      arthritis.
PG  - SI296-SI303
LID - 10.1093/rheumatology/kead396 [doi]
AB  - OBJECTIVES: Active RA has been associated with an increased risk of both 
      cardiovascular and peripheral vascular disease. We aimed to compare 
      cerebrovascular changes in patients with and without RA, both with and without a 
      neuropathologic diagnosis of neurodegenerative disease. METHODS: Patients with RA 
      (n = 32) who died and underwent autopsy between 1994 and 2021 were matched to 
      non-RA controls (n = 32) on age, sex and level of neurodegenerative 
      proteinopathy. Routine neuropathologic examination was performed at the time of 
      autopsy. Cerebrovascular disease severity was evaluated using modified Kalaria 
      and Strozyk scales. Clinical dementia diagnoses were manually collected from 
      patients' medical records. RESULTS: Prior to death, 15 (47%) RA patients and 14 
      (44%) controls were diagnosed with dementia; 9 patients in each group (60% and 
      64%, respectively) had Alzheimer's disease. The prevalence of cerebral amyloid 
      angiopathy, microinfarcts, infarcts or strokes was found to be similar between 
      groups. Patients with RA were more likely to have more severe vascular changes in 
      the basal ganglia by Kalaria scale (P = 0.04), but not in other brain areas. 
      There were no significant differences in the presence of large infarcts, lacunar 
      infarcts or leukoencephalopathy by Strozyk scale. Among patients with RA and no 
      clinical diagnosis of dementia, the majority had mild-moderate cerebrovascular 
      abnormalities, and a subset of patients had Alzheimer's disease neuropathologic 
      changes. CONCLUSION: In this small series of autopsies, patients with and without 
      RA had largely similar cerebrovascular pathology when controlling for 
      neurodegenerative proteinopathies, although patients with RA exhibited more 
      pronounced cerebrovascular disease in the basal ganglia.
CI  - © The Author(s) 2023. Published by Oxford University Press on behalf of the 
      British Society for Rheumatology. All rights reserved. For permissions, please 
      email: journals.permissions@oup.com.
FAU - Larsen, Rachel A
AU  - Larsen RA
AD  - Department of Laboratory Medicine and Pathology, Neuropathology Mayo Clinic, 
      Rochester, MN, USA.
FAU - Constantopoulos, Eleni
AU  - Constantopoulos E
AD  - Department of Laboratory Medicine and Pathology, Neuropathology Mayo Clinic, 
      Rochester, MN, USA.
FAU - Kodishala, Chanakya
AU  - Kodishala C
AD  - Division of Rheumatology, Department of Internal Medicine, Mayo Clinic, 
      Rochester, MN, USA.
FAU - Lovering, Edward
AU  - Lovering E
AD  - Division of Rheumatology, Department of Internal Medicine, Mayo Clinic, 
      Rochester, MN, USA.
FAU - Kumar, Rakesh
AU  - Kumar R
AD  - Division of Rheumatology, Department of Internal Medicine, Mayo Clinic, 
      Rochester, MN, USA.
FAU - Hulshizer, Cassondra A
AU  - Hulshizer CA
AD  - Department of Quantitative Health Sciences, Mayo Clinic, Rochester, MN, USA.
FAU - Lennon, Ryan J
AU  - Lennon RJ
AD  - Department of Quantitative Health Sciences, Mayo Clinic, Rochester, MN, USA.
FAU - Crowson, Cynthia S
AU  - Crowson CS
AUID- ORCID: 0000-0001-5847-7475
AD  - Division of Rheumatology, Department of Internal Medicine, Mayo Clinic, 
      Rochester, MN, USA.
AD  - Department of Quantitative Health Sciences, Mayo Clinic, Rochester, MN, USA.
FAU - Nguyen, Aivi T
AU  - Nguyen AT
AD  - Department of Laboratory Medicine and Pathology, Neuropathology Mayo Clinic, 
      Rochester, MN, USA.
FAU - Myasoedova, Elena
AU  - Myasoedova E
AUID- ORCID: 0000-0003-2006-1436
AD  - Division of Rheumatology, Department of Internal Medicine, Mayo Clinic, 
      Rochester, MN, USA.
AD  - Department of Quantitative Health Sciences, Mayo Clinic, Rochester, MN, USA.
LA  - eng
GR  - R01 AR046849/AR/NIAMS NIH HHS/United States
GR  - R01 AG034676/AG/NIA NIH HHS/United States
GR  - K24 AG078179/AG/NIA NIH HHS/United States
GR  - R01 AG068192/AG/NIA NIH HHS/United States
GR  - UL1 TR002377/TR/NCATS NIH HHS/United States
PT  - Journal Article
PT  - Research Support, N.I.H., Extramural
PL  - England
TA  - Rheumatology (Oxford)
JT  - Rheumatology (Oxford, England)
JID - 100883501
SB  - IM
MH  - Humans
MH  - *Alzheimer Disease/complications/pathology
MH  - *Neurodegenerative Diseases/complications/pathology
MH  - *Cerebrovascular Disorders/etiology
MH  - Brain/pathology
MH  - *Arthritis, Rheumatoid/complications/pathology
MH  - Infarction
PMC - PMC10593511
OTO - NOTNLM
OT  - RA
OT  - cerebrovascular disease
OT  - neuropathology
EDAT- 2023/10/24 00:41
MHDA- 2023/10/30 06:46
PMCR- 2024/10/23
CRDT- 2023/10/23 20:13
PHST- 2023/03/15 00:00 [received]
PHST- 2023/07/19 00:00 [accepted]
PHST- 2023/10/30 06:46 [medline]
PHST- 2023/10/24 00:41 [pubmed]
PHST- 2023/10/23 20:13 [entrez]
PHST- 2024/10/23 00:00 [pmc-release]
AID - 7328902 [pii]
AID - kead396 [pii]
AID - 10.1093/rheumatology/kead396 [doi]
PST - ppublish
SO  - Rheumatology (Oxford). 2023 Oct 23;62(SI3):SI296-SI303. doi: 
      10.1093/rheumatology/kead396.

PMID- 37844386
OWN - NLM
STAT- MEDLINE
DCOM- 20231216
LR  - 20240102
IS  - 1532-866X (Electronic)
IS  - 0049-0172 (Linking)
VI  - 63
DP  - 2023 Dec
TI  - Elevated triglyceride levels are associated with increased risk for major adverse 
      cardiovascular events in statin-naïve rheumatoid arthritis patients: A nationwide 
      cohort study.
PG  - 152274
LID - S0049-0172(23)00116-6 [pii]
LID - 10.1016/j.semarthrit.2023.152274 [doi]
AB  - OBJECTIVES: To investigate the association between the four components of the 
      lipid profile (total cholesterol (TC), triglyceride (TG), low-density lipoprotein 
      cholesterol (LDL-C), and high-density lipoprotein cholesterol (HDL-C)) at 
      baseline and composite major adverse cardiovascular events (MACEs) in 
      statin-naïve rheumatoid arthritis (RA) patients with no previous history of 
      cardiovascular events. METHODS: This nationwide population-based cohort study was 
      performed on a total of 15,216 statin-naïve RA patients. The end point was a 
      composite of clinical events, including myocardial infarction (MI), stroke, 
      coronary revascularization, and cardiovascular death. We compared the incidence 
      of and risk for clinical events according to each lipid variable. RESULTS: During 
      follow-up (median 4.70 years), the incidence of MACE per 1000 person-years was 
      7.27. Among the four lipid components, only higher baseline TG levels were 
      significantly associated with increased risk for composite MACE in RA subjects. 
      The risk for composite MACE was significantly higher in the third (adjusted 
      hazard ratio (HR), 1.35 [95% confidence interval (CI), 1.03-1.78]) and highest 
      quartiles (adjusted HR, 1.74 [95%CI, 1.33-2.28]) of baseline TG level versus the 
      lowest quartile. CONCLUSIONS: In statin-naïve RA patients, increased TG level is 
      associated with increased risk for MACE. Therefore, screening and intervention 
      for increased TG level may be clinically beneficial in this population.
CI  - Copyright © 2023 Elsevier Inc. All rights reserved.
FAU - Choi, Wonsuk
AU  - Choi W
AD  - Department of Internal Medicine, Chonnam National University Hwasun Hospital, 
      Chonnam National University Medical School, Hwasun, Korea. Electronic address: 
      cwonsuk1106@gmail.com.
FAU - Kang, Ji-Hyoun
AU  - Kang JH
AD  - Department of Internal Medicine, Division of Rheumatology, Chonnam National 
      University Hospital, Chonnam National University Medical School, Gwangju, Korea.
FAU - Park, Ji Yong
AU  - Park JY
AD  - Department of Internal Medicine, Chonnam National University Hwasun Hospital, 
      Chonnam National University Medical School, Hwasun, Korea.
FAU - Hong, A Ram
AU  - Hong AR
AD  - Department of Internal Medicine, Chonnam National University Hwasun Hospital, 
      Chonnam National University Medical School, Hwasun, Korea.
FAU - Yoon, Jee Hee
AU  - Yoon JH
AD  - Department of Internal Medicine, Chonnam National University Hwasun Hospital, 
      Chonnam National University Medical School, Hwasun, Korea.
FAU - Kim, Hee Kyung
AU  - Kim HK
AD  - Department of Internal Medicine, Chonnam National University Hwasun Hospital, 
      Chonnam National University Medical School, Hwasun, Korea. Electronic address: 
      albeppy@chonnam.ac.kr.
FAU - Kang, Ho-Cheol
AU  - Kang HC
AD  - Department of Internal Medicine, Chonnam National University Hwasun Hospital, 
      Chonnam National University Medical School, Hwasun, Korea.
LA  - eng
PT  - Journal Article
DEP - 20231005
PL  - United States
TA  - Semin Arthritis Rheum
JT  - Seminars in arthritis and rheumatism
JID - 1306053
RN  - 0 (Hydroxymethylglutaryl-CoA Reductase Inhibitors)
RN  - 0 (Triglycerides)
RN  - 0 (Cholesterol, LDL)
RN  - 0 (Cholesterol, HDL)
SB  - IM
MH  - Humans
MH  - *Hydroxymethylglutaryl-CoA Reductase Inhibitors/therapeutic use
MH  - Cohort Studies
MH  - Risk Factors
MH  - *Myocardial Infarction/etiology/chemically induced
MH  - *Arthritis, Rheumatoid/complications/drug therapy/epidemiology
MH  - Triglycerides
MH  - Cholesterol, LDL
MH  - Cholesterol, HDL
MH  - *Cardiovascular Diseases/etiology/chemically induced
OTO - NOTNLM
OT  - Cardiovascular event
OT  - Nationwide cohort
OT  - Rheumatoid arthritis
OT  - Statin-naïve
OT  - Triglyceride
COIS- Declaration of Competing Interest The authors declare that they have no known 
      competing financial interests or personal relationships that could have appeared 
      to influence the work reported in this paper.
EDAT- 2023/10/17 00:42
MHDA- 2023/12/17 09:44
CRDT- 2023/10/16 18:02
PHST- 2023/07/26 00:00 [received]
PHST- 2023/09/18 00:00 [revised]
PHST- 2023/10/03 00:00 [accepted]
PHST- 2023/12/17 09:44 [medline]
PHST- 2023/10/17 00:42 [pubmed]
PHST- 2023/10/16 18:02 [entrez]
AID - S0049-0172(23)00116-6 [pii]
AID - 10.1016/j.semarthrit.2023.152274 [doi]
PST - ppublish
SO  - Semin Arthritis Rheum. 2023 Dec;63:152274. doi: 10.1016/j.semarthrit.2023.152274. 
      Epub 2023 Oct 5.

PMID- 37821035
OWN - NLM
STAT- MEDLINE
DCOM- 20240425
LR  - 20240621
IS  - 1542-7714 (Electronic)
IS  - 1542-3565 (Linking)
VI  - 22
IP  - 5
DP  - 2024 May
TI  - Risk of Major Adverse Cardiovascular Events in Immune-Mediated Inflammatory 
      Disorders on Biologics and Small Molecules: Network Meta-Analysis.
PG  - 961-970.e12
LID - S1542-3565(23)00767-X [pii]
LID - 10.1016/j.cgh.2023.09.033 [doi]
AB  - BACKGROUND AND AIMS: Recent studies raise concern for increased risk of major 
      adverse cardiovascular events (MACE) with Janus kinase (JAK) inhibitors used to 
      treat immune-mediated inflammatory disorders (IMIDs). We aimed to examine MACE 
      risk with licensed biologics and small molecules used commonly between IMIDs: 
      inflammatory bowel disease, rheumatoid arthritis, psoriasis/psoriatic arthritis, 
      and ankylosing spondylitis. METHODS: Data were obtained from systematic searches 
      (from inception to May 31, 2022) in PubMed, Embase, Ovid Medline, Scopus, 
      Cochrane Central, and ClinicalTrials.gov. Studies that assessed a predefined MACE 
      (myocardial infarction, cerebrovascular accident, unstable angina, cardiovascular 
      death, or heart failure) risk in those ≥18 years of age with IMIDs treated with 
      anti-interleukin (IL)-23 antibodies, anti-IL-12/23, anti-tumor necrosis factor α 
      antibodies (anti-TNF-α), or JAK inhibitors were included in a network 
      meta-analysis using a random-effects model with pooled odds ratios (ORs) reported 
      with 95% credible intervals (CrIs) by drug class and disease state. RESULTS: 
      Among 3528 studies identified, 40 (36 randomized controlled trials and 4 cohort 
      studies) were included in the systematic review, comprising 126,961 patients with 
      IMIDs. Based on network meta-analysis of randomized controlled trials, regardless 
      of disease state, anti-TNF-α (OR, 2.49; 95% CrI, 1.14-5.62), JAK inhibitors (OR, 
      2.64; 95% CrI, 1.26-5.99), and anti-IL-12/23 (OR, 3.15; 95% CrI, 1.01-13.35) were 
      associated with increased MACE risk compared with placebo. There was no 
      significant difference in the magnitude of the MACE risk between classes or based 
      on IMID type. CONCLUSIONS: Anti-IL-12/23, JAK inhibitors, and anti-TNF-α were 
      associated with higher risk of MACE compared with placebo. The magnitude of the 
      increased MACE risk was not different by IMID type. These results require 
      confirmation in larger prospective studies.
CI  - Copyright © 2024 AGA Institute. Published by Elsevier Inc. All rights reserved.
FAU - Mattay, Shivani Shah
AU  - Mattay SS
AD  - Division of Gastroenterology, Washington University in St. Louis School of 
      Medicine, St. Louis, Missouri.
FAU - Zamani, Mohammad
AU  - Zamani M
AD  - Division of Gastroenterology, Washington University in St. Louis School of 
      Medicine, St. Louis, Missouri; Digestive Diseases Research Center, Digestive 
      Diseases Research Institute, Tehran University of Medical Sciences, Tehran, Iran.
FAU - Saturno, Dany
AU  - Saturno D
AD  - Division of Gastroenterology, Washington University in St. Louis School of 
      Medicine, St. Louis, Missouri.
FAU - Loftus, Edward V Jr
AU  - Loftus EV Jr
AD  - Division of Gastroenterology and Hepatology, Mayo Clinic College of Medicine and 
      Science, Rochester, Minnesota.
FAU - Ciorba, Matthew A
AU  - Ciorba MA
AD  - Division of Gastroenterology, Washington University in St. Louis School of 
      Medicine, St. Louis, Missouri.
FAU - Yarur, Andres
AU  - Yarur A
AD  - Division of Gastroenterology, Cedars-Sinai Medical Center, Los Angeles, 
      California.
FAU - Singh, Siddharth
AU  - Singh S
AD  - Division of Gastroenterology, University of California San Diego, San Diego, 
      California.
FAU - Deepak, Parakkal
AU  - Deepak P
AD  - Division of Gastroenterology, Washington University in St. Louis School of 
      Medicine, St. Louis, Missouri. Electronic address: deepak.parakkal@wustl.edu.
LA  - eng
PT  - Journal Article
PT  - Meta-Analysis
PT  - Research Support, Non-U.S. Gov't
PT  - Review
PT  - Systematic Review
DEP - 20231010
PL  - United States
TA  - Clin Gastroenterol Hepatol
JT  - Clinical gastroenterology and hepatology : the official clinical practice journal 
      of the American Gastroenterological Association
JID - 101160775
RN  - 0 (Biological Products)
RN  - 0 (Janus Kinase Inhibitors)
SB  - IM
MH  - Humans
MH  - *Cardiovascular Diseases
MH  - *Biological Products/therapeutic use/adverse effects
MH  - *Network Meta-Analysis
MH  - Janus Kinase Inhibitors/therapeutic use/adverse effects
OTO - NOTNLM
OT  - Anti-TNF
OT  - Cardiovascular Disease
OT  - Inflammation
OT  - Inflammatory Bowel Disease
OT  - JAKi
OT  - Ustekinumab
EDAT- 2023/10/12 00:43
MHDA- 2024/04/26 00:52
CRDT- 2023/10/11 19:41
PHST- 2023/05/21 00:00 [received]
PHST- 2023/09/17 00:00 [revised]
PHST- 2023/09/25 00:00 [accepted]
PHST- 2024/04/26 00:52 [medline]
PHST- 2023/10/12 00:43 [pubmed]
PHST- 2023/10/11 19:41 [entrez]
AID - S1542-3565(23)00767-X [pii]
AID - 10.1016/j.cgh.2023.09.033 [doi]
PST - ppublish
SO  - Clin Gastroenterol Hepatol. 2024 May;22(5):961-970.e12. doi: 
      10.1016/j.cgh.2023.09.033. Epub 2023 Oct 10.

PMID- 37778762
OWN - NLM
STAT- Publisher
LR  - 20231115
IS  - 1499-2752 (Electronic)
IS  - 0315-162X (Linking)
DP  - 2023 Oct 1
TI  - Safety and Health Care Use Following COVID-19 Vaccination Among Adults With 
      Rheumatoid Arthritis: A Population-Based Self-Controlled Case Series Analysis.
LID - jrheum.2023-0355 [pii]
LID - 10.3899/jrheum.2023-0355 [doi]
AB  - OBJECTIVE: To determine if coronavirus disease 2019 (COVID-19) vaccines were 
      associated with adverse events of special interest (AESIs) and healthcare use 
      among adults with rheumatoid arthritis (RA). METHODS: Among adults with RA who 
      received at least 1 COVID-19 vaccine, a self-controlled case series (SCCS) 
      analysis was conducted to evaluate relative incidence (RI) rates of AESIs (Bell 
      palsy, idiopathic thrombocytopenia, acute disseminated encephalomyelitis, 
      pericarditis/myocarditis, Guillain-Barré syndrome, transverse myelitis, 
      myocardial infarction, anaphylaxis, stroke, deep vein thrombosis, pulmonary 
      embolism, narcolepsy, appendicitis, and disseminated intravascular coagulation) 
      in any 21-day period following vaccination compared to control periods. Secondary 
      outcomes included emergency department (ED) visits, hospitalizations, and 
      rheumatology visits. A matched non-RA comparator group was created and a separate 
      SCCS analysis was conducted. RI ratios (RIRs) were used to compare RA and non-RA 
      groups. RESULTS: Among 123,466 patients with RA and 493,864 comparators, the 
      majority received mRNA vaccines. For patients with RA, relative to control 
      periods, AESIs were not increased. ED visits increased after dose 2 (RI 1.06, 95% 
      CI 1.03-1.10) and decreased after dose 3 (RI 0.93, 95% CI 0.89-0.96). 
      Hospitalizations were lower after the first (RI 0.83, 95% CI 0.78-0.88), second 
      (RI 0.86, 95% CI 0.81-0.92), and third (RI 0.89, 95% CI 0.83-0.95) doses. 
      Rheumatology visits increased after dose 1 (RI 1.08, 95% CI 1.07-1.10), and 
      decreased after doses 2 and 3. Relative to comparators, patients with RA had a 
      higher AESI risk after dose 3 (RIR 1.28, 95% CI 1.05-1.56). Patients with RA 
      experienced fewer ED visits (RIR 0.73, 95% CI 0.58-0.90) and hospitalizations 
      (RIR 0.52, 95% CI 0.36-0.75) after dose 4. CONCLUSION: COVID-19 vaccines in 
      patients with RA were not associated with an increase in AESI risk or healthcare 
      use after every dose.
FAU - Lee, Jennifer J Y
AU  - Lee JJY
AUID- ORCID: 0000-0002-5300-2662
AD  - J.J.Y. Lee, MD, MSc, ICES, Toronto, Ontario.
FAU - Bernatsky, Sasha
AU  - Bernatsky S
AUID- ORCID: 0000-0002-9515-2802
AD  - S. Bernatsky, MD, PhD, Division of Rheumatology and Clinical Epidemiology, 
      Department of Medicine, McGill University Health Centre, Montreal, Quebec.
FAU - Kwong, Jeffrey C
AU  - Kwong JC
AUID- ORCID: 0000-0002-7820-2046
AD  - J.C. Kwong, MD, MSc, ICES, and Dalla Lana School of Public Health, University of 
      Toronto, Toronto, Ontario.
FAU - Li, Qing
AU  - Li Q
AUID- ORCID: 0000-0001-7139-464X
AD  - Q. Li, MMath, ICES, Toronto, Ontario.
FAU - Kwok, Timothy S H
AU  - Kwok TSH
AUID- ORCID: 0000-0003-0354-4794
AD  - T.S.H. Kwok, MD, MSc, Department of Medicine, University of Toronto, and ICES, 
      Toronto, Ontario.
FAU - Widdifield, Jessica
AU  - Widdifield J
AUID- ORCID: 0000-0002-7464-0460
AD  - J. Widdifield, PhD, Sunnybrook Research Institute, and ICES, and Institute of 
      Health Policy, Management and Evaluation, University of Toronto, Toronto, 
      Ontario, Canada.
LA  - eng
PT  - Journal Article
DEP - 20231001
PL  - Canada
TA  - J Rheumatol
JT  - The Journal of rheumatology
JID - 7501984
SB  - IM
EDAT- 2023/10/02 00:41
MHDA- 2023/10/02 00:41
CRDT- 2023/10/01 20:43
PHST- 2023/10/02 00:41 [pubmed]
PHST- 2023/10/02 00:41 [medline]
PHST- 2023/10/01 20:43 [entrez]
AID - jrheum.2023-0355 [pii]
AID - 10.3899/jrheum.2023-0355 [doi]
PST - aheadofprint
SO  - J Rheumatol. 2023 Oct 1:jrheum.2023-0355. doi: 10.3899/jrheum.2023-0355.

PMID- 37726980
OWN - NLM
STAT- MEDLINE
DCOM- 20231102
LR  - 20231102
IS  - 1756-185X (Electronic)
IS  - 1756-1841 (Linking)
VI  - 26
IP  - 11
DP  - 2023 Nov
TI  - Outcomes of hemorrhagic stroke in patients with autoimmune rheumatic diseases: An 
      analysis of the US Nationwide Inpatient Sample.
PG  - 2206-2213
LID - 10.1111/1756-185X.14916 [doi]
AB  - AIM: To determine whether and how rheumatoid arthritis (RA), systemic lupus 
      erythematosus (SLE), and systemic sclerosis (SSc) affect outcomes in patients 
      admitted for hemorrhagic stroke. METHODS: This study screened the Nationwide 
      Inpatient Sample database for adults aged ≥20 years admitted to US hospitals with 
      a principal diagnosis of intracerebral hemorrhage (ICH) between 2005 and 2018. 
      Diagnoses were determined using the International Classification of Diseases, 9th 
      and 10th revisions (ICD-9 and ICD-10) diagnostic codes for ICH (ICD-9: 431, 432; 
      ICD-10: I61, I62). Study outcomes were: (1) in-hospital mortality; (2) 
      unfavorable discharge, defined as transfer to nursing homes or long-term care 
      facilities; and (3) prolonged length of stay (LOS), defined as LOS >75th centile. 
      RESULTS: Associations between comorbid RA, SLE, and SSc and clinical outcomes 
      show a significantly lower risk of in-hospital mortality and prolonged LOS in RA 
      patients. After admissions for ICH, the risk for in-hospital mortality and 
      prolonged LOS was decreased in RA patients, and the risk for unfavorable 
      discharge (long-term care) was reduced in SLE patients. CONCLUSIONS: Among 
      patients admitted to US hospitals for hemorrhagic stroke, patients with RA had 
      decreased risk for in-hospital mortality and prolonged LOS.
CI  - © 2023 Asia Pacific League of Associations for Rheumatology and John Wiley & Sons 
      Australia, Ltd.
FAU - Chen, Mao-Yu
AU  - Chen MY
AD  - Department of Neurosurgery, Chang Gung Memorial Hospital, Keelung, Taiwan.
FAU - Chen, Pin-Yuan
AU  - Chen PY
AD  - Department of Neurosurgery, Chang Gung Memorial Hospital, Keelung, Taiwan.
AD  - School of Medicine, Chang Gung University, Taoyuan, Taiwan.
AD  - Community Medicine Research Center, Chang Gung Memorial Hospital, Keelung, 
      Taiwan.
FAU - Chang, Chen-Nen
AU  - Chang CN
AD  - Department of Neurosurgery, Chang Gung Memorial Hospital, Keelung, Taiwan.
FAU - Chen, Bo-An
AU  - Chen BA
AD  - Department of Neurosurgery, Chang Gung Memorial Hospital, Linkou, Taiwan.
FAU - Deng, Wen-Chun
AU  - Deng WC
AD  - Department of Neurosurgery, Chang Gung Memorial Hospital, Keelung, Taiwan.
FAU - Yan, Jiun-Lin
AU  - Yan JL
AUID- ORCID: 0000-0002-5270-2878
AD  - Department of Neurosurgery, Chang Gung Memorial Hospital, Keelung, Taiwan.
AD  - School of Traditional Chinese Medicine, College of Medicine, Chang Gung 
      University, Taoyuan, Taiwan.
LA  - eng
PT  - Journal Article
DEP - 20230919
PL  - England
TA  - Int J Rheum Dis
JT  - International journal of rheumatic diseases
JID - 101474930
SB  - IM
MH  - Adult
MH  - Humans
MH  - *Hemorrhagic Stroke
MH  - Inpatients
MH  - Risk Factors
MH  - *Arthritis, Rheumatoid/diagnosis/epidemiology
MH  - *Lupus Erythematosus, Systemic/diagnosis/epidemiology
MH  - *Scleroderma, Systemic
MH  - *Stroke/diagnosis/epidemiology/therapy
OTO - NOTNLM
OT  - Nationwide Inpatient Sample
OT  - hemorrhagic stroke
OT  - rheumatoid arthritis
OT  - systemic lupus erythematosus
OT  - systemic sclerosis
EDAT- 2023/09/20 06:42
MHDA- 2023/11/02 12:43
CRDT- 2023/09/20 01:54
PHST- 2023/09/01 00:00 [revised]
PHST- 2023/06/09 00:00 [received]
PHST- 2023/09/03 00:00 [accepted]
PHST- 2023/11/02 12:43 [medline]
PHST- 2023/09/20 06:42 [pubmed]
PHST- 2023/09/20 01:54 [entrez]
AID - 10.1111/1756-185X.14916 [doi]
PST - ppublish
SO  - Int J Rheum Dis. 2023 Nov;26(11):2206-2213. doi: 10.1111/1756-185X.14916. Epub 
      2023 Sep 19.

PMID- 37720218
OWN - NLM
STAT- MEDLINE
DCOM- 20230919
LR  - 20240924
IS  - 1664-3224 (Electronic)
IS  - 1664-3224 (Linking)
VI  - 14
DP  - 2023
TI  - The impact of EMA recommendations on the real-life use of Janus kinases 
      inhibitors for rheumatoid arthritis: the Expanded Risk Score in RA as a tool to 
      quantify the risk of cardiovascular events.
PG  - 1225160
LID - 10.3389/fimmu.2023.1225160 [doi]
LID - 1225160
AB  - OBJECTIVE: To evaluate in patients with rheumatoid arthritis (RA) the impact of 
      EMA recommendations on the real-life prescription of JAK inhibitors (JAKis) and 
      the use of the Expanded Risk Score in RA (ERS-RA) to quantify the risk of major 
      adverse cardiac events (MACE). METHODS: We conducted a retrospective analysis of 
      real-life RA patients treated with JAKis. Patients were classified as ineligible 
      for JAKis if they fulfilled EMA criteria (>65 years-old, history of malignancy, 
      or increased risk of venous thromboembolic events [VTE] or MACE including 
      smoking). Risk of MACE was defined according to ORAL Surveillance trial inclusion 
      criteria (ORALSURV) or by using the ERS-RA. RESULTS: Of 194 patients enrolled, 
      57.9% were classified as ineligible according to EMA definition (ORALSURV 
      criteria). The most frequent reason for ineligibility was increased MACE risk 
      (70.2%), followed by age>65 (34.2%), smoking (30.7%), and increased risk of VTE 
      (20.2%) or malignancy (7%). The use of the ERS-RA reduced the rate of patients 
      carrying an increased CV risk to 18.6% (p<0.001 versus ORALSURV), leading to 
      46.4% overall ineligible patients. Over a drug-exposure of 337 patient/years, we 
      observed 2 VTE, one MACE (non-fatal stroke), and one solid malignancy (all in the 
      group of patients classified as ineligible according to both the definitions). 
      CONCLUSIONS: Rigorous application of EMA indications in clinical practice could 
      result in the exclusion of a large proportion of RA patients from treatment with 
      JAKis. A proper quantification of the risk for MACE by dedicated tools as ERS-RA 
      is advocated to better tailor the management of RA.
CI  - Copyright © 2023 Favalli, Cincinelli, Germinario, Di Taranto, Orsini, Maioli, 
      Biggioggero, Ferrito and Caporali.
FAU - Favalli, Ennio Giulio
AU  - Favalli EG
AD  - Department of Rheumatology and Medical Sciences, ASST Gaetano Pini-CTO, Milan, 
      Italy.
AD  - Department of Clinical Sciences and Community Health, Università degli Studi di 
      Milano, Milan, Italy.
FAU - Cincinelli, Gilberto
AU  - Cincinelli G
AD  - Department of Rheumatology and Medical Sciences, ASST Gaetano Pini-CTO, Milan, 
      Italy.
AD  - Department of Clinical Sciences and Community Health, Università degli Studi di 
      Milano, Milan, Italy.
FAU - Germinario, Sabino
AU  - Germinario S
AD  - Department of Rheumatology and Medical Sciences, ASST Gaetano Pini-CTO, Milan, 
      Italy.
AD  - Department of Clinical Sciences and Community Health, Università degli Studi di 
      Milano, Milan, Italy.
FAU - Di Taranto, Raffaele
AU  - Di Taranto R
AD  - Department of Rheumatology and Medical Sciences, ASST Gaetano Pini-CTO, Milan, 
      Italy.
AD  - Department of Clinical Sciences and Community Health, Università degli Studi di 
      Milano, Milan, Italy.
FAU - Orsini, Francesco
AU  - Orsini F
AD  - Department of Rheumatology and Medical Sciences, ASST Gaetano Pini-CTO, Milan, 
      Italy.
AD  - Department of Clinical Sciences and Community Health, Università degli Studi di 
      Milano, Milan, Italy.
FAU - Maioli, Gabriella
AU  - Maioli G
AD  - Department of Rheumatology and Medical Sciences, ASST Gaetano Pini-CTO, Milan, 
      Italy.
AD  - Department of Clinical Sciences and Community Health, Università degli Studi di 
      Milano, Milan, Italy.
FAU - Biggioggero, Martina
AU  - Biggioggero M
AD  - Department of Rheumatology and Medical Sciences, ASST Gaetano Pini-CTO, Milan, 
      Italy.
FAU - Ferrito, Matteo
AU  - Ferrito M
AD  - Department of Rheumatology and Medical Sciences, ASST Gaetano Pini-CTO, Milan, 
      Italy.
AD  - Department of Clinical Sciences and Community Health, Università degli Studi di 
      Milano, Milan, Italy.
FAU - Caporali, Roberto
AU  - Caporali R
AD  - Department of Rheumatology and Medical Sciences, ASST Gaetano Pini-CTO, Milan, 
      Italy.
AD  - Department of Clinical Sciences and Community Health, Università degli Studi di 
      Milano, Milan, Italy.
LA  - eng
PT  - Journal Article
DEP - 20230831
PL  - Switzerland
TA  - Front Immunol
JT  - Frontiers in immunology
JID - 101560960
RN  - 0 (Janus Kinase Inhibitors)
RN  - EC 2.7.10.2 (Janus Kinases)
SB  - IM
MH  - Humans
MH  - Aged
MH  - *Janus Kinase Inhibitors/adverse effects
MH  - Retrospective Studies
MH  - *Venous Thromboembolism/epidemiology/etiology
MH  - Risk Factors
MH  - *Arthritis, Rheumatoid/drug therapy
MH  - Janus Kinases
PMC - PMC10500057
OTO - NOTNLM
OT  - JAK inhibitors
OT  - b/tsDMARDs
OT  - cardiovascular risk
OT  - rheumatoid arthritis
OT  - safety
COIS- Author EF has been a consultant for and/or received honoraria as a speaker for 
      the companies AbbVie, BMS, Eli Lilly, Galapagos, Janssen, MSD, Novartis, Pfizer, 
      and UCB Pharma. Author MB received honoraria as a speaker for the company 
      Galapagos. Author RC has been a consultant for and/or received honoraria as a 
      speaker for the companies AbbVie, Amgen, BMS, Celltrion, Fresenius, Galapagos, 
      Janssen, Eli Lilly, Novartis, Pfizer, and UCB Pharma. The remaining authors 
      declare that the research was conducted in the absence of any commercial or 
      financial relationships that could be construed as a potential conflict of 
      interest.
EDAT- 2023/09/18 06:42
MHDA- 2023/09/19 06:42
PMCR- 2023/01/01
CRDT- 2023/09/18 04:36
PHST- 2023/05/18 00:00 [received]
PHST- 2023/08/10 00:00 [accepted]
PHST- 2023/09/19 06:42 [medline]
PHST- 2023/09/18 06:42 [pubmed]
PHST- 2023/09/18 04:36 [entrez]
PHST- 2023/01/01 00:00 [pmc-release]
AID - 10.3389/fimmu.2023.1225160 [doi]
PST - epublish
SO  - Front Immunol. 2023 Aug 31;14:1225160. doi: 10.3389/fimmu.2023.1225160. 
      eCollection 2023.

PMID- 37691305
OWN - NLM
STAT- MEDLINE
DCOM- 20240227
LR  - 20241002
IS  - 2151-4658 (Electronic)
IS  - 2151-464X (Linking)
VI  - 76
IP  - 3
DP  - 2024 Mar
TI  - Antimalarial Adherence and Risk of Cardiovascular Events in Patients With 
      Rheumatoid Arthritis and Systemic Lupus Erythematosus: A Population-Based Study.
PG  - 426-436
LID - 10.1002/acr.25233 [doi]
AB  - OBJECTIVE: We aimed to assess the association between antimalarial adherence and 
      cardiovascular events between incident rheumatoid arthritis (RA) and systemic 
      lupus erythematosus (SLE) population-based cohorts. METHODS: All patients with 
      incident RA/SLE and incident antimalarial use in British Columbia, Canada, 
      between January 1997 and March 2015 were identified using provincial 
      administrative databases. The outcomes were incident cardiovascular events, 
      including myocardial infarction (MI), stroke, or venous thromboembolism (VTE). 
      The exposure was antimalarial adherence with levels: discontinuation (proportion 
      of days covered [PDC = 0]), nonadherence (0 < PDC < 0.90), and adherence (PDC 
      ≥ 0.90). We used marginal structural models to estimate the effect of 
      antimalarial adherence on the rate of cardiovascular events, accounting for 
      potential confounders. RESULTS: We identified 16,538 individuals with incident 
      RA/SLE and incident antimalarial use without any cardiovascular event before the 
      index date. Over nine years mean follow-up, 2,174 incident cardiovascular events 
      (13.2%) were observed. The adjusted hazard ratio (aHR) for incident 
      cardiovascular events for antimalarial adherence relative to discontinuation was 
      0.72 (95% confidence interval [CI] 0.64-0.81) and 1.01 (95% CI 0.90-1.14) for 
      nonadherence. Additionally, the aHRs for all cardiovascular events, MI, stroke, 
      and VTE for adherence relative to nonadherence was 0.71 (95% CI 0.61-0.82), 0.62 
      (95% CI 0.51-0.75), 0.45 (95% CI 0.36-0.58), and 0.65 (95% CI 0.46-0.93), 
      respectively. We found older age modified the association between antimalarial 
      adherence and cardiovascular events (P = 0.02). CONCLUSION: When people newly 
      diagnosed with RA or SLE take their antimalarial regularly as prescribed (PDC 
      ≥ 0.90), they have a 29% lower risk of sustaining a cardiovascular event than 
      patients with a lower degree of adherence (PDC < 0.90) and a 28% lower risk than 
      if they discontinue antimalarials.
CI  - © 2023 The Authors. Arthritis Care & Research published by Wiley Periodicals LLC 
      on behalf of American College of Rheumatology.
FAU - Hoque, Md Rashedul
AU  - Hoque MR
AUID- ORCID: 0000-0002-0852-1850
AD  - Arthritis Research Canada, Vancouver, and Simon Fraser University, Burnaby, 
      British Columbia, Canada.
FAU - Aviña-Zubieta, J Antonio
AU  - Aviña-Zubieta JA
AUID- ORCID: 0000-0001-5526-663X
AD  - Arthritis Research Canada and University of British Columbia, Vancouver, British 
      Columbia, Canada.
FAU - Lacaille, Diane
AU  - Lacaille D
AUID- ORCID: 0000-0002-4065-4151
AD  - Arthritis Research Canada and University of British Columbia, Vancouver, British 
      Columbia, Canada.
FAU - De Vera, Mary A
AU  - De Vera MA
AD  - Arthritis Research Canada and University of British Columbia, Vancouver, British 
      Columbia, Canada.
FAU - Qian, Yi
AU  - Qian Y
AD  - University of British Columbia, Vancouver, British Columbia, Canada.
FAU - McCandless, Lawrence
AU  - McCandless L
AD  - Simon Fraser University, Burnaby, British Columbia, Canada.
FAU - Esdaile, John M
AU  - Esdaile JM
AD  - Arthritis Research Canada and University of British Columbia, Vancouver, British 
      Columbia, Canada.
FAU - Xie, Hui
AU  - Xie H
AUID- ORCID: 0000-0003-3328-7135
AD  - Arthritis Research Canada, Vancouver, and Simon Fraser University, Burnaby, 
      British Columbia, Canada.
LA  - eng
GR  - THC-135235/CIHR/Canada
GR  - THC-135235/CIHR/Canada
PT  - Journal Article
PT  - Research Support, Non-U.S. Gov't
DEP - 20231218
PL  - United States
TA  - Arthritis Care Res (Hoboken)
JT  - Arthritis care & research
JID - 101518086
RN  - 0 (Antimalarials)
SB  - IM
MH  - Humans
MH  - *Antimalarials/adverse effects
MH  - *Venous Thromboembolism
MH  - *Lupus Erythematosus, Systemic/diagnosis/drug therapy/epidemiology
MH  - *Arthritis, Rheumatoid/diagnosis/drug therapy/epidemiology
MH  - *Myocardial Infarction
MH  - *Stroke/diagnosis/epidemiology/prevention & control
MH  - British Columbia/epidemiology
MH  - Risk Factors
EDAT- 2023/09/11 06:43
MHDA- 2024/02/27 06:44
CRDT- 2023/09/11 01:47
PHST- 2023/08/21 00:00 [revised]
PHST- 2023/03/05 00:00 [received]
PHST- 2023/09/06 00:00 [accepted]
PHST- 2024/02/27 06:44 [medline]
PHST- 2023/09/11 06:43 [pubmed]
PHST- 2023/09/11 01:47 [entrez]
AID - 10.1002/acr.25233 [doi]
PST - ppublish
SO  - Arthritis Care Res (Hoboken). 2024 Mar;76(3):426-436. doi: 10.1002/acr.25233. 
      Epub 2023 Dec 18.

PMID- 37662776
OWN - NLM
STAT- PubMed-not-MEDLINE
LR  - 20230905
IS  - 2405-8440 (Print)
IS  - 2405-8440 (Electronic)
IS  - 2405-8440 (Linking)
VI  - 9
IP  - 9
DP  - 2023 Sep
TI  - Protocol for rheumatoid arthritis complicated with cardiovascular damage treated 
      with Guanxining tablet with a randomized controlled trial.
PG  - e19241
LID - 10.1016/j.heliyon.2023.e19241 [doi]
LID - e19241
AB  - BACKGROUND: Cardiovascular disease (CVD) is the main cause of death in patients 
      with rheumatoid arthritis (RA). Apart from traditional cardiovascular risk 
      factors, immune dysfunction and chronic inflammation of RA are also risk factors 
      for complex cardiovascular damage. Although methotrexate (MTX) is beneficial to 
      CVD in RA patients by inhibiting inflammation, its adverse effects limit its 
      clinical application. Therefore, it is essential to seek safer and more effective 
      drugs. OBJECTIVE: We aimed to assess the efficacy of Guanxining Tablet (GXNT) for 
      rheumatoid arthritis complicated with cardiovascular damage. METHODS: We will 
      conduct a prospective single-center randomized trial. We will randomly divide 56 
      eligible patients into two groups. The treatment group will take GXNT and MTX 
      treatment, and the control group will receive MTX and the placebo. The primary 
      outcome measure will be aortic distensibility (AD). Secondary outcome measures 
      will be Cardiac function which will contain right ventricular outflow tract 
      diameter (RVOTD), aortic diameter (AOD), left atrium diameter (LAD), right 
      ventricular end diastolic diameter (RVDD), left ventricular end diastolic 
      diameter (LVDD), ejection fraction (EF%), fractional shortening (FS%), stroke 
      volume (SV). Adverse events will be closely monitored during the entire trial 
      period. DISCUSSION: This trial is intended to determine whether the addition of 
      GXNT will improve the prognosis of patients with rheumatoid arthritis and 
      cardiovascular damage without severe adverse reactions. Completing this clinical 
      trial might provide these patients with a novel and effective drug while avoiding 
      adverse reactions similar to methotrexate. TRIAL REGISTRATION: ChiCTR2000030247.
CI  - © 2023 The Authors. Published by Elsevier Ltd.
FAU - Yu, Kai
AU  - Yu K
AD  - Department of Rheumatology, The Second Affiliated Hospital of Zhejiang Chinese 
      Medical University, Hangzhou, 310005, China.
FAU - Yang, Kepeng
AU  - Yang K
AD  - Department of Rheumatology, The Second Affiliated Hospital of Zhejiang Chinese 
      Medical University, Hangzhou, 310005, China.
FAU - Han, Tingfen
AU  - Han T
AD  - Department of Rheumatology, The Second Affiliated Hospital of Zhejiang Chinese 
      Medical University, Hangzhou, 310005, China.
FAU - Sun, Qice
AU  - Sun Q
AD  - Department of Rheumatology, The Second Affiliated Hospital of Zhejiang Chinese 
      Medical University, Hangzhou, 310005, China.
FAU - Zhu, Ming
AU  - Zhu M
AD  - Yuyao Hospital of Traditional Chinese Medicine, Ningbo, 315400, China.
FAU - Wang, Xinchang
AU  - Wang X
AD  - Department of Rheumatology, The Second Affiliated Hospital of Zhejiang Chinese 
      Medical University, Hangzhou, 310005, China.
FAU - Wang, Weijie
AU  - Wang W
AD  - Department of Rheumatology, The Second Affiliated Hospital of Zhejiang Chinese 
      Medical University, Hangzhou, 310005, China.
LA  - eng
PT  - Journal Article
DEP - 20230822
PL  - England
TA  - Heliyon
JT  - Heliyon
JID - 101672560
PMC - PMC10474432
OTO - NOTNLM
OT  - Cardiovascular damage
OT  - Chinese herbal medicine
OT  - Guanxining tablet
OT  - Rheumatoid arthritis
COIS- The authors declare that they have no known competing financial interests or 
      personal relationships that could have appeared to influence the work reported in 
      this paper.
EDAT- 2023/09/04 06:42
MHDA- 2023/09/04 06:43
PMCR- 2023/08/22
CRDT- 2023/09/04 04:49
PHST- 2022/12/12 00:00 [received]
PHST- 2023/07/31 00:00 [revised]
PHST- 2023/08/16 00:00 [accepted]
PHST- 2023/09/04 06:43 [medline]
PHST- 2023/09/04 06:42 [pubmed]
PHST- 2023/09/04 04:49 [entrez]
PHST- 2023/08/22 00:00 [pmc-release]
AID - S2405-8440(23)06449-6 [pii]
AID - e19241 [pii]
AID - 10.1016/j.heliyon.2023.e19241 [doi]
PST - epublish
SO  - Heliyon. 2023 Aug 22;9(9):e19241. doi: 10.1016/j.heliyon.2023.e19241. eCollection 
      2023 Sep.

PMID- 37650912
OWN - NLM
STAT- MEDLINE
DCOM- 20240807
LR  - 20240809
IS  - 1861-0692 (Electronic)
IS  - 1861-0684 (Linking)
VI  - 113
IP  - 2
DP  - 2024 Feb
TI  - Cardiovascular events risk in patients with systemic autoimmune diseases: a 
      prognostic systematic review and meta-analysis.
PG  - 246-259
LID - 10.1007/s00392-023-02291-4 [doi]
AB  - BACKGROUND: Chronic inflammation is considered a risk factor for the development 
      of atherosclerosis and cardiovascular (CV) events. We seek to assess the risk of 
      CV events in patients with Systemic autoimmune diseases (SAD), such as Systemic 
      Lupus Erythematosus (SLE), Rheumatoid Arthritis (RA), Psoriasis (Ps) and 
      Ankylosing Spondylitis (AS), compared with the general population. METHODS AND 
      RESULTS: A systematic search of MEDLINE from inception up to May 2021 was 
      performed. Observational studies including individuals with and without 
      autoimmune diseases (SLE, RA, Ps, AS), which reported a measure of association 
      and variability for the effect of SAD on CV events, were included. The random 
      effects meta-analysis was performed using the Hartung-Knapp-Sidik-Jonkman 
      approach to obtain the pooled estimates. Cardiovascular Events including CV 
      mortality, non-fatal myocardial infarction (MI), non-fatal stroke and coronary 
      revascularization were the main outcomes evaluated. Fifty-four studies were 
      selected, with a total of 24,107,072 participants. The presence of SAD was 
      associated with an increased risk of CV mortality (HR 1.49 [95% CI 1.10-2.03]), 
      non-fatal MI (HR 1.42 [95% CI 1.23-1.62]), and non-fatal stroke (HR 1.47 [95% CI 
      1.28-1.70]). RA, SLE, and Ps (particularly with arthritis) were significantly 
      associated with a higher risk of MI and stroke. SAD was also associated with an 
      increased risk of Major Adverse Cardiovascular Events (MACE) (HR 1.45 [95% CI 
      1.16-1.83]). CONCLUSION: Patients with SAD present an increased risk of CV 
      morbidity and mortality, which should be considered when establishing therapeutic 
      strategies. These findings support the role of systemic inflammation in the 
      development of atherosclerosis-driven disease.
CI  - © 2023. The Author(s), under exclusive licence to Springer-Verlag GmbH Germany.
FAU - Asenjo-Lobos, Claudia
AU  - Asenjo-Lobos C
AUID- ORCID: 0000-0002-8264-0524
AD  - Centro de Estudios Clínicos, Instituto de Ciencias e Innovación en Medicina 
      (ICIM), Facultad de Medicina Clínica Alemana Universidad de Desarrollo, Santiago, 
      Chile.
FAU - González, Leticia
AU  - González L
AUID- ORCID: 0000-0002-0589-6884
AD  - Centro de Imágenes Biomédicas, Departamento de Radiología, Escuela de Medicina, 
      Pontificia Universidad Católica de Chile, Santiago, Chile.
AD  - Instituto Milenio de Ingeniería e Inteligencia Artificial para la Salud, iHEALTH, 
      Pontificia Universidad Católica de Chile, Santiago, Chile.
FAU - Bulnes, Juan Francisco
AU  - Bulnes JF
AUID- ORCID: 0000-0002-7849-3883
AD  - División de Enfermedades Cardiovasculares, Pontificia Universidad Católica de 
      Chile, Santiago, Chile.
FAU - Roque, Marta
AU  - Roque M
AUID- ORCID: 0000-0003-0043-1364
AD  - Iberoamerican Cochrane Centre, Sant Pau Biomedical Research Institute (IIB-Sant 
      Pau), Barcelona, Spain.
FAU - Muñoz Venturelli, Paula
AU  - Muñoz Venturelli P
AUID- ORCID: 0000-0003-1869-2255
AD  - Centro de Estudios Clínicos, Instituto de Ciencias e Innovación en Medicina 
      (ICIM), Facultad de Medicina Clínica Alemana Universidad de Desarrollo, Santiago, 
      Chile.
AD  - Faculty of Medicine, The George Institute for Global Health, University of New 
      South Wales, Sydney, NSW, Australia.
FAU - Rodríguez, Gonzalo Martínez
AU  - Rodríguez GM
AUID- ORCID: 0000-0002-7120-855X
AD  - División de Enfermedades Cardiovasculares, Pontificia Universidad Católica de 
      Chile, Santiago, Chile. gmartinezr@med.puc.cl.
LA  - eng
GR  - FONDECYT Regular Nº 1210655/Agencia Nacional de Investigación y Desarrollo/
GR  - Programa Iniciativa Científica Milenio/Agencia Nacional de Investigación y 
      Desarrollo/
GR  - Chile - Nº ICN2021_004/Agencia Nacional de Investigación y Desarrollo/
PT  - Journal Article
PT  - Meta-Analysis
PT  - Systematic Review
DEP - 20230831
PL  - Germany
TA  - Clin Res Cardiol
JT  - Clinical research in cardiology : official journal of the German Cardiac Society
JID - 101264123
MH  - Humans
MH  - *Autoimmune Diseases/complications/epidemiology
MH  - *Cardiovascular Diseases/epidemiology/mortality
MH  - Prognosis
MH  - Risk Factors
MH  - Risk Assessment/methods
MH  - Heart Disease Risk Factors
MH  - Global Health
OTO - NOTNLM
OT  - Cardiovascular disease
OT  - Meta-analysis
OT  - Prognosis
OT  - Systemic inflammatory disease
EDAT- 2023/08/31 12:43
MHDA- 2024/02/09 00:42
CRDT- 2023/08/31 11:08
PHST- 2023/02/27 00:00 [received]
PHST- 2023/08/21 00:00 [accepted]
PHST- 2024/02/09 00:42 [medline]
PHST- 2023/08/31 12:43 [pubmed]
PHST- 2023/08/31 11:08 [entrez]
AID - 10.1007/s00392-023-02291-4 [pii]
AID - 10.1007/s00392-023-02291-4 [doi]
PST - ppublish
SO  - Clin Res Cardiol. 2024 Feb;113(2):246-259. doi: 10.1007/s00392-023-02291-4. Epub 
      2023 Aug 31.

PMID- 37648884
OWN - NLM
STAT- MEDLINE
DCOM- 20230912
LR  - 20230922
IS  - 1437-160X (Electronic)
IS  - 0172-8172 (Linking)
VI  - 43
IP  - 11
DP  - 2023 Nov
TI  - Artificial intelligence-based preventive, personalized and precision medicine for 
      cardiovascular disease/stroke risk assessment in rheumatoid arthritis patients: a 
      narrative review.
PG  - 1965-1982
LID - 10.1007/s00296-023-05415-1 [doi]
AB  - The challenges associated with diagnosing and treating cardiovascular disease 
      (CVD)/Stroke in Rheumatoid arthritis (RA) arise from the delayed onset of 
      symptoms. Existing clinical risk scores are inadequate in predicting cardiac 
      events, and conventional risk factors alone do not accurately classify many 
      individuals at risk. Several CVD biomarkers consider the multiple pathways 
      involved in the development of atherosclerosis, which is the primary cause of 
      CVD/Stroke in RA. To enhance the accuracy of CVD/Stroke risk assessment in the RA 
      framework, a proposed approach involves combining genomic-based biomarkers (GBBM) 
      derived from plasma and/or serum samples with innovative non-invasive 
      radiomic-based biomarkers (RBBM), such as measurements of synovial fluid, plaque 
      area, and plaque burden. This review presents two hypotheses: (i) RBBM and GBBM 
      biomarkers exhibit a significant correlation and can precisely detect the 
      severity of CVD/Stroke in RA patients. (ii) Artificial Intelligence (AI)-based 
      preventive, precision, and personalized (aiP(3)) CVD/Stroke risk AtheroEdge™ 
      model (AtheroPoint™, CA, USA) that utilizes deep learning (DL) to accurately 
      classify the risk of CVD/stroke in RA framework. The authors conducted a 
      comprehensive search using the PRISMA technique, identifying 153 studies that 
      assessed the features/biomarkers of RBBM and GBBM for CVD/Stroke. The study 
      demonstrates how DL models can be integrated into the AtheroEdge™-aiP(3) 
      framework to determine the risk of CVD/Stroke in RA patients. The findings of 
      this review suggest that the combination of RBBM with GBBM introduces a new 
      dimension to the assessment of CVD/Stroke risk in the RA framework. Synovial 
      fluid levels that are higher than normal lead to an increase in the plaque 
      burden. Additionally, the review provides recommendations for novel, unbiased, 
      and pruned DL algorithms that can predict CVD/Stroke risk within a RA framework 
      that is preventive, precise, and personalized.
CI  - © 2023. The Author(s), under exclusive licence to Springer-Verlag GmbH Germany, 
      part of Springer Nature.
FAU - Al-Maini, Mustafa
AU  - Al-Maini M
AUID- ORCID: 0000-0003-2553-591X
AD  - Allergy, Clinical Immunology and Rheumatology Institute, Toronto, ON, L4Z 4C4, 
      Canada.
FAU - Maindarkar, Mahesh
AU  - Maindarkar M
AUID- ORCID: 0000-0002-0813-4906
AD  - Stroke Monitoring and Diagnostic Division, AtheroPoint™, Roseville, CA, 95661, 
      USA.
AD  - Asia Pacific Vascular Society, New Delhi, 110001, India.
FAU - Kitas, George D
AU  - Kitas GD
AUID- ORCID: 0000-0002-0828-6176
AD  - Academic Affairs, Dudley Group NHS Foundation Trust, Dudley, DY1 2HQ, UK.
AD  - Arthritis Research UK Epidemiology Unit, Manchester University, Manchester, M13 
      9PL, UK.
FAU - Khanna, Narendra N
AU  - Khanna NN
AUID- ORCID: 0000-0002-6935-0039
AD  - Asia Pacific Vascular Society, New Delhi, 110001, India.
AD  - Department of Cardiology, Indraprastha APOLLO Hospitals, New Delhi, 110001, 
      India.
FAU - Misra, Durga Prasanna
AU  - Misra DP
AUID- ORCID: 0000-0002-5035-7396
AD  - Department of Immunology, SGPIMS, Lucknow, 226014, India.
FAU - Johri, Amer M
AU  - Johri AM
AUID- ORCID: 0000-0001-7044-8212
AD  - Division of Cardiology, Department of Medicine, Queen's University, Kingston, 
      Canada.
FAU - Mantella, Laura
AU  - Mantella L
AUID- ORCID: 0000-0002-6527-426X
AD  - Division of Cardiology, Department of Medicine, University of Toronto, Toronto, 
      Canada.
FAU - Agarwal, Vikas
AU  - Agarwal V
AUID- ORCID: 0000-0002-4508-1233
AD  - Department of Immunology, SGPIMS, Lucknow, 226014, India.
FAU - Sharma, Aman
AU  - Sharma A
AD  - Department of Immunology, SGPIMS, Lucknow, 226014, India.
FAU - Singh, Inder M
AU  - Singh IM
AUID- ORCID: 0000-0002-2844-6050
AD  - Stroke Monitoring and Diagnostic Division, AtheroPoint™, Roseville, CA, 95661, 
      USA.
FAU - Tsoulfas, George
AU  - Tsoulfas G
AUID- ORCID: 0000-0001-5043-7962
AD  - Department of Surgery, Aristoteleion University of Thessaloniki, 54124, 
      Thessaloniki, Greece.
FAU - Laird, John R
AU  - Laird JR
AD  - Heart and Vascular Institute, Adventist Health St. Helena, St Helena, CA, 94574, 
      USA.
FAU - Faa, Gavino
AU  - Faa G
AD  - Department of Pathology, Azienda Ospedaliero Universitaria, 09124, Cagliari, 
      Italy.
FAU - Teji, Jagjit
AU  - Teji J
AUID- ORCID: 0000-0001-7773-2144
AD  - Ann and Robert H. Lurie Children's Hospital of Chicago, Chicago, IL, 60611, USA.
FAU - Turk, Monika
AU  - Turk M
AD  - The Hanse-Wissenschaftskolleg Institute for Advanced Study, 27753, Delmenhorst, 
      Germany.
FAU - Viskovic, Klaudija
AU  - Viskovic K
AUID- ORCID: 0000-0002-5927-3201
AD  - Department of Radiology and Ultrasound, UHID, 10 000, Zagreb, Croatia.
FAU - Ruzsa, Zoltan
AU  - Ruzsa Z
AUID- ORCID: 0000-0002-2474-5723
AD  - Invasive Cardiology Division, University of Szeged, Szeged, Hungary.
FAU - Mavrogeni, Sophie
AU  - Mavrogeni S
AUID- ORCID: 0000-0003-1089-7766
AD  - Cardiology Clinic, Onassis Cardiac Surgery Centre, Athens, Greece.
FAU - Rathore, Vijay
AU  - Rathore V
AUID- ORCID: 0000-0003-4315-5072
AD  - Nephrology Department, Kaiser Permanente, Sacramento, CA, 95823, USA.
FAU - Miner, Martin
AU  - Miner M
AUID- ORCID: 0000-0001-6813-9242
AD  - Men's Health Centre, Miriam Hospital Providence, Providence, RI, 02906, USA.
FAU - Kalra, Manudeep K
AU  - Kalra MK
AUID- ORCID: 0000-0001-9938-7476
AD  - Department of Radiology, Harvard Medical School, Boston, MA, USA.
FAU - Isenovic, Esma R
AU  - Isenovic ER
AUID- ORCID: 0000-0002-0012-2636
AD  - Department of Radiobiology and Molecular Genetics, National Institute of the 
      Republic of Serbia, University of Belgrade, 11000, Belgrade, Serbia.
FAU - Saba, Luca
AU  - Saba L
AUID- ORCID: 0000-0003-3610-8526
AD  - Department of Radiology, Azienda Ospedaliero Universitaria, 40138, Cagliari, 
      Italy.
FAU - Fouda, Mostafa M
AU  - Fouda MM
AUID- ORCID: 0000-0003-1790-8640
AD  - Department of Electrical and Computer Engineering, Idaho State University, 
      Pocatello, ID, 83209, USA.
FAU - Suri, Jasjit S
AU  - Suri JS
AUID- ORCID: 0000-0001-6499-396X
AD  - Stroke Monitoring and Diagnostic Division, AtheroPoint™, Roseville, CA, 95661, 
      USA. jasjit.suri@atheropoint.com.
LA  - eng
PT  - Journal Article
PT  - Review
DEP - 20230830
PL  - Germany
TA  - Rheumatol Int
JT  - Rheumatology international
JID - 8206885
SB  - IM
MH  - Humans
MH  - Artificial Intelligence
MH  - *Cardiovascular Diseases/diagnosis/etiology/prevention & control
MH  - Precision Medicine
MH  - *Arthritis, Rheumatoid/complications
MH  - *Stroke/etiology/prevention & control
MH  - *Myocardial Infarction
MH  - Risk Assessment
OTO - NOTNLM
OT  - Bias
OT  - Biomarkers
OT  - Cardiovascular disease
OT  - Deep learning
OT  - Explainable AI
OT  - Genomics
OT  - Radiomics
OT  - Rheumatoid arthritis
OT  - Stroke
EDAT- 2023/08/31 00:42
MHDA- 2023/09/12 06:42
CRDT- 2023/08/30 23:31
PHST- 2023/07/10 00:00 [received]
PHST- 2023/07/31 00:00 [accepted]
PHST- 2023/09/12 06:42 [medline]
PHST- 2023/08/31 00:42 [pubmed]
PHST- 2023/08/30 23:31 [entrez]
AID - 10.1007/s00296-023-05415-1 [pii]
AID - 10.1007/s00296-023-05415-1 [doi]
PST - ppublish
SO  - Rheumatol Int. 2023 Nov;43(11):1965-1982. doi: 10.1007/s00296-023-05415-1. Epub 
      2023 Aug 30.

PMID- 37616328
OWN - NLM
STAT- MEDLINE
DCOM- 20230828
LR  - 20230828
IS  - 1932-6203 (Electronic)
IS  - 1932-6203 (Linking)
VI  - 18
IP  - 8
DP  - 2023
TI  - Clinical characteristics and outcomes of patients with chronic systemic 
      inflammatory disease in acute myocardial infarction.
PG  - e0289794
LID - 10.1371/journal.pone.0289794 [doi]
LID - e0289794
AB  - BACKGROUND: Chronic systemic inflammatory diseases (CSIDs) such as rheumatoid 
      arthritis (RA) are reportedly associated with an increased risk of ischemic 
      cardiovascular events including acute myocardial infarction (MI). However, data 
      are limited on clinical characteristics and ischemic and bleeding outcomes after 
      acute MI in patients with CSIDs. METHODS: This bi-center registry included a 
      total of 1001 patients with acute MI undergoing percutaneous coronary 
      intervention. CSIDs included inflammatory rheumatological conditions (RA, 
      systemic lupus erythematosus, vasculitis, etc.) and organ-specific diseases 
      (chronic hepatitis, psoriasis, inflammatory bowel disease, etc.). The primary 
      endpoint was net adverse clinical events (NACE), a composite of ischemic 
      (all-cause death, MI, and ischemic stroke) and major bleeding (Bleeding Academic 
      Research Consortium type 3 or 5) events, during hospitalization and after 
      discharge. RESULTS: Of the 1001 patients, 58 (5.8%) had CSIDs. The proportion of 
      women was higher in patients with CSIDs than those without (37.9% vs. 22.1%, p = 
      0.009). During the hospitalization, no significant differences in the primary 
      endpoint of NACE were observed between patients with and without CSIDs (10.3% vs. 
      12.7%, p = 0.84). During the median follow-up of 42.6 months after discharge, 
      patients with CSIDs had a higher risk of NACE (22.5% vs. 10.1%, p = 0.01) than 
      those without, mainly driven by an increased risk of ischemic events (18.4% vs. 
      8.4%, p = 0.03). CONCLUSIONS: A small but significant proportion of patients with 
      acute MI (5.8%) had CSIDs. While the incidence of in-hospital events was similar, 
      patients with CSIDs had worse outcomes after discharge, suggesting that further 
      clinical investigations and therapeutic approaches are needed in this patient 
      subset.
CI  - Copyright: © 2023 Yaginuma et al. This is an open access article distributed 
      under the terms of the Creative Commons Attribution License, which permits 
      unrestricted use, distribution, and reproduction in any medium, provided the 
      original author and source are credited.
FAU - Yaginuma, Hiroaki
AU  - Yaginuma H
AD  - Department of Cardiovascular Medicine, Chiba University Graduate School of 
      Medicine, Chiba, Japan.
FAU - Saito, Yuichi
AU  - Saito Y
AUID- ORCID: 0000-0003-3574-0685
AD  - Department of Cardiovascular Medicine, Chiba University Graduate School of 
      Medicine, Chiba, Japan.
FAU - Sato, Takanori
AU  - Sato T
AD  - Department of Cardiovascular Medicine, Chiba University Graduate School of 
      Medicine, Chiba, Japan.
FAU - Yamashita, Daichi
AU  - Yamashita D
AD  - Department of Cardiovascular Medicine, Chiba University Graduate School of 
      Medicine, Chiba, Japan.
FAU - Matsumoto, Tadahiro
AU  - Matsumoto T
AD  - Department of Cardiovascular Medicine, Chiba University Graduate School of 
      Medicine, Chiba, Japan.
FAU - Suzuki, Sakuramaru
AU  - Suzuki S
AD  - Department of Cardiovascular Medicine, Eastern Chiba Medical Center, Togane, 
      Japan.
FAU - Wakabayashi, Shinichi
AU  - Wakabayashi S
AD  - Department of Cardiovascular Medicine, Eastern Chiba Medical Center, Togane, 
      Japan.
FAU - Kitahara, Hideki
AU  - Kitahara H
AD  - Department of Cardiovascular Medicine, Chiba University Graduate School of 
      Medicine, Chiba, Japan.
FAU - Sano, Koichi
AU  - Sano K
AD  - Department of Cardiovascular Medicine, Eastern Chiba Medical Center, Togane, 
      Japan.
FAU - Kobayashi, Yoshio
AU  - Kobayashi Y
AD  - Department of Cardiovascular Medicine, Chiba University Graduate School of 
      Medicine, Chiba, Japan.
LA  - eng
PT  - Journal Article
PT  - Research Support, Non-U.S. Gov't
DEP - 20230824
PL  - United States
TA  - PLoS One
JT  - PloS one
JID - 101285081
SB  - IM
MH  - Humans
MH  - Female
MH  - Chronic Disease
MH  - *Myocardial Infarction/complications/therapy
MH  - Hospitalization
MH  - Patient Discharge
MH  - *Arthritis, Rheumatoid
PMC - PMC10449159
COIS- The authors have declared that no competing interests exist.
EDAT- 2023/08/24 18:41
MHDA- 2023/08/28 06:42
PMCR- 2023/08/24
CRDT- 2023/08/24 13:55
PHST- 2023/03/18 00:00 [received]
PHST- 2023/07/21 00:00 [accepted]
PHST- 2023/08/28 06:42 [medline]
PHST- 2023/08/24 18:41 [pubmed]
PHST- 2023/08/24 13:55 [entrez]
PHST- 2023/08/24 00:00 [pmc-release]
AID - PONE-D-23-07824 [pii]
AID - 10.1371/journal.pone.0289794 [doi]
PST - epublish
SO  - PLoS One. 2023 Aug 24;18(8):e0289794. doi: 10.1371/journal.pone.0289794. 
      eCollection 2023.

PMID- 37567896
OWN - NLM
STAT- MEDLINE
DCOM- 20230814
LR  - 20231121
IS  - 2055-1010 (Electronic)
IS  - 2055-1010 (Linking)
VI  - 33
IP  - 1
DP  - 2023 Aug 11
TI  - Chronic comorbid conditions and asthma exacerbation occurrence in a general 
      population sample.
PG  - 29
LID - 10.1038/s41533-023-00350-x [doi]
LID - 29
AB  - Chronic comorbid conditions are common in adults with asthma, and some may 
      influence a patient's asthma exacerbation risk. We explored associations between 
      eighteen chronic comorbid conditions and asthma exacerbation occurrence in adults 
      with asthma in a cross-sectional study nested within a cohort study using data 
      from the two-yearly US National Health and Nutrition Examination Survey (NHANES) 
      program. Data of 2387 adults with self-reported doctor-diagnosed current asthma 
      from the 2007 to 2018 NHANES surveys were selected. Investigated chronic 
      comorbidities were: angina pectoris; congestive heart failure; coronary heart 
      disease; depression; diabetes mellitus; soft and hard drug use; gastroesophageal 
      reflux; gout; history of heart attack; history of stroke; hypercholesterolemia; 
      hypertension; kidney failure; liver conditions; obesity; rheumatoid arthritis; 
      and thyroid problems. Outcome was defined as asthma exacerbation category: no, 
      moderate, or severe exacerbation(s) in the past year. Ordinal logistic regression 
      analysis with correction for potential confounders was used to estimate odds 
      ratios (OR) for moderate or severe exacerbations. Observed associations with 
      increased severe asthma exacerbation occurrence were: obesity (OR = 1.67; 95% 
      confidence interval 1.24, 2.26), and rheumatoid arthritis (OR = 1.55; 1.04, 
      2.30). History of stroke (OR = 1.95; 1.22, 3.11) and rheumatoid arthritis 
      (OR = 1.33; 1.00, 1.75) showed associations with increased moderate exacerbation 
      occurrence. Age-stratified analysis showed soft drug use, obesity, depression, 
      thyroid problems, and rheumatoid arthritis to be associated with moderate and/or 
      severe exacerbation occurrence in one or more 10-year age strata. In conclusion, 
      several chronic comorbid conditions were associated with asthma exacerbation 
      occurrence, which confirms but also complements previous studies. Our 
      observations contribute to understanding exacerbation risk estimation and, 
      ultimately, personalized asthma management.
CI  - © 2023. Springer Nature Limited.
FAU - Baljet, Emma
AU  - Baljet E
AD  - Department of Primary and Community Care, Radboud Institute for Health Sciences, 
      Radboud University Medical Center, Nijmegen, The Netherlands.
FAU - Luijks, Hilde
AU  - Luijks H
AUID- ORCID: 0000-0002-2709-5770
AD  - Department of Primary and Community Care, Radboud Institute for Health Sciences, 
      Radboud University Medical Center, Nijmegen, The Netherlands.
AD  - General Practice Valkenburg, Valkenburg, The Netherlands.
FAU - van den Bemt, Lisette
AU  - van den Bemt L
AUID- ORCID: 0000-0002-3771-8273
AD  - Department of Primary and Community Care, Radboud Institute for Health Sciences, 
      Radboud University Medical Center, Nijmegen, The Netherlands.
FAU - Schermer, Tjard R
AU  - Schermer TR
AUID- ORCID: 0000-0002-1391-2995
AD  - Department of Primary and Community Care, Radboud Institute for Health Sciences, 
      Radboud University Medical Center, Nijmegen, The Netherlands. 
      tjard.schermer@radboudumc.nl.
AD  - Science Office, Gelre Hospitals, Apeldoorn, The Netherlands. 
      tjard.schermer@radboudumc.nl.
LA  - eng
PT  - Journal Article
PT  - Research Support, U.S. Gov't, P.H.S.
DEP - 20230811
PL  - England
TA  - NPJ Prim Care Respir Med
JT  - NPJ primary care respiratory medicine
JID - 101631999
SB  - IM
MH  - Adult
MH  - Humans
MH  - Nutrition Surveys
MH  - Cohort Studies
MH  - Cross-Sectional Studies
MH  - *Asthma/epidemiology
MH  - *Stroke
MH  - *Arthritis, Rheumatoid
MH  - Obesity/epidemiology
PMC - PMC10421910
COIS- The authors declare no competing interests.
EDAT- 2023/08/12 10:42
MHDA- 2023/08/14 06:42
PMCR- 2023/08/11
CRDT- 2023/08/11 23:18
PHST- 2023/02/27 00:00 [received]
PHST- 2023/07/17 00:00 [accepted]
PHST- 2023/08/14 06:42 [medline]
PHST- 2023/08/12 10:42 [pubmed]
PHST- 2023/08/11 23:18 [entrez]
PHST- 2023/08/11 00:00 [pmc-release]
AID - 10.1038/s41533-023-00350-x [pii]
AID - 350 [pii]
AID - 10.1038/s41533-023-00350-x [doi]
PST - epublish
SO  - NPJ Prim Care Respir Med. 2023 Aug 11;33(1):29. doi: 10.1038/s41533-023-00350-x.

PMID- 37527867
OWN - NLM
STAT- Publisher
LR  - 20230922
IS  - 1499-2752 (Electronic)
IS  - 0315-162X (Linking)
DP  - 2023 Aug 1
TI  - Safety of Janus Kinase Inhibitors: A Real-World Multicenter Retrospective Cohort 
      Study.
LID - jrheum.2023-0145 [pii]
LID - 10.3899/jrheum.2023-0145 [doi]
AB  - OBJECTIVE: Oral Janus kinase inhibitors (JAKis) represent an effective strategy 
      for rheumatoid arthritis (RA) treatment. A previous study supported that 
      tofacitinib (TOF) is associated with higher incidence of cardiovascular (CV) and 
      neoplastic events compared to tumor necrosis factor inhibitors. Given the 
      apparent discrepancy between these data and real-world experience, we aimed to 
      investigate the safety and efficacy of the available JAKis in a multicenter 
      cohort. METHODS: We retrospectively evaluated patients with RA who ever received 
      1 JAKi (TOF, baricitinib [BAR], upadactinib [UPA], filgotinib [FIL]) from 4 
      tertiary care centers in Milan, Italy. Outcomes related to JAKi safety were 
      recorded, particularly major CV events as well as adverse events of special 
      interest (AESIs), which included serious infections, opportunistic infections, 
      venous thromboembolism, herpes zoster infections, liver injury, malignancies, and 
      deaths; retention rates were also calculated. Further analyses included patients 
      fulfilling the risk factors suggested to influence TOF safety. RESULTS: Six 
      hundred eighty-five patients were included and received BAR (48%), TOF (31%), UPA 
      (14%), or FIL (7%) as first-line innovative treatment prior to a biologic. Of a 
      total of 1137 patient-years of observation, we recorded 1 stroke and 123 (18%) 
      AESIs, including 3 deaths, all a result of severe infections. Among patients with 
      a higher CV risk, we observed a higher frequency of AESIs (23%). CONCLUSION: Our 
      real-world data confirm that JAKis are effective and carry a low risk of AESIs, 
      especially in patients who do not display CV risk factors at baseline. Our study 
      could not identify differences between JAKis. Different safety profiles should be 
      defined in larger prospective cohorts.
FAU - Lanzillotta, Marco
AU  - Lanzillotta M
AUID- ORCID: 0000-0002-4522-2921
AD  - M. Lanzillotta, MD, Unit of Immunology, Rheumatology, Allergy, and Rare diseases 
      (UnIRAR), IRCCS San Raffaele Scientific Institute, and Vita-Salute San Raffaele 
      University.
FAU - Boffini, Nicola
AU  - Boffini N
AUID- ORCID: 0000-0002-4416-933X
AD  - N. Boffini, MD, Unit of Immunology, Rheumatology, Allergy, and Rare diseases 
      (UnIRAR), IRCCS San Raffaele Scientific Institute.
FAU - Barone, Elisa
AU  - Barone E
AUID- ORCID: 0000-0002-5444-354X
AD  - E. Barone, MD, Division of Rheumatology and Clinical Immunology, Humanitas 
      Clinical and Research Center-IRCCS, Rozzano, and Department of Biomedical 
      Sciences, Humanitas University, Pieve Emanuele.
FAU - Cincinelli, Gilberto
AU  - Cincinelli G
AUID- ORCID: 0000-0002-4582-5968
AD  - G. Cincinelli, MD, Department of Rheumatology and Medical Sciences, Gaetano Pini 
      Hospital, and Università degli Studi di Milano, School of Medicine.
FAU - Gerardi, Maria C
AU  - Gerardi MC
AUID- ORCID: 0000-0001-7435-2656
AD  - M.C. Gerardi, MD, Division of Rheumatology, Multispecialist Medical Department, 
      ASST Grande Ospedale Metropolitano Niguarda, Milan, Italy.
FAU - Luciano, Nicoletta
AU  - Luciano N
AUID- ORCID: 0000-0002-1822-7882
AD  - N. Luciano, MD, Division of Rheumatology and Clinical Immunology, Humanitas 
      Clinical and Research Center-IRCCS, Rozzano, and Department of Biomedical 
      Sciences, Humanitas University, Pieve Emanuele.
FAU - Manara, Maria
AU  - Manara M
AUID- ORCID: 0000-0002-7357-6217
AD  - M. Manara, MD, Department of Rheumatology and Medical Sciences, Gaetano Pini 
      Hospital, and Università degli Studi di Milano, School of Medicine.
FAU - Ughi, Nicola
AU  - Ughi N
AUID- ORCID: 0000-0003-4637-1133
AD  - N. Ughi, MD, Division of Rheumatology, Multispecialist Medical Department, ASST 
      Grande Ospedale Metropolitano Niguarda, Milan, Italy.
FAU - Epis, Oscar M
AU  - Epis OM
AUID- ORCID: 0000-0002-9986-4030
AD  - O.M. Epis, MD, Division of Rheumatology, Multispecialist Medical Department, ASST 
      Grande Ospedale Metropolitano Niguarda, Milan, Italy.
FAU - Selmi, Carlo
AU  - Selmi C
AUID- ORCID: 0000-0002-0323-0376
AD  - C. Selmi, MD, PhD, Division of Rheumatology and Clinical Immunology, Humanitas 
      Clinical and Research Center-IRCCS, Rozzano, and Department of Biomedical 
      Sciences, Humanitas University, Pieve Emanuele.
FAU - Caporali, Roberto F
AU  - Caporali RF
AUID- ORCID: 0000-0001-9300-6169
AD  - R.F. Caporali, MD, Department of Rheumatology and Medical Sciences, Gaetano Pini 
      Hospital, and Università degli Studi di Milano, School of Medicine.
FAU - Dagna, Lorenzo
AU  - Dagna L
AUID- ORCID: 0000-0002-7428-315X
AD  - L. Dagna, MD, Unit of Immunology, Rheumatology, Allergy, and Rare diseases 
      (UnIRAR), IRCCS San Raffaele Scientific Institute, and Vita-Salute San Raffaele 
      University.
LA  - eng
PT  - Journal Article
DEP - 20230801
PL  - Canada
TA  - J Rheumatol
JT  - The Journal of rheumatology
JID - 7501984
SB  - IM
EDAT- 2023/08/02 01:07
MHDA- 2023/08/02 01:07
CRDT- 2023/08/01 20:43
PHST- 2023/08/02 01:07 [pubmed]
PHST- 2023/08/02 01:07 [medline]
PHST- 2023/08/01 20:43 [entrez]
AID - jrheum.2023-0145 [pii]
AID - 10.3899/jrheum.2023-0145 [doi]
PST - aheadofprint
SO  - J Rheumatol. 2023 Aug 1:jrheum.2023-0145. doi: 10.3899/jrheum.2023-0145.

PMID- 37520890
OWN - NLM
STAT- PubMed-not-MEDLINE
LR  - 20240922
IS  - 2589-9090 (Electronic)
IS  - 2589-9090 (Linking)
VI  - 7
DP  - 2023 Dec
TI  - Inflammation and immunomodulatory therapies influence the relationship between 
      ATP-binding cassette A1 membrane transporter-mediated cholesterol efflux capacity 
      and coronary atherosclerosis in rheumatoid arthritis.
PG  - 100209
LID - 10.1016/j.jtauto.2023.100209 [doi]
LID - 100209
AB  - OBJECTIVES: High-density lipoprotein (HDL) removes cholesterol from cells in 
      atherosclerotic lesions, a function known as cholesterol efflux capacity (CEC). 
      ATP-binding-cassette A1 (ABCA1) membrane transporter starts cholesterol transfer 
      from macrophages to HDL particles. In rheumatoid arthritis (RA), methotrexate and 
      biologic disease modifying drugs (bDMARDs) are atheroprotective whereas 
      corticosteroids and C-reactive protein (CRP) are proatherogenic. We evaluated the 
      influence of these factors on the relationship of ABCA1-CEC with atherosclerosis 
      and cardiovascular events. METHODS: Atherosclerosis was evaluated with computed 
      tomography angiography in 140 patients with RA and repeated in 99 after 6.9 ± 0.3 
      years. Events including acute coronary syndromes, stroke, cardiovascular death, 
      claudication, revascularization, and heart failure were recorded. ABCA1-CEC was 
      quantified in J774A.1 murine macrophages and reported as percentage of effluxed 
      over intracellular cholesterol. RESULTS: Higher ABCA1-CEC associated with (i) 
      more calcified plaques at baseline only in patients with CRP>7 mg/L (median) 
      (p-interaction = 0.001) and methotrexate nonusers (p-interaction = 0.037), and 
      more partially-calcified plaques only in bDMARD nonusers (p-interaction = 0.029); 
      (ii) fewer new calcified plaques in patients with below-median but not higher 
      time-averaged CRP (p-interaction = 0.028); (iii) fewer new total and calcified 
      plaques in prednisone unexposed but not patients exposed to prednisone during 
      follow-up (p-interaction = 0.034 and 0.004) and (iv) more new plaques in baseline 
      bDMARD nonusers and fewer in bDMARD users (p-interaction  ≤  0.001). Also, 
      ABCA1-CEC associated with greater cardiovascular risk only in baseline prednisone 
      users (p-interaction = 0.027). CONCLUSION: ABCA1-CEC associated with decreased 
      atherosclerosis in patients with below-median baseline and time-averaged CRP and 
      bDMARD use. Conversely, ABCA1-CEC associated with increased plaque in those with 
      higher CRP, corticosteroid users, methotrexate nonusers, and bDMARD nonusers. 
      While in well-treated and controlled disease ABCA1-CEC appears atheroprotective, 
      in uncontrolled RA its action may be masked or fail to counteract the 
      inflammation-driven proatherogenic state.
CI  - © 2023 The Authors. Published by Elsevier B.V.
FAU - Karpouzas, George A
AU  - Karpouzas GA
AD  - Division of Rheumatology, Harbor-UCLA and The Lundquist Institute, Torrance, CA, 
      USA.
FAU - Papotti, Bianca
AU  - Papotti B
AD  - Department of Food and Drug, University of Parma, Parco Area delle Scienze 27/A, 
      43124, Parma, Italy.
FAU - Ormseth, Sarah R
AU  - Ormseth SR
AD  - Division of Rheumatology, Harbor-UCLA and The Lundquist Institute, Torrance, CA, 
      USA.
FAU - Palumbo, Marcella
AU  - Palumbo M
AD  - Department of Food and Drug, University of Parma, Parco Area delle Scienze 27/A, 
      43124, Parma, Italy.
FAU - Hernandez, Elizabeth
AU  - Hernandez E
AD  - The Lundquist Institute, 1124 W Carson Street, Torrance, CA, 90502, USA.
FAU - Adorni, Maria Pia
AU  - Adorni MP
AD  - Department of Medicine and Surgery, University of Parma, Parma, Italy.
FAU - Zimetti, Francesca
AU  - Zimetti F
AD  - Department of Food and Drug, University of Parma, Parco Area delle Scienze 27/A, 
      43124, Parma, Italy.
FAU - Budoff, Matthew J
AU  - Budoff MJ
AD  - Division of Cardiology, Harbor-UCLA and The Lundquist Institute, Torrance, CA, 
      USA.
FAU - Ronda, Nicoletta
AU  - Ronda N
AD  - Department of Food and Drug, University of Parma, Parco Area delle Scienze 27/A, 
      43124, Parma, Italy.
LA  - eng
PT  - Journal Article
DEP - 20230718
PL  - Netherlands
TA  - J Transl Autoimmun
JT  - Journal of translational autoimmunity
JID - 101759413
PMC - PMC10371792
OTO - NOTNLM
OT  - ABCA1
OT  - Cardiovascular events
OT  - Cholesterol efflux capacity
OT  - Coronary atherosclerosis
OT  - Corticosteroids
OT  - Rheumatoid arthritis
COIS- The authors declare the following financial interests/personal relationships 
      which may be considered as potential competing interests: George A Karpouzas 
      reports financial support was provided by American Heart Association Inc. George 
      A Karpouzas reports financial support was provided by Pfizer.
EDAT- 2023/07/31 06:42
MHDA- 2023/07/31 06:43
PMCR- 2023/07/18
CRDT- 2023/07/31 04:59
PHST- 2023/07/11 00:00 [received]
PHST- 2023/07/12 00:00 [accepted]
PHST- 2023/07/31 06:43 [medline]
PHST- 2023/07/31 06:42 [pubmed]
PHST- 2023/07/31 04:59 [entrez]
PHST- 2023/07/18 00:00 [pmc-release]
AID - S2589-9090(23)00022-9 [pii]
AID - 100209 [pii]
AID - 10.1016/j.jtauto.2023.100209 [doi]
PST - epublish
SO  - J Transl Autoimmun. 2023 Jul 18;7:100209. doi: 10.1016/j.jtauto.2023.100209. 
      eCollection 2023 Dec.

PMID- 37498463
OWN - NLM
STAT- MEDLINE
DCOM- 20240109
LR  - 20241023
IS  - 1434-9949 (Electronic)
IS  - 0770-3198 (Print)
IS  - 0770-3198 (Linking)
VI  - 43
IP  - 1
DP  - 2024 Jan
TI  - Hydroxychloroquine use is associated with reduced mortality risk in older adults 
      with rheumatoid arthritis.
PG  - 87-94
LID - 10.1007/s10067-023-06714-5 [doi]
AB  - BACKGROUND: There is little robust data about the cardiovascular safety of 
      hydroxychloroquine in patients with rheumatoid arthritis (RA), who often have 
      cardiovascular comorbidities. We examined the association between use of 
      hydroxychloroquine (HCQ) in patients with RA and major adverse cardiovascular 
      events (MACE). METHODS: In a retrospective cohort of Medicare beneficiaries 
      aged ≥ 65 years with RA, we identified patients who initiated HCQ (users) and who 
      did not initiate HCQ (non-users) between January 2015-June 2017. Each HCQ user 
      was matched to 2 non-users of HCQ using propensity score derived from patient 
      baseline characteristics. The primary outcome was the occurrence of MACE, defined 
      as acute admissions for stroke, myocardial infarction, or heart failure. 
      Secondary outcomes included all-cause mortality and the composite of MACE and 
      all-cause mortality. Cox proportional hazards model was used to compare outcomes 
      between HCQ users to non-users. RESULTS: The study included 2380 RA patients with 
      incident HCQ use and matched 4633 HCQ non-users over the study period. The mean 
      follow-up duration was 1.67 and 1.63 years in HCQ non-users and users, 
      respectively. In multivariable models, use of HCQ was not associated with the 
      risk of MACE (hazard ratio 1.1; 95% CI: 0.832-1.33). However, use of HCQ was 
      associated with a lower risk of all-cause mortality (HR: 0.54; 95% CI: 0.45-0.64) 
      and the composite of all-cause mortality and MACE (HR 0.67; 95% CI: 0.58-0.78). 
      CONCLUSION: HCQ use was independently associated with a lower risk of mortality 
      in older adults with RA but not with incidence of MACE events. Key Points • Using 
      an incident user design (to avoid the biases of a prevalent user design) and a 
      population-based approach, we examined the effect of hydroxychloroquine (HCQ) on 
      the risk of major cardiovascular events (MACE) in older patients with RA. • We 
      did not find an association between HCQ use and incident MACE. We did, however, 
      find a significant association with the composite outcome (MACE and all-cause 
      mortality) driven by a significant reduction in all-cause mortality with HCQ use.
CI  - © 2023. The Author(s), under exclusive licence to International League of 
      Associations for Rheumatology (ILAR).
FAU - Iyer, Priyanka
AU  - Iyer P
AD  - Division of Rheumatology, University of California at Irvine, Irvine, CA, USA.
FAU - Gao, Yubo
AU  - Gao Y
AD  - Division of General Medicine, Department of Internal Medicine, Roy and Lucille 
      Carver College of Medicine, University of Iowa, Iowa City, IA, USA.
FAU - Jalal, Diana
AU  - Jalal D
AD  - Division of Nephrology, Department of Internal Medicine, Roy and Lucille Carver 
      College of Medicine, University of Iowa, and Iowa City VA Health Care System, 
      Iowa City, IA, USA.
FAU - Girotra, Saket
AU  - Girotra S
AD  - Division of Cardiology, Department of Internal Medicine, University of Texas 
      Southwestern Medical Center, Dallas, TX, USA.
FAU - Singh, Namrata
AU  - Singh N
AUID- ORCID: 0000-0001-7149-363X
AD  - Division of Rheumatology, Department of Medicine, University of Washington, 1959 
      NE Pacific Street, Seattle, WA, 98195, USA. nasingh@uw.edu.
FAU - Vaughan-Sarrazin, Mary
AU  - Vaughan-Sarrazin M
AD  - Division of General Medicine, Department of Internal Medicine, Roy and Lucille 
      Carver College of Medicine, University of Iowa, and Iowa City VA Health Care 
      System Center for Access and Delivery Research and Evaluation (CADRE), Iowa City, 
      IA, USA.
LA  - eng
GR  - R01 HL160734/HL/NHLBI NIH HHS/United States
GR  - R01 HL166305/HL/NHLBI NIH HHS/United States
GR  - R56 HL158803/HL/NHLBI NIH HHS/United States
PT  - Journal Article
DEP - 20230727
PL  - Germany
TA  - Clin Rheumatol
JT  - Clinical rheumatology
JID - 8211469
RN  - 4QWG6N8QKH (Hydroxychloroquine)
RN  - 0 (Antirheumatic Agents)
SB  - IM
MH  - Humans
MH  - Aged
MH  - United States/epidemiology
MH  - Hydroxychloroquine/adverse effects
MH  - *Antirheumatic Agents/adverse effects
MH  - Retrospective Studies
MH  - Medicare
MH  - *Arthritis, Rheumatoid/complications
MH  - *Myocardial Infarction/complications
PMC - PMC10818008
MID - NIHMS1953498
OTO - NOTNLM
OT  - Cardiovascular events
OT  - Hydroxychloroquine
OT  - MACE
OT  - Rheumatoid arthritis
COIS- Disclosures None.
EDAT- 2023/07/27 13:10
MHDA- 2024/01/09 06:42
PMCR- 2025/01/01
CRDT- 2023/07/27 11:10
PHST- 2023/02/21 00:00 [received]
PHST- 2023/07/19 00:00 [accepted]
PHST- 2023/06/20 00:00 [revised]
PHST- 2025/01/01 00:00 [pmc-release]
PHST- 2024/01/09 06:42 [medline]
PHST- 2023/07/27 13:10 [pubmed]
PHST- 2023/07/27 11:10 [entrez]
AID - 10.1007/s10067-023-06714-5 [pii]
AID - 10.1007/s10067-023-06714-5 [doi]
PST - ppublish
SO  - Clin Rheumatol. 2024 Jan;43(1):87-94. doi: 10.1007/s10067-023-06714-5. Epub 2023 
      Jul 27.

PMID- 37484708
OWN - NLM
STAT- PubMed-not-MEDLINE
LR  - 20230725
IS  - 2589-9090 (Electronic)
IS  - 2589-9090 (Linking)
VI  - 7
DP  - 2023 Dec
TI  - Statins influence the relationship between ATP-binding cassette A1 membrane 
      transporter-mediated cholesterol efflux capacity and coronary atherosclerosis in 
      rheumatoid arthritis.
PG  - 100206
LID - 10.1016/j.jtauto.2023.100206 [doi]
LID - 100206
AB  - OBJECTIVES: Cholesterol efflux capacity (CEC) is the main antiatherogenic 
      function of high-density lipoprotein (HDL). ATP-binding-cassette A1 (ABCA1) 
      membrane transporter initiates cholesterol export from arterial macrophages to 
      pre-β HDL particles fostering their maturation; in turn, those accept cholesterol 
      through ABCG1-mediated export. Impaired pre-β HDL maturation may disrupt the 
      collaborative function of the two transporters and adversely affect 
      atherosclerosis. Statins exert atheroprotective functions systemically and 
      locally on plaque. We here evaluated associations between ABCA1-CEC, coronary 
      atherosclerosis and cardiovascular risk and the influence of statins on those 
      relationships in rheumatoid arthritis (RA). METHODS: Evaluation with computed 
      tomography angiography was undertaken in 140 patients and repeated in 99 after 
      6.9 ± 0.3 years. Events comprising cardiovascular death, acute coronary 
      syndromes, stroke, claudication, revascularization and heart failure were 
      recorded. ABCA1-CEC and ABCG1-CEC were evaluated in J774A.1 macrophages and 
      Chinese hamster ovary (CHO) cells respectively and expressed as percentage of 
      effluxed over total intracellular cholesterol. Covariates in all cardiovascular 
      event risk and plaque outcome models included atherosclerotic cardiovascular 
      disease (ASCVD) risk score and high-density lipoprotein cholesterol. RESULTS: 
      ABCA1-CEC negatively correlated with ABCG1-CEC (r = -0.167, p = 0.049). ABCA1-CEC 
      associated with cardiovascular risk (adjusted hazard ratio 2.05 [95%CI 1.20-3.48] 
      per standard deviation [SD] increment). There was an interaction of ABCA1-CEC 
      with time-varying statin use (p = 0.038) such that current statin use inversely 
      associated with risk only in patients with ABCA1-CEC below the upper tertile. 
      ABCA1-CEC had no main effect on plaque or plaque progression; instead, ABCA1-CEC 
      (per SD) associated with fewer baseline total plaques (adjusted rate ratio [aRR] 
      0.81, [95%CI 0.65-1.00]), noncalcified plaques (aRR 0.78 [95%CI 0.61-0.98]), and 
      vulnerable low-attenuation plaques (aRR 0.41 [95%CI 0.23-0.74]) in statin users, 
      and more low-attenuation plaques (aRR 1.91 [95%CI 1.18-3.08]) in nonusers 
      (p-for-interaction = 0.018, 0.011, 0.025 and < 0.001 respectively). Moreover, 
      ABCA1-CEC (per SD) associated with greater partially/fully-calcified plaque 
      progression (adjusted odds ratio 3.07 [95%CI 1.20-7.86]) only in patients not 
      exposed to statins during follow-up (p-for-interaction = 0.009). CONCLUSION: In 
      patients with RA, higher ABCA1-CEC may reflect a proatherogenic state, associated 
      with enhanced cardiovascular risk. Statin use may unmask the protective impact of 
      ABCA1-mediated cholesterol efflux on plaque formation, progression and 
      cardiovascular risk.
CI  - © 2023 The Authors.
FAU - Karpouzas, George A
AU  - Karpouzas GA
AD  - Division of Rheumatology, Harbor-UCLA Medical Center and the Lundquist Institute 
      for Biomedical Innovation, Torrance, CA, USA.
FAU - Papotti, Bianca
AU  - Papotti B
AD  - Department of Food and Drug, University of Parma, Parma, Italy.
FAU - Ormseth, Sarah R
AU  - Ormseth SR
AD  - Division of Rheumatology, Harbor-UCLA Medical Center and the Lundquist Institute 
      for Biomedical Innovation, Torrance, CA, USA.
FAU - Palumbo, Marcella
AU  - Palumbo M
AD  - Department of Food and Drug, University of Parma, Parma, Italy.
FAU - Hernandez, Elizabeth
AU  - Hernandez E
AD  - Division of Rheumatology, Harbor-UCLA Medical Center and the Lundquist Institute 
      for Biomedical Innovation, Torrance, CA, USA.
FAU - Adorni, Maria Pia
AU  - Adorni MP
AD  - Department of Medicine and Surgery, University of Parma, Parma, Italy.
FAU - Zimetti, Francesca
AU  - Zimetti F
AD  - Department of Food and Drug, University of Parma, Parma, Italy.
FAU - Budoff, Matthew J
AU  - Budoff MJ
AD  - Division of Cardiology, Harbor-UCLA Medical Center and the Lundquist Institute 
      for Biomedical Innovation, Torrance, CA, USA.
FAU - Ronda, Nicoletta
AU  - Ronda N
AD  - Department of Food and Drug, University of Parma, Parma, Italy.
LA  - eng
PT  - Journal Article
DEP - 20230707
PL  - Netherlands
TA  - J Transl Autoimmun
JT  - Journal of translational autoimmunity
JID - 101759413
PMC - PMC10362327
OTO - NOTNLM
OT  - ABCA1
OT  - Cardiovascular events
OT  - Cholesterol efflux capacity
OT  - Coronary atherosclerosis
OT  - Rheumatoid arthritis
OT  - Statins
COIS- The authors declare the following financial interests/personal relationships 
      which may be considered as potential competing interests: George A Karpouzas 
      reports financial support was provided by American Heart Association Inc. George 
      A Karpouzas reports financial support was provided by Pfizer.
EDAT- 2023/07/24 06:43
MHDA- 2023/07/24 06:44
PMCR- 2023/07/07
CRDT- 2023/07/24 04:46
PHST- 2023/05/03 00:00 [received]
PHST- 2023/06/23 00:00 [revised]
PHST- 2023/07/04 00:00 [accepted]
PHST- 2023/07/24 06:44 [medline]
PHST- 2023/07/24 06:43 [pubmed]
PHST- 2023/07/24 04:46 [entrez]
PHST- 2023/07/07 00:00 [pmc-release]
AID - S2589-9090(23)00019-9 [pii]
AID - 100206 [pii]
AID - 10.1016/j.jtauto.2023.100206 [doi]
PST - epublish
SO  - J Transl Autoimmun. 2023 Jul 7;7:100206. doi: 10.1016/j.jtauto.2023.100206. 
      eCollection 2023 Dec.

PMID- 37460169
OWN - NLM
STAT- Publisher
LR  - 20231012
IS  - 1468-2060 (Electronic)
IS  - 0003-4967 (Linking)
VI  - 82
IP  - 11
DP  - 2023 Nov
TI  - Major adverse cardiovascular events and mortality with opioids versus NSAIDs 
      initiation in patients with rheumatoid arthritis.
PG  - 1487-1494
LID - 10.1136/ard-2023-224339 [doi]
AB  - OBJECTIVE: Assess major adverse cardiovascular event (MACE) risk with opioids 
      compared with non-steroidal anti-inflammatory drugs (NSAIDs) in patients with 
      rheumatoid arthritis (RA) METHODS: We conducted a new-user active comparator 
      cohort study among patients with RA within FORWARD, The National Databank for 
      Rheumatic Diseases, with ≥1 year participation between 1998 and 2021. Each opioid 
      initiator was matched to two NSAID initiators by propensity scores (PSs). 
      Patients were followed until the occurrence of the composite endpoint of MACE 
      (myocardial infarction, stroke, heart failure, cardiovascular disease (CVD) 
      death, venous thromboembolism (VTE)) and all-cause mortality. The risk of 
      outcomes was estimated using Cox proportional hazards with adjustment for PS 
      weights and imbalanced covariables. RESULTS: Among 6866 opioid initiators and 13 
      689 NSAID initiators, 212 vs 253 MACE (20.6/1000 person-years (PY) vs 18.9/1000 
      PY) and 144 vs 150 deaths (13.5/1000 PY vs 10.8/1000 PY) occurred, respectively. 
      The risk of MACE with opioids was similar to NSAIDs (HR=1.02, 95% CI 0.85 to 
      1.22), whereas all-cause mortality with opioids was 33% higher than NSAIDs 
      (HR=1.33, 95% CI 1.06 to 1.67) in PS-weighted models. Among the individual 
      outcomes of MACE, VTE risk tended to be higher in opioid initiators than NSAID 
      initiators (HR=1.41, 95% CI 0.84 to 2.35). Strong opioids had a higher risk for 
      all-cause mortality and VTE than weak opioids compared with NSAIDs suggesting a 
      dose-dependent association. CONCLUSION: Opioids had similar MACE risk compared 
      with NSAIDs in patients with RA with increased all-cause mortality and likely 
      VTE, which suggests that opioids are not safer than NSAIDs, as clinicians have 
      perceived.
CI  - © Author(s) (or their employer(s)) 2023. No commercial re-use. See rights and 
      permissions. Published by BMJ.
FAU - Ozen, Gulsen
AU  - Ozen G
AUID- ORCID: 0000-0002-5423-393X
AD  - Rheumatology, University of Nebraska Medical Center, Omaha, Nebraska, USA 
      ozengs@yahoo.com.
FAU - Pedro, Sofia
AU  - Pedro S
AD  - FORWARD, The National Databank for Rheumatic Diseases, Wichita, Kansas, USA.
FAU - Michaud, Kaleb
AU  - Michaud K
AUID- ORCID: 0000-0002-5350-3934
AD  - Rheumatology, University of Nebraska Medical Center, Omaha, Nebraska, USA.
AD  - FORWARD, The National Databank for Rheumatic Diseases, Wichita, Kansas, USA.
LA  - eng
PT  - Journal Article
DEP - 20230717
PL  - England
TA  - Ann Rheum Dis
JT  - Annals of the rheumatic diseases
JID - 0372355
SB  - IM
OTO - NOTNLM
OT  - Analgesics
OT  - Arthritis, Rheumatoid
OT  - Cardiovascular Diseases
OT  - Epidemiology
COIS- Competing interests: None declared.
EDAT- 2023/07/18 01:09
MHDA- 2023/07/18 01:09
CRDT- 2023/07/17 20:53
PHST- 2023/04/21 00:00 [received]
PHST- 2023/07/03 00:00 [accepted]
PHST- 2023/07/18 01:09 [pubmed]
PHST- 2023/07/18 01:09 [medline]
PHST- 2023/07/17 20:53 [entrez]
AID - ard-2023-224339 [pii]
AID - 10.1136/ard-2023-224339 [doi]
PST - ppublish
SO  - Ann Rheum Dis. 2023 Nov;82(11):1487-1494. doi: 10.1136/ard-2023-224339. Epub 2023 
      Jul 17.

PMID- 37456442
OWN - NLM
STAT- PubMed-not-MEDLINE
LR  - 20230718
IS  - 2168-8184 (Print)
IS  - 2168-8184 (Electronic)
IS  - 2168-8184 (Linking)
VI  - 15
IP  - 6
DP  - 2023 Jun
TI  - Comparison of Cardiovascular Outcomes in Patients With and Without Rheumatoid 
      Arthritis: A Meta-Analysis of Observational Studies.
PG  - e40348
LID - 10.7759/cureus.40348 [doi]
LID - e40348
AB  - The aim of this meta-analysis was to determine the risk of incident 
      cardiovascular disease (CVD) in patients with rheumatoid arthritis compared 
      to patients without rheumatoid arthritis. We conducted a thorough search of 
      online databases, including PubMed, EMBASE, and Web of Science, to identify 
      English-language publications examining cardiovascular outcomes in patients with 
      rheumatoid arthritis from January 1, 2005, to May 15, 2023. We followed the 
      Preferred Reporting Items for Systematic Reviews and Meta-Analyses (PRISMA) 
      guidelines. The search was performed using relevant keywords such as "rheumatoid 
      arthritis," "cardiovascular diseases," and "risk," along with their synonyms. 
      Medical subject heading (MeSH) terms and Boolean operators (AND, OR) were 
      employed to optimize the search. Outcomes assessed in this study included 
      composite cardiovascular events (as defined by individual studies), myocardial 
      infarction, and stroke (including ischemic and hemorrhagic stroke). Overall, 14 
      studies met the inclusion criteria and were included in the present 
      meta-analysis. We found that the risk of composite CVD was higher in patients 
      with rheumatoid arthritis compared to patients without rheumatoid arthritis. We 
      also found a higher risk of myocardial infarction and stroke in rheumatoid 
      arthritis patients compared to their counterparts. This study demonstrates the 
      elevated risk of CVD in patients with rheumatoid arthritis and highlights the 
      importance of incorporating cardiovascular management and assessment into the 
      care of these patients.
CI  - Copyright © 2023, Barkhane et al.
FAU - Barkhane, Zineb
AU  - Barkhane Z
AD  - Medicine and Pharmacy, University of Hassan II Casablanca, Casablanca, MAR.
FAU - Zaree, Amna
AU  - Zaree A
AD  - Medicine, Shalimar Medical and Dental College, Lahore, PAK.
FAU - Zulfiqar, Sualeha
AU  - Zulfiqar S
AD  - Internal Medicine, Rawalpindi Medical University, Rawalpindi, PAK.
FAU - Qudoos, Ahmed
AU  - Qudoos A
AD  - Medicine, Liaquat University of Medical and Health Sciences, Hyderabad, PAK.
FAU - Vaidhyula, Santhoshi
AU  - Vaidhyula S
AD  - Medicine, Dr. Nandamuri Taraka Rama Rao (NTR) University of Health Sciences, 
      Vijayawada, IND.
FAU - Jaiprada, Fnu
AU  - Jaiprada F
AD  - Medicine, Dow University of Health Sciences, Karachi, PAK.
FAU - Dar, Saleha
AU  - Dar S
AD  - Adult Medicine, Louisiana State University Health Sciences Center, Shreveport, 
      USA.
FAU - Ali, Neelum
AU  - Ali N
AD  - Internal Medicine, University of Health Sciences, Lahore, PAK.
LA  - eng
PT  - Journal Article
PT  - Review
DEP - 20230613
PL  - United States
TA  - Cureus
JT  - Cureus
JID - 101596737
PMC - PMC10339149
OTO - NOTNLM
OT  - cardiovascular outcomes
OT  - meta-analysis
OT  - myocardial infarction
OT  - rheumatoid arthritis
OT  - stroke
COIS- The authors have declared that no competing interests exist.
EDAT- 2023/07/17 06:42
MHDA- 2023/07/17 06:43
PMCR- 2023/06/13
CRDT- 2023/07/17 04:23
PHST- 2023/06/13 00:00 [accepted]
PHST- 2023/07/17 06:43 [medline]
PHST- 2023/07/17 06:42 [pubmed]
PHST- 2023/07/17 04:23 [entrez]
PHST- 2023/06/13 00:00 [pmc-release]
AID - 10.7759/cureus.40348 [doi]
PST - epublish
SO  - Cureus. 2023 Jun 13;15(6):e40348. doi: 10.7759/cureus.40348. eCollection 2023 
      Jun.

PMID- 37444723
OWN - NLM
STAT- PubMed-not-MEDLINE
LR  - 20230718
IS  - 2227-9032 (Print)
IS  - 2227-9032 (Electronic)
IS  - 2227-9032 (Linking)
VI  - 11
IP  - 13
DP  - 2023 Jun 29
TI  - The Casual Association Inference for the Chain of Falls Risk Factors-Falls-Falls 
      Outcomes: A Mendelian Randomization Study.
LID - 10.3390/healthcare11131889 [doi]
LID - 1889
AB  - Previous associations have been observed not only between risk factors and falls 
      but also between falls and their clinical outcomes based on some cross-sectional 
      designs, but their causal associations were still largely unclear. We performed 
      Mendelian randomization (MR), multivariate Mendelian randomization (MVMR), and 
      mediation analyses to explore the effects of falls. Our study data are mainly 
      based on White European individuals (40-69 years) downloaded from the UK Biobank. 
      MR analyses showed that osteoporosis (p = 0.006), BMI (p = 0.003), sleeplessness 
      (p < 0.001), rheumatoid arthritis (p = 0.001), waist circumference (p < 0.001), 
      and hip circumference (p < 0.001) have causal effects on falls. In addition, for 
      every one standard deviation increase in fall risk, the risk of fracture 
      increased by 1.148 (p < 0.001), the risk of stroke increased by 2.908 (p = 
      0.003), and a 1.016-fold risk increase in epilepsy (p = 0.009). The MVMR found 
      that sleeplessness is an important risk factor for falls. Finally, our mediation 
      analyses estimated the mediation effects of falls on the hip circumference and 
      fracture (p < 0.001), waist circumference and epilepsy (p < 0.001), and 
      sleeplessness and fracture (p = 0.005). Our study inferred the causal effects 
      between risk factors and falls, falls, and outcomes, and also constructed three 
      causal chains from risk factors → falls → falls outcomes.
FAU - Wu, Jia-Xin
AU  - Wu JX
AUID- ORCID: 0000-0002-7126-1449
AD  - Center for Genetic Epidemiology and Genomics, School of Public Health, Medical 
      College of Soochow University, Suzhou 215123, China.
AD  - Collaborative Innovation Center of Bone and Immunology between Sihong Hospital 
      and Soochow University, Suzhou 215123, China.
AD  - Jiangsu Key Laboratory of Preventive and Translational Medicine for Geriatric 
      Diseases, Soochow University, Suzhou 215123, China.
FAU - Deng, Fei-Yan
AU  - Deng FY
AD  - Center for Genetic Epidemiology and Genomics, School of Public Health, Medical 
      College of Soochow University, Suzhou 215123, China.
AD  - Collaborative Innovation Center of Bone and Immunology between Sihong Hospital 
      and Soochow University, Suzhou 215123, China.
AD  - Jiangsu Key Laboratory of Preventive and Translational Medicine for Geriatric 
      Diseases, Soochow University, Suzhou 215123, China.
FAU - Lei, Shu-Feng
AU  - Lei SF
AD  - Center for Genetic Epidemiology and Genomics, School of Public Health, Medical 
      College of Soochow University, Suzhou 215123, China.
AD  - Collaborative Innovation Center of Bone and Immunology between Sihong Hospital 
      and Soochow University, Suzhou 215123, China.
AD  - Jiangsu Key Laboratory of Preventive and Translational Medicine for Geriatric 
      Diseases, Soochow University, Suzhou 215123, China.
AD  - Changzhou Geriatric Hospital, Soochow University, Changzhou 213000, China.
LA  - eng
PT  - Journal Article
DEP - 20230629
PL  - Switzerland
TA  - Healthcare (Basel)
JT  - Healthcare (Basel, Switzerland)
JID - 101666525
PMC - PMC10340577
OTO - NOTNLM
OT  - Mendelian randomization
OT  - causal relationship
OT  - falls
COIS- The authors declare no conflict of interest.
EDAT- 2023/07/14 13:06
MHDA- 2023/07/14 13:07
PMCR- 2023/06/29
CRDT- 2023/07/14 01:07
PHST- 2023/05/29 00:00 [received]
PHST- 2023/06/20 00:00 [revised]
PHST- 2023/06/28 00:00 [accepted]
PHST- 2023/07/14 13:07 [medline]
PHST- 2023/07/14 13:06 [pubmed]
PHST- 2023/07/14 01:07 [entrez]
PHST- 2023/06/29 00:00 [pmc-release]
AID - healthcare11131889 [pii]
AID - healthcare-11-01889 [pii]
AID - 10.3390/healthcare11131889 [doi]
PST - epublish
SO  - Healthcare (Basel). 2023 Jun 29;11(13):1889. doi: 10.3390/healthcare11131889.

PMID- 37402929
OWN - NLM
STAT- MEDLINE
DCOM- 20240129
LR  - 20240206
IS  - 1434-9949 (Electronic)
IS  - 0770-3198 (Linking)
VI  - 42
IP  - 11
DP  - 2023 Nov
TI  - Risk factors for cardiovascular disease in primary Sjögren's syndrome (pSS): a 
      20-year follow-up study.
PG  - 3021-3031
LID - 10.1007/s10067-023-06686-6 [doi]
AB  - INTRODUCTION: Primary Sjögren's syndrome (pSS) is a systemic autoimmune disease 
      characterized by a chronic grade of inflammation. Cardiovascular events represent 
      the major causes of morbidity and mortality in patients with inflammatory 
      rheumatic diseases; however, the significance and prevalence of cardiovascular 
      disease in patients with pSS remain unclear. OBJECTIVE: To determine the clinical 
      significance of cardiovascular disease in pSS and analyze the risk of 
      cardiovascular disease according to glandular/extraglandular involvement and 
      positivity to anti-Ro/SSA and/or anti-La/SSB autoantibodies. METHODS: A 
      retrospective study including patients diagnosed with pSS fulfilling the 2016 
      ACR/EULAR classification criteria was followed and evaluated in our outpatient 
      clinic between 2000 and 2022. The prevalence of cardiovascular risk factors with 
      pSS was evaluated, and a possible association with clinical and immunological 
      characteristics, the treatments received, and the impact on cardiovascular 
      disease were determined. Univariate and multivariate regression analyses were 
      performed in an attempt to determine potential risk factors associated with 
      cardiovascular involvement. RESULTS: A total of 102 pSS patients were included. 
      Eighty-two percent were female, with a mean age of 65±24 years and a disease 
      duration of 12.5 ±6 years. Thirty-six patients (36%) had at least one 
      cardiovascular risk factor. Arterial hypertension was diagnosed in 60 (59%) 
      patients, dyslipidemia in 28 (27%), diabetes in 15 (15%), obesity in 22 (22%), 
      and hyperuricemia in 19 (18%). History of arrhythmia was found in 25 (25%), 
      conduction defects in 10 (10%), arterial peripheral vascular disease in 7 (7%), 
      venous thrombosis in 10 (10%), coronary artery disease in 24 (24%), and 
      cerebrovascular disease in 22 (22%) of patients. Patients with extraglandular 
      involvement had a higher prevalence of arterial hypertension (p=0.04), 
      dyslipidemia (p=0.003), LDL mean values (p=0.038), hyperuricemia (p=0.03), and 
      coronary artery disease (p=0.01) after adjusting for age, sex, disease duration, 
      and the significant variables in the univariate analysis. Patients with Ro/SSA 
      and La/SSB autoantibodies had a substantially higher risk of hyperuricemia 
      (p=0.01), arrhythmia (p=0.01), coronary artery disease (p=0.02), cerebrovascular 
      disease (p=0.02), and venous thrombosis (p =0.03). In the multivariate logistic 
      regression analysis, higher odds of cardiovascular risk factors were associated 
      with extraglandular involvement (p=0.02), treatment with corticosteroids 
      (p=0.02), ESSDAI>13 (p=0.02), inflammatory markers including ESR levels (p 
      0.007), and serologic markers such as low C3 levels (p=0.03) and 
      hypergammaglobulinemia (p=0.02). CONCLUSIONS: Extraglandular involvement was 
      associated with a higher prevalence of arterial hypertension, dyslipidemia, 
      hyperuricemia, and coronary artery disease. Anti-Ro/SSA and anti-La/SSB 
      seropositivity was associated with a higher prevalence of cardiac rhythm 
      abnormalities, hyperuricemia, venous thrombosis, coronary artery disease, and 
      cerebrovascular disease. Raised inflammatory markers, disease activity measured 
      by ESSDAI, extraglandular involvement, serologic markers including 
      hypergammaglobulinemia and low C3, and treatment with corticosteroids were 
      associated with a higher risk for cardiovascular comorbidities. Key Points • 
      Patients with pSS are vulnerable to cardiovascular risk factors. There is an 
      interconnection between extraglandular involvement, disease activity, 
      inflammatory markers, and cardiovascular risk comorbidities. • Anti-Ro/SSA and 
      anti-La/SSB seropositivity was associated with a higher frequency of cardiac 
      conduction abnormalities, coronary artery disease, venous thrombosis, and stroke. 
      • Hypergammaglobulinemia, elevated ESR, and low C3 are associated with a higher 
      prevalence of cardiovascular comorbidities. • Valid risk stratification tools to 
      help with prevention and consensus on the management of CVDs in pSS patients are 
      warranted.
CI  - © 2023. The Author(s), under exclusive licence to International League of 
      Associations for Rheumatology (ILAR).
FAU - Santos, Cristiana Sieiro
AU  - Santos CS
AUID- ORCID: 0000-0003-0889-9877
AD  - Rheumatology Department, Complejo Asistencial Universitario de León, Altos de 
      Nava S/N, 24008, León, Spain. cristysieirosantos@gmail.com.
FAU - Salgueiro, Ruben Rego
AU  - Salgueiro RR
AD  - Internal Medicine, Unidade Local de Saúde da Guarda, Guarda, Portugal.
FAU - Morales, Clara Moriano
AU  - Morales CM
AD  - Rheumatology Department, Complejo Asistencial Universitario de León, Altos de 
      Nava S/N, 24008, León, Spain.
FAU - Castro, Carolina Álvarez
AU  - Castro CÁ
AD  - Rheumatology Department, Complejo Asistencial Universitario de León, Altos de 
      Nava S/N, 24008, León, Spain.
FAU - Álvarez, Elvira Díez
AU  - Álvarez ED
AD  - Rheumatology Department, Complejo Asistencial Universitario de León, Altos de 
      Nava S/N, 24008, León, Spain.
LA  - eng
PT  - Journal Article
DEP - 20230704
PL  - Germany
TA  - Clin Rheumatol
JT  - Clinical rheumatology
JID - 8211469
RN  - 0 (Autoantibodies)
RN  - 0 (Adrenal Cortex Hormones)
SB  - IM
MH  - Humans
MH  - Female
MH  - Adult
MH  - Middle Aged
MH  - Aged
MH  - Aged, 80 and over
MH  - Male
MH  - *Sjogren's Syndrome/complications/epidemiology/diagnosis
MH  - Follow-Up Studies
MH  - Retrospective Studies
MH  - *Cardiovascular Diseases/complications/epidemiology
MH  - *Coronary Artery Disease/complications
MH  - *Hyperuricemia/complications
MH  - Hypergammaglobulinemia
MH  - Risk Factors
MH  - Autoantibodies
MH  - *Cerebrovascular Disorders/complications
MH  - Heart Disease Risk Factors
MH  - *Hypertension/complications/epidemiology
MH  - *Dyslipidemias/complications
MH  - *Venous Thrombosis
MH  - Arrhythmias, Cardiac
MH  - Adrenal Cortex Hormones
OTO - NOTNLM
OT  - Autoantibodies
OT  - Cardiovascular disease
OT  - Sjogren
EDAT- 2023/07/05 01:06
MHDA- 2024/01/29 06:44
CRDT- 2023/07/04 23:30
PHST- 2023/05/01 00:00 [received]
PHST- 2023/06/26 00:00 [accepted]
PHST- 2023/06/20 00:00 [revised]
PHST- 2024/01/29 06:44 [medline]
PHST- 2023/07/05 01:06 [pubmed]
PHST- 2023/07/04 23:30 [entrez]
AID - 10.1007/s10067-023-06686-6 [pii]
AID - 10.1007/s10067-023-06686-6 [doi]
PST - ppublish
SO  - Clin Rheumatol. 2023 Nov;42(11):3021-3031. doi: 10.1007/s10067-023-06686-6. Epub 
      2023 Jul 4.

PMID- 37282790
OWN - NLM
STAT- MEDLINE
DCOM- 20230815
LR  - 20230815
IS  - 1365-2796 (Electronic)
IS  - 0954-6820 (Linking)
VI  - 294
IP  - 3
DP  - 2023 Sep
TI  - Cardiovascular risk in rheumatoid arthritis patients treated with targeted 
      synthetic and biological disease-modifying antirheumatic drugs: A multi-centre 
      cohort study.
PG  - 314-325
LID - 10.1111/joim.13681 [doi]
AB  - BACKGROUND: This study aimed to compare the cardiovascular safety of 
      interleukin-6 inhibitors (IL-6i) and Janus Kinase inhibitors (JAKi) to tumour 
      necrosis factor inhibitors (TNFi). METHODS: We conducted a retrospective cohort 
      study using population-based electronic databases from Hong Kong, Taiwan and 
      Korea. We identified newly diagnosed patients with rheumatoid arthritis (RA) who 
      received b/tsDMARDs first time. We followed patients from b/tsDMARD initiation to 
      the earliest outcome (acute coronary heart disease, stroke, heart failure, venous 
      thromboembolism and systemic embolism) or censoring events (death, transformation 
      of b/tsDMARDs on different targets, discontinuation and study end). Using TNFi as 
      reference, we applied generalized linear regression for the incidence rate ratio 
      estimation adjusted by age, sex, disease duration and comorbidities. Random 
      effects meta-analysis was used for pooled analysis. RESULTS: We identified 8689 
      participants for this study. Median (interquartile range) follow-up years were 
      1.45 (2.77) in Hong Kong, 1.72 (2.39) in Taiwan and 1.45 (2.46) in Korea. 
      Compared to TNFi, the adjusted incidence rate ratios (aIRRs) (95% confidence 
      interval [CI]) of IL-6i in Hong Kong, Taiwan and Korea are 0.99 (0.25, 3.95), 
      1.06 (0.57, 1.98) and 1.05 (0.59, 1.86) and corresponding aIRR of JAKi are 1.50 
      (0.42, 5.41), 0.60 (0.26, 1.41), and 0.81 (0.38, 1.74), respectively. Pooled 
      aIRRs showed no significant risk of cardiovascular events (CVEs) associated with 
      IL-6i (1.05 [0.70, 1.57]) nor JAKi (0.80 [0.48, 1.35]) compared to TNFi. 
      CONCLUSION: There was no difference in the risk of CVE among RA patients 
      initiated with IL-6i, or JAKi compared to TNFi. The finding is consistent in Hong 
      Kong, Taiwan and Korea.
CI  - © 2023 The Authors. Journal of Internal Medicine published by John Wiley & Sons 
      Ltd on behalf of Association for Publication of The Journal of Internal Medicine.
FAU - Tong, Xinning
AU  - Tong X
AD  - Department of Medicine, School of Clinical Medicine, Li Ka Shing Faculty of 
      Medicine, The University of Hong Kong, Hong Kong SAR, China.
AD  - Department of Orthopaedics, The Eighth Affiliated Hospital, Sun Yat-sen 
      University, Shenzhen, China.
FAU - Shen, Chin-Yao
AU  - Shen CY
AD  - School of Pharmacy, Institute of Clinical Pharmacy and Pharmaceutical Sciences, 
      College of Medicine, National Cheng Kung University, Tainan, Taiwan.
FAU - Jeon, Ha-Lim
AU  - Jeon HL
AUID- ORCID: 0000-0002-9429-8711
AD  - School of Pharmacy, Jeonbuk National University, Jeonju, South Korea.
FAU - Li, Yihua
AU  - Li Y
AD  - Department of Medicine, School of Clinical Medicine, Li Ka Shing Faculty of 
      Medicine, The University of Hong Kong, Hong Kong SAR, China.
FAU - Shin, Ju-Young
AU  - Shin JY
AUID- ORCID: 0000-0003-1010-7525
AD  - School of Pharmacy, Sungkyunkwan University, Seoul, South Korea.
AD  - Department of Biohealth Regulatory Science, Sungkyunkwan University, Seoul, South 
      Korea.
FAU - Chan, Shirley Cw
AU  - Chan SC
AD  - Department of Medicine, School of Clinical Medicine, Li Ka Shing Faculty of 
      Medicine, The University of Hong Kong, Hong Kong SAR, China.
FAU - Yiu, Kai Hang
AU  - Yiu KH
AUID- ORCID: 0000-0003-2145-3108
AD  - Department of Medicine, School of Clinical Medicine, Li Ka Shing Faculty of 
      Medicine, The University of Hong Kong, Hong Kong SAR, China.
FAU - Pratt, Nicole L
AU  - Pratt NL
AD  - Quality Use of Medicines and Pharmacy Research Centre, Clinical and Health 
      Sciences, University of South Australia, Adelaide, Australia.
FAU - Ward, Michael
AU  - Ward M
AD  - Quality Use of Medicines and Pharmacy Research Centre, Clinical and Health 
      Sciences, University of South Australia, Adelaide, Australia.
FAU - Lau, Chak Sing
AU  - Lau CS
AD  - Department of Medicine, School of Clinical Medicine, Li Ka Shing Faculty of 
      Medicine, The University of Hong Kong, Hong Kong SAR, China.
FAU - Wong, Ian Ck
AU  - Wong IC
AD  - Centre for Safe Medication Practice and Research, Department of Pharmacology and 
      Pharmacy, Li Ka Shing Faculty of Medicine, The University of Hong Kong, Hong Kong 
      SAR, China.
AD  - Aston School of Pharmacy, Aston University, Birmingham, UK.
FAU - Li, Xue
AU  - Li X
AUID- ORCID: 0000-0003-4836-7808
AD  - Department of Medicine, School of Clinical Medicine, Li Ka Shing Faculty of 
      Medicine, The University of Hong Kong, Hong Kong SAR, China.
AD  - Centre for Safe Medication Practice and Research, Department of Pharmacology and 
      Pharmacy, Li Ka Shing Faculty of Medicine, The University of Hong Kong, Hong Kong 
      SAR, China.
FAU - Lai, Edward Chia-Cheng
AU  - Lai EC
AUID- ORCID: 0000-0002-5852-7652
AD  - School of Pharmacy, Institute of Clinical Pharmacy and Pharmaceutical Sciences, 
      College of Medicine, National Cheng Kung University, Tainan, Taiwan.
LA  - eng
PT  - Journal Article
PT  - Meta-Analysis
PT  - Research Support, Non-U.S. Gov't
DEP - 20230613
PL  - England
TA  - J Intern Med
JT  - Journal of internal medicine
JID - 8904841
RN  - 0 (Antirheumatic Agents)
SB  - IM
MH  - Humans
MH  - *Cardiovascular Diseases/epidemiology
MH  - Retrospective Studies
MH  - Risk Factors
MH  - *Arthritis, Rheumatoid/complications/drug therapy
MH  - Heart Disease Risk Factors
MH  - *Antirheumatic Agents/adverse effects
MH  - Multicenter Studies as Topic
OTO - NOTNLM
OT  - JAK inhibitors
OT  - bDMARDs
OT  - cardiovascular safety of biologics
OT  - real-world observational study
OT  - rheumatoid arthritis
EDAT- 2023/06/07 06:42
MHDA- 2023/08/15 06:42
CRDT- 2023/06/07 03:53
PHST- 2023/08/15 06:42 [medline]
PHST- 2023/06/07 06:42 [pubmed]
PHST- 2023/06/07 03:53 [entrez]
AID - 10.1111/joim.13681 [doi]
PST - ppublish
SO  - J Intern Med. 2023 Sep;294(3):314-325. doi: 10.1111/joim.13681. Epub 2023 Jun 13.

PMID- 37256492
OWN - NLM
STAT- MEDLINE
DCOM- 20240705
LR  - 20241018
IS  - 1868-601X (Electronic)
IS  - 1868-4483 (Linking)
VI  - 15
IP  - 4
DP  - 2024 Aug
TI  - Associations of Rheumatoid Factor, Rheumatoid Arthritis, and Interleukin-6 
      Inhibitor with the Prognosis of Ischemic Stroke: a Prospective Multicenter Cohort 
      Study and Mendelian Randomization Analysis.
PG  - 750-760
LID - 10.1007/s12975-023-01161-5 [doi]
AB  - Rheumatoid factor (RF), an established diagnostic biomarker for rheumatoid 
      arthritis (RA), is associated with cardiovascular diseases, but its impact on 
      clinical outcomes of ischemic stroke remains unclear. We aimed to investigate the 
      observational associations between serum RF and prognosis of ischemic stroke, and 
      further examined the genetic associations of RA and its therapeutic strategy, 
      interleukin-6 (IL-6) inhibitor, with prognosis of ischemic stroke. We measured 
      serum RF levels in 3474 Chinese ischemic stroke patients from the China 
      Antihypertensive Trial in Acute Ischemic Stroke. The primary outcome was the 
      composite outcome of death or major disability (modified Rankin Scale score ≥3) 
      at 3 months after stroke onset. Mendelian randomization (MR) analyses were 
      performed to examine the associations of genetically predicted RA and IL-6 
      inhibition with prognosis of ischemic stroke. During 3 months of follow-up, 866 
      patients (25.43%) experienced death or major disability. After multivariate 
      adjustment, RF-positive was significantly associated with a high risk of primary 
      outcome (OR, 1.47; 95% CI, 1.08-2.00; P =0.016) compared with RF-negative. The 
      two-sample MR analyses suggested that genetically predicted RA was associated 
      with an increased risk of primary outcome (OR, 1.09; 95% CI, 1.01-1.18; P=0.021), 
      while genetically predicted IL-6 inhibition was associated with a decreased risk 
      of primary outcome (OR, 0.88; 95% CI, 0.77-0.99; P=0.041). We found that positive 
      RF was associated with increased risks of adverse outcomes after atherosclerotic 
      ischemic stroke, and genetically predicted RA and IL-6 inhibition increased and 
      decreased the risks of adverse outcomes after ischemic stroke, respectively.
CI  - © 2023. The Author(s), under exclusive licence to Springer Science+Business 
      Media, LLC, part of Springer Nature.
FAU - Jia, Yiming
AU  - Jia Y
AD  - Department of Epidemiology, School of Public Health and Jiangsu Key Laboratory of 
      Preventive and Translational Medicine for Geriatric Diseases, Suzhou Medical 
      College of Soochow University, 199 Renai Road, Industrial Park District, Suzhou, 
      215123, Jiangsu Province, China.
FAU - Zhang, Kaixin
AU  - Zhang K
AD  - Department of Epidemiology, School of Public Health and Jiangsu Key Laboratory of 
      Preventive and Translational Medicine for Geriatric Diseases, Suzhou Medical 
      College of Soochow University, 199 Renai Road, Industrial Park District, Suzhou, 
      215123, Jiangsu Province, China.
FAU - Shi, Mengyao
AU  - Shi M
AD  - Department of Epidemiology, School of Public Health and Jiangsu Key Laboratory of 
      Preventive and Translational Medicine for Geriatric Diseases, Suzhou Medical 
      College of Soochow University, 199 Renai Road, Industrial Park District, Suzhou, 
      215123, Jiangsu Province, China.
AD  - Department of Epidemiology, Tulane University School of Public Health and 
      Tropical Medicine, New Orleans, LA, USA.
FAU - Guo, Daoxia
AU  - Guo D
AD  - Department of Epidemiology, School of Public Health and Jiangsu Key Laboratory of 
      Preventive and Translational Medicine for Geriatric Diseases, Suzhou Medical 
      College of Soochow University, 199 Renai Road, Industrial Park District, Suzhou, 
      215123, Jiangsu Province, China.
AD  - School of Nursing, Suzhou Medical College of Soochow University, Suzhou, China.
FAU - Yang, Pinni
AU  - Yang P
AD  - Department of Epidemiology, School of Public Health and Jiangsu Key Laboratory of 
      Preventive and Translational Medicine for Geriatric Diseases, Suzhou Medical 
      College of Soochow University, 199 Renai Road, Industrial Park District, Suzhou, 
      215123, Jiangsu Province, China.
FAU - Bu, Xiaoqing
AU  - Bu X
AD  - Department of Epidemiology, School of Public health, Chongqing Medical 
      University, Chongqing, China.
FAU - Chen, Jing
AU  - Chen J
AD  - Department of Epidemiology, Tulane University School of Public Health and 
      Tropical Medicine, New Orleans, LA, USA.
AD  - Department of Medicine, Tulane University School of Medicine, New Orleans, LA, 
      USA.
FAU - Wang, Aili
AU  - Wang A
AD  - Department of Epidemiology, School of Public Health and Jiangsu Key Laboratory of 
      Preventive and Translational Medicine for Geriatric Diseases, Suzhou Medical 
      College of Soochow University, 199 Renai Road, Industrial Park District, Suzhou, 
      215123, Jiangsu Province, China.
FAU - Xu, Tan
AU  - Xu T
AD  - Department of Epidemiology, School of Public Health and Jiangsu Key Laboratory of 
      Preventive and Translational Medicine for Geriatric Diseases, Suzhou Medical 
      College of Soochow University, 199 Renai Road, Industrial Park District, Suzhou, 
      215123, Jiangsu Province, China.
FAU - He, Jiang
AU  - He J
AD  - Department of Epidemiology, Tulane University School of Public Health and 
      Tropical Medicine, New Orleans, LA, USA.
AD  - Department of Medicine, Tulane University School of Medicine, New Orleans, LA, 
      USA.
FAU - Zhu, Zhengbao
AU  - Zhu Z
AD  - Department of Epidemiology, School of Public Health and Jiangsu Key Laboratory of 
      Preventive and Translational Medicine for Geriatric Diseases, Suzhou Medical 
      College of Soochow University, 199 Renai Road, Industrial Park District, Suzhou, 
      215123, Jiangsu Province, China. zbzhu@suda.edu.cn.
AD  - Department of Epidemiology, Tulane University School of Public Health and 
      Tropical Medicine, New Orleans, LA, USA. zbzhu@suda.edu.cn.
FAU - Zhang, Yonghong
AU  - Zhang Y
AD  - Department of Epidemiology, School of Public Health and Jiangsu Key Laboratory of 
      Preventive and Translational Medicine for Geriatric Diseases, Suzhou Medical 
      College of Soochow University, 199 Renai Road, Industrial Park District, Suzhou, 
      215123, Jiangsu Province, China. yhzhang@suda.edu.cn.
LA  - eng
PT  - Journal Article
PT  - Multicenter Study
DEP - 20230531
PL  - United States
TA  - Transl Stroke Res
JT  - Translational stroke research
JID - 101517297
RN  - 0 (Interleukin-6)
RN  - 9009-79-4 (Rheumatoid Factor)
RN  - 0 (IL6 protein, human)
SB  - IM
MH  - Humans
MH  - *Mendelian Randomization Analysis
MH  - *Interleukin-6/blood/genetics
MH  - *Ischemic Stroke/genetics/blood
MH  - Male
MH  - Female
MH  - *Arthritis, Rheumatoid/genetics/blood/complications/drug therapy
MH  - Middle Aged
MH  - Aged
MH  - *Rheumatoid Factor/blood
MH  - Prognosis
MH  - Prospective Studies
MH  - Cohort Studies
MH  - China/epidemiology
OTO - NOTNLM
OT  - Interleukin-6 inhibitor
OT  - Ischemic stroke
OT  - Prognosis
OT  - Rheumatoid arthritis
OT  - Rheumatoid factor
EDAT- 2023/05/31 13:12
MHDA- 2024/07/05 12:41
CRDT- 2023/05/31 11:12
PHST- 2023/02/23 00:00 [received]
PHST- 2023/05/21 00:00 [accepted]
PHST- 2023/04/23 00:00 [revised]
PHST- 2024/07/05 12:41 [medline]
PHST- 2023/05/31 13:12 [pubmed]
PHST- 2023/05/31 11:12 [entrez]
AID - 10.1007/s12975-023-01161-5 [pii]
AID - 10.1007/s12975-023-01161-5 [doi]
PST - ppublish
SO  - Transl Stroke Res. 2024 Aug;15(4):750-760. doi: 10.1007/s12975-023-01161-5. Epub 
      2023 May 31.

PMID- 37252810
OWN - NLM
STAT- MEDLINE
DCOM- 20240304
LR  - 20240304
IS  - 1462-0332 (Electronic)
IS  - 1462-0324 (Linking)
VI  - 63
IP  - 3
DP  - 2024 Mar 1
TI  - Mortality in patients with incident rheumatoid arthritis and depression: a Danish 
      cohort study of 11 071 patients and 55 355 comparators.
PG  - 680-688
LID - 10.1093/rheumatology/kead259 [doi]
AB  - OBJECTIVES: In patients with RA, the association between mortality and depression 
      has been investigated only in patients with prevalent RA. In this study, we 
      estimated the mortality risk associated with depression, defined as the first 
      filling of a prescription for antidepressants, in patients with incident RA and 
      background population comparators. METHODS: From 2008 to 2018, we identified 
      patients with incident RA in the nationwide Danish rheumatologic database, 
      DANBIO. For each patient, we randomly selected five comparators. Participants 
      were not treated with antidepressants or diagnosed with depression 3 years prior 
      to the index date. From other registers we collected data on socioeconomic 
      status, mortality and cause of death using unique personal identifiers. Using Cox 
      models, we calculated hazard rate ratios (HRR) with 95% CI. RESULTS: In depressed 
      patients with RA vs patients without depression, adjusted HRR for all-cause 
      mortality was 5.34 (95% CI 3.02, 9.45) during 0-2 years and 3.15 (95% CI 2.62, 
      3.79) during the total follow-up period, and highest in patients <55 years with 
      HRR 8.13 (95% CI 3.89, 17.02). In comparators with depression vs comparators 
      without depression, the association with mortality was similar to that in 
      patients with RA. There were no unnatural causes of death among depressed 
      patients with RA. The most frequent natural causes of death were cancer, 
      cardiovascular disease, stroke and pneumonia. CONCLUSION: In patients with RA, 
      depression was a predictor of death but with a strength similar to that in 
      matched comparators.
CI  - © The Author(s) 2023. Published by Oxford University Press on behalf of the 
      British Society for Rheumatology. All rights reserved. For permissions, please 
      email: journals.permissions@oup.com.
FAU - Pedersen, Jens K
AU  - Pedersen JK
AUID- ORCID: 0000-0003-2531-9547
AD  - Department of Rheumatology C, Research Unit, Odense University Hospital, Odense, 
      Denmark.
AD  - Department of Clinical Research, University of Southern Denmark, Odense, Denmark.
FAU - Wang, Lei
AU  - Wang L
AD  - Department of Clinical Epidemiology, Aarhus University Hospital, Aarhus, Denmark.
FAU - Risbo, Nickolaj
AU  - Risbo N
AD  - Department of Clinical Epidemiology, Aarhus University Hospital, Aarhus, Denmark.
FAU - Pedersen, Alma B
AU  - Pedersen AB
AD  - Department of Clinical Epidemiology, Aarhus University Hospital, Aarhus, Denmark.
AD  - Department of Clinical Medicine, Aarhus University, Aarhus, Denmark.
FAU - Andersen, Kjeld
AU  - Andersen K
AD  - Department of Clinical Research, University of Southern Denmark, Odense, Denmark.
AD  - Department of Mental Health Odense, Mental Health Services Region of Southern 
      Denmark, Odense, Denmark.
FAU - Ellingsen, Torkell
AU  - Ellingsen T
AUID- ORCID: 0000-0003-0426-4962
AD  - Department of Rheumatology C, Research Unit, Odense University Hospital, Odense, 
      Denmark.
AD  - Department of Clinical Research, University of Southern Denmark, Odense, Denmark.
LA  - eng
GR  - Danish Rheumatism Association/
PT  - Journal Article
PL  - England
TA  - Rheumatology (Oxford)
JT  - Rheumatology (Oxford, England)
JID - 100883501
RN  - 0 (Antidepressive Agents)
SB  - IM
MH  - Humans
MH  - Cohort Studies
MH  - *Depression/epidemiology
MH  - *Arthritis, Rheumatoid/drug therapy/epidemiology
MH  - Antidepressive Agents/therapeutic use
MH  - Denmark/epidemiology
OTO - NOTNLM
OT  - RA
OT  - antidepressive agents
OT  - cohort studies
OT  - depression
OT  - mortality
EDAT- 2023/05/30 19:16
MHDA- 2024/03/04 06:48
CRDT- 2023/05/30 12:22
PHST- 2023/02/19 00:00 [received]
PHST- 2023/05/23 00:00 [accepted]
PHST- 2024/03/04 06:48 [medline]
PHST- 2023/05/30 19:16 [pubmed]
PHST- 2023/05/30 12:22 [entrez]
AID - 7186518 [pii]
AID - 10.1093/rheumatology/kead259 [doi]
PST - ppublish
SO  - Rheumatology (Oxford). 2024 Mar 1;63(3):680-688. doi: 
      10.1093/rheumatology/kead259.

PMID- 37172316
OWN - NLM
STAT- MEDLINE
DCOM- 20230925
LR  - 20240109
IS  - 2047-4881 (Electronic)
IS  - 2047-4873 (Linking)
VI  - 30
IP  - 13
DP  - 2023 Sep 20
TI  - Comprehensive characterization of non-cardiac comorbidities in acute heart 
      failure: an analysis of ESC-HFA EURObservational Research Programme Heart Failure 
      Long-Term Registry.
PG  - 1346-1358
LID - 10.1093/eurjpc/zwad151 [doi]
AB  - AIMS: To evaluate the prevalence and associations of non-cardiac comorbidities 
      (NCCs) with in-hospital and post-discharge outcomes in acute heart failure (AHF) 
      across the ejection fraction (EF) spectrum. METHODS AND RESULTS: The 9326 AHF 
      patients from European Society of Cardiology (ESC)-Heart Failure Association 
      (HFA)-EURObservational Research Programme Heart Failure Long-Term Registry had 
      complete information for the following 12 NCCs: anaemia, chronic obstructive 
      pulmonary disease (COPD), diabetes, depression, hepatic dysfunction, renal 
      dysfunction, malignancy, Parkinson's disease, peripheral vascular disease (PVD), 
      rheumatoid arthritis, sleep apnoea, and stroke/transient ischaemic attack (TIA). 
      Patients were classified by number of NCCs (0, 1, 2, 3, and ≥4). Of the AHF 
      patients, 20.5% had no NCC, 28.5% had 1 NCC, 23.1% had 2 NCC, 15.4% had 3 NCC, 
      and 12.5% had ≥4 NCC. In-hospital and post-discharge mortality increased with 
      number of NCCs from 3.0% and 18.5% for 1 NCC to 12.5% and 36% for ≥4 
      NCCs.Anaemia, COPD, PVD, sleep apnoea, rheumatoid arthritis, stroke/TIA, 
      Parkinson, and depression were more prevalent in HF with preserved EF (HFpEF). 
      The hazard ratio (95% confidence interval) for post-discharge death for each NCC 
      was for anaemia 1.6 (1.4-1.8), diabetes 1.2 (1.1-1.4), kidney dysfunction 1.7 
      (1.5-1.9), COPD 1.4 (1.2-1.5), PVD 1.2 (1.1-1.4), stroke/TIA 1.3 (1.1-1.5), 
      depression 1.2 (1.0-1.5), hepatic dysfunction 2.1 (1.8-2.5), malignancy 1.5 
      (1.2-1.8), sleep apnoea 1.2 (0.9-1.7), rheumatoid arthritis 1.5 (1.1-2.1), and 
      Parkinson 1.4 (0.9-2.1). Anaemia, kidney dysfunction, COPD, and diabetes were 
      associated with post-discharge mortality in all EF categories, PVD, stroke/TIA, 
      and depression only in HF with reduced EF, and sleep apnoea and malignancy only 
      in HFpEF. CONCLUSION: Multiple NCCs conferred poor in-hospital and post-discharge 
      outcomes. Ejection fraction categories had different prevalence and risk profile 
      associated with individual NCCs.
CI  - © The Author(s) 2023. Published by Oxford University Press on behalf of the 
      European Society of Cardiology. All rights reserved. For permissions, please 
      e-mail: journals.permissions@oup.com.
FAU - Chioncel, Ovidiu
AU  - Chioncel O
AUID- ORCID: 0000-0002-3197-3628
AD  - Emergency Institute for Cardiovascular Diseases 'Prof. C.C. Iliescu', Bucharest, 
      Romania.
AD  - University of Medicine Carol Davila, Bucharest, Romania.
FAU - Benson, Lina
AU  - Benson L
AD  - Department of Medicine Solna, Karolinska Institutet, Stockholm, Sweden.
FAU - Crespo-Leiro, Maria G
AU  - Crespo-Leiro MG
AD  - Cardiology Department Complexo Hospitalario Universitario A Coruna, (CHUAC), 
      CIBERCV, INIBIC, UDC, La Coruna, Spain.
FAU - Anker, Stefan D
AU  - Anker SD
AUID- ORCID: 0000-0002-0805-8683
AD  - Department of Cardiology (CVK), Berlin Institute of Health Center for 
      Regenerative Therapies (BCRT), German Centre for Cardiovascular Research (DZHK) 
      partner site Berlin, Berlin, Germany.
AD  - Charité Universitätsmedizin, Berlin, Germany.
FAU - Coats, Andrew J S
AU  - Coats AJS
AD  - Heart Research Institute, Sydney, Monash University, Sidney, Australia.
FAU - Filippatos, Gerasimos
AU  - Filippatos G
AUID- ORCID: 0000-0002-5640-0332
AD  - Heart Failure Unit, Attikon University Hospital, University of Athens, Athens, 
      Greece.
AD  - School of Medicine, University of Cyprus, Nicosia, Cyprus.
FAU - McDonagh, Theresa
AU  - McDonagh T
AD  - Department of Cardiology, King's College Hospital London, London, UK.
AD  - School of Cardiovascular Medicine and Sciences, King's College London British 
      Heart Foundation Centre of Excellence, London, UK.
FAU - Margineanu, Cornelia
AU  - Margineanu C
AD  - Emergency Institute for Cardiovascular Diseases 'Prof. C.C. Iliescu', Bucharest, 
      Romania.
AD  - University of Medicine Carol Davila, Bucharest, Romania.
FAU - Mebazaa, Alexandre
AU  - Mebazaa A
AD  - University of Paris Diderot, Hôpitaux Universitaires Saint Louis Lariboisière, 
      APHP, Paris, France.
FAU - Metra, Marco
AU  - Metra M
AD  - Cardiology, Department of Medical and Surgical Specialties, Radiological 
      Sciences, and Public Health, University of Brescia, Brescia, Italy.
FAU - Piepoli, Massimo F
AU  - Piepoli MF
AD  - Cardiology, IRCCS PoliclinicoSan Donato, San Donato Milanese, Milan, Italy.
AD  - Dipartimento di Scienze Biomediche per la Salute, University of Milan, Milan, 
      Italy.
FAU - Adamo, Marianna
AU  - Adamo M
AUID- ORCID: 0000-0002-3855-1815
AD  - Cardiology, Department of Medical and Surgical Specialties, Radiological 
      Sciences, and Public Health, University of Brescia, Brescia, Italy.
FAU - Rosano, Giuseppe M C
AU  - Rosano GMC
AD  - Cardiology Clinical Academy Group, St Georges Hospital NHS Trust, University of 
      London, London, UK.
AD  - Department of Medical Sciences, Centre for Clinical and Basic Research, IRCCS San 
      Raffaele Pisana, Rome, Italy.
FAU - Ruschitzka, Frank
AU  - Ruschitzka F
AD  - Department of Cardiology, University Hospital Zurich, Zurich, Switzerland.
FAU - Savarese, Gianluigi
AU  - Savarese G
AD  - Department of Medicine Solna, Karolinska Institutet, Stockholm, Sweden.
FAU - Seferovic, Petar
AU  - Seferovic P
AD  - Faculty of Medicine, University of Belgrade, Belgrade, Serbia.
AD  - Serbian Academy of Sciences and Arts, Belgrade, Serbia.
FAU - Volterrani, Maurizio
AU  - Volterrani M
AD  - IRCCS San Raffaele Pisana, Rome, Italy.
FAU - Ferrari, Roberto
AU  - Ferrari R
AUID- ORCID: 0000-0003-2046-9175
AD  - Scientific Department, MTA Group, Lugano, Switzerland.
FAU - Maggioni, Aldo P
AU  - Maggioni AP
AD  - ANMCO Research Centre, Florence, Italy.
FAU - Lund, Lars H
AU  - Lund LH
AD  - Department of Medicine, Karolinska Institute, Stockholm, Sweden.
AD  - Department of Cardiology, Karolinska University Hospital, Stockholm, Sweden.
LA  - eng
PT  - Journal Article
PT  - Research Support, Non-U.S. Gov't
PL  - England
TA  - Eur J Prev Cardiol
JT  - European journal of preventive cardiology
JID - 101564430
SB  - IM
CIN - Eur J Prev Cardiol. 2023 Sep 20;30(13):1343-1345. doi: 10.1093/eurjpc/zwad170. 
      PMID: 37219916
EIN - Eur J Prev Cardiol. 2024 Jan 25;31(2):274. doi: 10.1093/eurjpc/zwad396. PMID: 
      38195099
MH  - Humans
MH  - *Heart Failure/diagnosis/epidemiology/complications
MH  - Stroke Volume
MH  - Aftercare
MH  - *Ischemic Attack, Transient
MH  - *Parkinson Disease/complications
MH  - Prognosis
MH  - Patient Discharge
MH  - *Anemia/diagnosis/epidemiology/complications
MH  - *Cardiology
MH  - *Arthritis, Rheumatoid/complications
MH  - *Sleep Apnea Syndromes/complications
MH  - Registries
MH  - *Stroke
MH  - *Pulmonary Disease, Chronic Obstructive/diagnosis/epidemiology/complications
OAB - The current analysis from ESC-Heart Failure Long-Term Registry represents the 
      largest and most comprehensive study in an acute heart failure (AHF) population 
      with HF with reduced ejection fraction (HFrEF), HF with mildly reduced EF 
      (HFmrEF), and HF with preserved EF (HFpEF), on prevalence and association with 
      in-hospital and post-discharge outcomes of a large number of non-cardiac 
      comorbidities.A greater number of non-cardiac comorbidities (CNNs) were 
      associated at admission with older age, preserved EF, more severe NYHA class, and 
      longer duration of HF. In-hospital and post-discharge mortality gradually 
      increased with number of CNNs.The association between each individual comorbidity 
      and post-discharge outcomes varied substantially in AHF patients with HFrEF, 
      HFmrEF, and HFpEF, suggesting that an ‘EF-specific’ multidisciplinary approach 
      with distinct comorbidity management programs should be applied in post-discharge 
      phase.
OABL- eng
OTO - NOTNLM
OT  - Acute heart failure
OT  - Comorbidities
OT  - Prognosis
COIS- Conflict of interest: O. Chioncel declare no conflict of interest related to 
      present work; ESC meeting support from Servier. L. Benson declare no conflict of 
      interest. M. Crespo-Leiro reports unrelated to the present work: consultancy or 
      speaker's honoraria from Novartis, AstraZeneca, Boehringer Ingelheim, Abbott, 
      Medtronic, CareDx, Astellas and Vifor Pharma. S.D. Anker reports unrelated to the 
      present work: Grants or contracts: Vifor Int, Abbott Vascular; Consulting fees: 
      CVRx, Amgen, Respicardia, Novo Nordisk, Brahms, Novartis, Sanofi, Cordio; 
      Leadership or fiduciary role in other board: Abbott Vascular, Astra Zeneca, Bayer 
      AG, Bioventrix, Boehringer Ingelheim, Cardiac Dimension, Cardior, Impulse 
      Dynamics, Janssen, Occlutech, Servier, Vifor Int, and V-Wave. A.J.S. Coats 
      reports unrelated to the present work: speaker's honoraria from: Astra Zeneca, 
      Bayer, Boehringer Ingelheim, Edwards, Menarini, Novartis, Servier, Vifor, Abbott, 
      Actimed, Arena, Cardiac Dimensions, Corvia, CVRx, Enopace, ESN Cleer, Faraday, 
      Impulse Dynamics, Respicardia, and Viatris. G. Filippatos reports lecture fees 
      and/or committee membership in trials sponsored by Bayer, Vifor, Medtronic, 
      Novartis, Servier, Boehringer Ingelheim, and research support from the European 
      Union. T. McDonagh reports unrelated to the present work: speaker's honoraria 
      from Abbot, Astra Zeneca, Boeringher Ingelheim and Edwards. C. Margineanu none 
      related to the present work. A. Mebazaa reports unrelated to the present work: 
      Grants or contracts from and consulting fees from Roche, 4TEEN4, Corteria; 
      speaker's honoraria from MSD; Patents: S-Form Pharma. M. Metra reports personal 
      fees from Amgen, AstraZeneca, Abbott Vascular, Bayer, Edwards Therapeutics, 
      Livanova, Vifor Pharma, as member of Trials' Committees or advisory boards or for 
      speeches at sponsored meetings in the last 3 years. M. Piepoli reports unrelated 
      to the present work: consultancy, speaker's, institutional fees from 
      Astra-Zeneca, Boehringer- Ingelheim, CHF solution, Menarini, Novartis, Servier M. 
      Adammo reports speaker fees from Abbott Vascular and Medtronic. G.M.C. Rosano 
      declare no conflict of interest. F. Ruschitzka has not received personal payments 
      by pharmaceutical companies or device manufacturers in the last 3 years 
      (remuneration for the time spent in activities, such as participation as steering 
      committee member of clinical trials and member of the Pfizer Research Award 
      selection committee in Switzerland, were made directly to the University of 
      Zurich). The Department of Cardiology (University Hospital of Zurich/University 
      of Zurich) reports research-, educational- and/or travel grants from Abbott, 
      Amgen, Astra Zeneca, Bayer, Berlin Heart, B. Braun, Biosense Webster, Biosensors 
      Europe AG, Biotronik, BMS, Boehringer Ingelheim, Boston Scientific, Bracco, 
      Cardinal Health Switzerland, Corteria, Daiichi, Diatools AG, Edwards 
      Lifesciences, Guidant Europe NV (BS), Hamilton Health Sciences, Kaneka 
      Corporation, Kantar, Labormedizinisches Zentrum, Medtronic, MSD, Mundipharma 
      Medical Company, Novartis, Novo Nordisk, Orion, Pfizer, Quintiles Switzerland 
      Sarl, Roche Diagnostics, Sahajanand IN, Sanofi, Sarstedt AG, Servier, SIS 
      Medical, SSS International Clinical Research, Terumo Deutschland, Trama 
      Solutions, V- Wave, Vascular Medical, Vifor, Wissens Plus, ZOLL. The research and 
      educational grants do not impact on Prof. Ruschitzka`s personal remuneration. G. 
      Savarese reports unrelated to the present work: Grants or contracts: Vifor 
      Pharma, Boehringer Ingelheim, Astra Zeneca, Merck, Cytokinetics; Consulting fees: 
      Societa' Prodotti Antibiotici, Medical Education Global Solutions, Genesis, 
      Agence Recherche (ANR); speaker's honoraria: Servier, Cytokinetics, Medtronic, 
      Dynamicom Education, Vifor Pharma; Support for attending meetings: Boehringer 
      Ingelheim; Data Safety Monitoring Bord or Advisory Board: Astra Zeneca, Uppsala 
      Clinical Research Center, Servier. P. Seferovic reports unrelated to the present 
      work: speaker's honoraria from Servier, Astra Zeneca, Menarini, Boehringer 
      Ingelheim, Novartis and Roche diagnostic. M. Volterrani: none related to the 
      present work. R. Ferrari reports unrelated to the present work: speaker's 
      honoraria and support for attending meetings: Servier International, Merck 
      Serono, Lupin, Sunpharma, Reddys Ltd; leadership or fiduciary role in other 
      board: Scientific Director of Medical Trial Analysis. A. Maggioni: personal fees 
      from AstraZeneca, Bayer, Fresenius, Novartis, outside the submitted work. L.H. 
      Lund is supported by Supported by Karolinska Institutet, the Swedish Research 
      Council [grant 523-2014-2336], the Swedish Heart Lung Foundation [grants 
      20150557, 20190310], and the Stockholm County Council [grants 20170112, 20190525] 
      and reports unrelated to the present work: Grants: AstraZeneca, Vifor, Boston 
      Scientific, Boehringer Ingelheim, Novartis, MSD; Consulting: Vifor, AstraZeneca, 
      Bayer, Pharmacosmos, MSD, MedScape, Sanofi, Lexicon, Myokardia, Boehringer 
      Ingelheim, Servier, Edwards Life Sciences, Alleviant; Speaker's honoraria: 
      Abbott, OrionPharma, MedScape, Radcliffe, AstraZeneca, Novartis, Boehringer 
      Ingelheim, Bayer; Patent: AnaCardio; Stock ownership: AnaCardio.
EDAT- 2023/05/12 19:07
MHDA- 2023/09/25 06:42
CRDT- 2023/05/12 17:12
PHST- 2023/01/26 00:00 [received]
PHST- 2023/05/05 00:00 [revised]
PHST- 2023/05/06 00:00 [accepted]
PHST- 2023/09/25 06:42 [medline]
PHST- 2023/05/12 19:07 [pubmed]
PHST- 2023/05/12 17:12 [entrez]
AID - 7161110 [pii]
AID - 10.1093/eurjpc/zwad151 [doi]
PST - ppublish
SO  - Eur J Prev Cardiol. 2023 Sep 20;30(13):1346-1358. doi: 10.1093/eurjpc/zwad151.

PMID- 37114972
OWN - NLM
STAT- MEDLINE
DCOM- 20230501
LR  - 20230504
IS  - 1552-8456 (Electronic)
IS  - 0193-9459 (Linking)
VI  - 45
IP  - 6
DP  - 2023 Jun
TI  - Risk of Stroke and Cardiovascular Disease According to Diabetes Mellitus Status.
PG  - 520-527
LID - 10.1177/01939459231158212 [doi]
AB  - The purpose of this study was to investigate the importance of prevention and 
      management of diabetes by analyzing stroke and cardiovascular disease (CVD) 
      incidence among people with diabetes. This secondary analysis of the Korea 
      National Health and Nutrition Examination Survey Ⅶ (2016-2018) data included 
      15,039 adults. Diabetes status was significantly associated with sex, age, 
      marital status, household size, education level, employment status, household 
      income, hypertension, dyslipidemia, stroke, CVD, osteoarthritis, osteoporosis, 
      kidney failure, depression, level of stress, smoking, drinking, body mass index, 
      weight control, and the number of days of walking per week; however, it was not 
      associated with rheumatoid arthritis. Stroke and CVD risk significantly increased 
      in the presence of diabetes (by 4.123 times and 3.223 times, respectively). The 
      incidences of stroke and CVD were significantly higher among participants with 
      diabetes than among those without diabetes. Thus, preventing and systematically 
      managing diabetes is crucial to reducing related complications and mortality.
FAU - Kim, Hyunsu
AU  - Kim H
AD  - College of Nursing, Kyungdong University, Wonju, Republic of Korea.
FAU - Lee, Hyunjung
AU  - Lee H
AUID- ORCID: 0000-0003-3307-8480
AD  - College of Nursing, Kyungdong University, Wonju, Republic of Korea.
LA  - eng
PT  - Journal Article
PT  - Research Support, Non-U.S. Gov't
DEP - 20230302
PL  - United States
TA  - West J Nurs Res
JT  - Western journal of nursing research
JID - 7905435
SB  - IM
MH  - Adult
MH  - Humans
MH  - *Cardiovascular Diseases/complications/epidemiology
MH  - Risk Factors
MH  - Nutrition Surveys
MH  - *Diabetes Mellitus/epidemiology
MH  - *Stroke/complications/epidemiology
OTO - NOTNLM
OT  - cardiovascular disease
OT  - diabetes mellitus
OT  - national surveys
OT  - risk factors
OT  - stroke
EDAT- 2023/04/28 12:42
MHDA- 2023/05/01 06:42
CRDT- 2023/04/28 09:33
PHST- 2023/05/01 06:42 [medline]
[truncated: 2,377,389 more chars]
